# Supplementary material for: HNRNPU K181 Lactylation Drives Cervical Cancer Growth by Upregulating PHGDH and Reprogramming Serine Metabolism
Source: Adv Sci (Weinh). 2026 May 27:e20222. Online ahead of print. doi: 10.1002/advs.202520222 (PMC13336110; doi:10.1002/advs.202520222)
Supplement: Supplementary file 2 — Supporting File 2: advs75866‐sup‐0002‐blotts.zip. [file ADVS-9999-e20222-s001.zip]

Archive with 2 entries (1 files):
- advs75866-sup-0002-blotts/
- advs75866-sup-0002-blotts/Supplementary File 2.docx
