# Supplementary material for: HNRNPU K181 Lactylation Drives Cervical Cancer Growth by Upregulating PHGDH and Reprogramming Serine Metabolism
Source: Adv Sci (Weinh). 2026 May 27:e20222. Online ahead of print. doi: 10.1002/advs.202520222 (PMC13336110; doi:10.1002/advs.202520222)
Supplement: Supplementary file 3 — Supporting File 3: advs75866‐sup‐0003‐TableS1.xlsx. [file ADVS-9999-e20222-s002.xlsx]

## Sheet: A3
Chr_id	Gene_id	Strand	AS_type	AS_site	Psi_shHNRNPU	Psi_shCtrl	dPsi	p-value	Sig
20	ENSG00000000419	-	A3	49557492-49557470	0	0	0	0.221778	FALSE
20	ENSG00000000419	-	A3	49557492-49557470	0.985242	0.985694	-0.0165449	0.152098	FALSE
20	ENSG00000000419	-	A3	49558679-49558663	0	0	0	0.152098	FALSE
1	ENSG00000000457	-	A3	169838269-169838180	0	0	-0.0391642	0.104396	FALSE
1	ENSG00000000460	+	A3	169773216-169773253	0.958099	1	0.0271949	0.0909091	FALSE
6	ENSG00000001036	-	A3	143825389-143825222	0.916186	0.963407	0.0454872	0.041958	FALSE
6	ENSG00000001084	-	A3	53381020-53381015	1	1	nan	1	FALSE
1	ENSG00000001460	-	A3	24727878-24727856	0	nan	nan	1	FALSE
3	ENSG00000001617	+	A3	50197016-50197125	nan	nan	nan	1	FALSE
3	ENSG00000001617	+	A3	50211646-50211664	0	0	0	0.1004	FALSE
7	ENSG00000001631	-	A3	91871475-91871451	0	0	0	0.133367	FALSE
7	ENSG00000001631	-	A3	91874485-91874448	nan	0	nan	1	FALSE
7	ENSG00000001631	-	A3	91874485-91874448	nan	nan	nan	1	FALSE
7	ENSG00000001631	-	A3	91874909-91874888	nan	nan	nan	1	FALSE
12	ENSG00000002016	-	A3	1025698-1025649	0	0	-0.142885	0.127872	FALSE
12	ENSG00000002016	-	A3	1025701-1025649	0	0	0	0.133866	FALSE
12	ENSG00000002016	-	A3	1025701-1025698	0	nan	nan	1	FALSE
4	ENSG00000002549	+	A3	17579089-17579182	1	1	0	0.187812	FALSE
7	ENSG00000002726	+	A3	150557532-150557589	nan	nan	nan	1	FALSE
7	ENSG00000002822	-	A3	2262311-2262265	nan	nan	nan	1	FALSE
7	ENSG00000002822	-	A3	2270362-2270359	0.959216	0.992161	0.0389114	0.186314	FALSE
7	ENSG00000002822	-	A3	2270399-2270359	0	0	nan	1	FALSE
7	ENSG00000002822	-	A3	2270399-2270362	0	0	0	0.186314	FALSE
17	ENSG00000002834	+	A3	37034353-37034378	nan	nan	nan	1	FALSE
12	ENSG00000003056	-	A3	9093499-9093465	nan	nan	nan	1	FALSE
12	ENSG00000003056	-	A3	9094536-9093465	1	1	0	0.149101	FALSE
12	ENSG00000003056	-	A3	9094536-9093499	1	1	0	0.149101	FALSE
12	ENSG00000003056	-	A3	9099001-9098983	1	1	-0.000256033	0.203796	FALSE
X	ENSG00000003096	-	A3	117079510-117079483	nan	0	nan	1	FALSE
7	ENSG00000003147	-	A3	8272382-8272363	nan	nan	nan	1	FALSE
7	ENSG00000003147	-	A3	8272385-8272363	1	1	nan	1	FALSE
7	ENSG00000003147	-	A3	8272385-8272382	1	1	nan	1	FALSE
7	ENSG00000003147	-	A3	8275556-8275542	1	1	nan	1	FALSE
7	ENSG00000003147	-	A3	8275635-8275570	nan	nan	nan	1	FALSE
7	ENSG00000003147	-	A3	8275635-8275570	nan	1	nan	1	FALSE
2	ENSG00000003509	+	A3	37471006-37471054	0.985641	1	0.0161108	0.143856	FALSE
2	ENSG00000003509	+	A3	37475278-37475401	0.991267	1	0.0323363	0.143856	FALSE
2	ENSG00000003509	+	A3	37475278-37475401	0.986577	1	0.049798	0.143856	FALSE
3	ENSG00000003756	+	A3	50137965-50140516	1	1	0	0.155844	FALSE
7	ENSG00000004059	+	A3	127229539-127230120	0.495956	1	0.248276	0.170829	FALSE
7	ENSG00000004059	+	A3	127231017-127231023	1	1	0	0.265734	FALSE
7	ENSG00000004059	+	A3	127231635-127231636	0	nan	nan	1	FALSE
17	ENSG00000004139	+	A3	26715142-26715193	0	0	0	0.100899	FALSE
17	ENSG00000004139	+	A3	26715369-26715379	1	1	0.230638	0.100899	FALSE
3	ENSG00000004399	-	A3	129275271-129274386	1	1	0	0.160839	FALSE
3	ENSG00000004399	-	A3	129304924-129304891	1	1	0	0.160839	FALSE
1	ENSG00000004455	-	A3	33485762-33485640	1	1	-0.0304774	0.121379	FALSE
1	ENSG00000004487	+	A3	23399767-23399785	0	0	0	0.177822	FALSE
1	ENSG00000004487	+	A3	23405459-23405483	0	0	0	0.177822	FALSE
3	ENSG00000004534	+	A3	50004631-50004903	1	1	-0.155998	0.172827	FALSE
3	ENSG00000004534	+	A3	50097065-50097082	0	0	0	0.172827	FALSE
3	ENSG00000004534	+	A3	50112606-50112634	0	0	0	0.172827	FALSE
12	ENSG00000004700	-	A3	21654306-21654149	0	0	nan	1	FALSE
12	ENSG00000004700	-	A3	21654306-21654149	nan	nan	nan	1	FALSE
7	ENSG00000004766	+	A3	92883173-92883176	1	1	nan	1	FALSE
7	ENSG00000004766	+	A3	92979187-92979191	0	0	nan	1	FALSE
19	ENSG00000004777	+	A3	36277315-36277798	nan	1	nan	1	FALSE
19	ENSG00000004777	+	A3	36278070-36278546	nan	1	nan	1	FALSE
3	ENSG00000004838	-	A3	50380875-50380637	nan	nan	nan	1	FALSE
3	ENSG00000004838	-	A3	50382667-50382663	0	0	0	0.105894	FALSE
7	ENSG00000004864	-	A3	95814326-95814323	1	0.893801	-0.368733	0.00799201	TRUE
17	ENSG00000004897	-	A3	45199966-45199902	1	1	0	0.163836	FALSE
17	ENSG00000004897	-	A3	45199985-45199902	nan	nan	nan	1	FALSE
17	ENSG00000004897	-	A3	45199985-45199966	0	0	0	0.163836	FALSE
17	ENSG00000004897	-	A3	45219391-45219388	1	1	0	0.163836	FALSE
17	ENSG00000004897	-	A3	45229302-45229284	0.0900794	0	-0.0387602	0.163836	FALSE
17	ENSG00000004897	-	A3	45234490-45234349	1	1	0	0.163836	FALSE
17	ENSG00000004975	-	A3	7131102-7131030	1	1	0	0.161339	FALSE
17	ENSG00000004975	-	A3	7132794-7132766	0	0	0	0.161339	FALSE
17	ENSG00000004975	-	A3	7133474-7133456	1	1	0	0.161339	FALSE
17	ENSG00000005102	-	A3	41738814-41738557	nan	nan	nan	1	FALSE
17	ENSG00000005102	-	A3	41738902-41738557	1	1	0	0.136364	FALSE
17	ENSG00000005102	-	A3	41738902-41738814	1	1	0	0.136364	FALSE
17	ENSG00000005156	+	A3	33310021-33310251	1	1	0	0.177822	FALSE
17	ENSG00000005156	+	A3	33310025-33310286	1	1	0	0.177822	FALSE
17	ENSG00000005156	+	A3	33325219-33325238	0	0	0	0.177822	FALSE
16	ENSG00000005187	+	A3	20781357-20781492	1	1	nan	1	FALSE
16	ENSG00000005189	+	A3	20826249-20826307	0.260641	0	-0.222767	0.0499501	TRUE
16	ENSG00000005194	-	A3	57465382-57465178	0.625481	0.78417	0.165079	0.0499501	TRUE
16	ENSG00000005194	-	A3	57473246-57473207	1	1	0	0.245754	FALSE
16	ENSG00000005194	-	A3	57474895-57474871	1	1	0	0.245754	FALSE
16	ENSG00000005194	-	A3	57474922-57474871	nan	nan	nan	1	FALSE
16	ENSG00000005194	-	A3	57474922-57474895	0	0	0	0.245754	FALSE
19	ENSG00000005206	+	A3	2338751-2338813	1	1	0	0.141359	FALSE
19	ENSG00000005206	+	A3	2339064-2339068	0	0	0	0.141359	FALSE
19	ENSG00000005206	+	A3	2339823-2339826	1	1	0	0.141359	FALSE
19	ENSG00000005206	+	A3	2340896-2340930	1	1	0	0.141359	FALSE
X	ENSG00000005302	+	A3	11783586-11783641	1	1	0	0.176324	FALSE
17	ENSG00000005379	-	A3	56383774-56383747	1	nan	nan	1	FALSE
7	ENSG00000005421	-	A3	94944802-94944761	1	nan	nan	1	FALSE
2	ENSG00000005436	-	A3	75929573-75929549	0.824738	0.936761	0.105044	0.0284715	TRUE
2	ENSG00000005448	+	A3	74649247-74649280	0.967236	0.980247	0.00827744	0.243257	FALSE
2	ENSG00000005448	+	A3	74650318-74650446	0	0	0	0.243257	FALSE
2	ENSG00000005448	+	A3	74652202-74652224	0.717883	0	-0.6261	0.0819181	FALSE
2	ENSG00000005448	+	A3	74652697-74652767	0.989486	0.987905	0.000839296	0.243257	FALSE
7	ENSG00000005471	-	A3	87035831-87035810	nan	nan	nan	1	FALSE
6	ENSG00000005700	-	A3	82904359-82904312	0.952612	1	0.0180548	0.139361	FALSE
6	ENSG00000005700	-	A3	82906163-82906118	1	1	0	0.139361	FALSE
11	ENSG00000005801	-	A3	3383303-3383262	nan	nan	nan	1	FALSE
11	ENSG00000005801	-	A3	3394905-3394886	0	0	nan	1	FALSE
11	ENSG00000005801	-	A3	3399130-3399032	1	1	nan	1	FALSE
13	ENSG00000005810	-	A3	77900910-77900796	1	1	0	0.119381	FALSE
16	ENSG00000005844	+	A3	30510395-30510442	1	nan	nan	1	FALSE
16	ENSG00000005844	+	A3	30510659-30510694	1	nan	nan	1	FALSE
16	ENSG00000005844	+	A3	30516565-30516568	1	nan	nan	1	FALSE
16	ENSG00000006007	-	A3	19528511-19528507	0.1868	0.169682	-0.00127534	0.14985	FALSE
19	ENSG00000006015	+	A3	18700191-18700223	1	1	-0.00216241	0.160839	FALSE
19	ENSG00000006015	+	A3	18700191-18700271	0.953749	0.957021	0.00852821	0.160839	FALSE
19	ENSG00000006015	+	A3	18700191-18700289	1	1	0.00113684	0.160839	FALSE
19	ENSG00000006015	+	A3	18700223-18700271	0	0.0634693	nan	1	FALSE
19	ENSG00000006015	+	A3	18700223-18700289	0	0.5	nan	1	FALSE
19	ENSG00000006015	+	A3	18700271-18700289	1	1	0	0.160839	FALSE
19	ENSG00000006015	+	A3	18701084-18701664	0	0.00677821	0.00734445	0.160839	FALSE
17	ENSG00000006025	-	A3	45886356-45886312	1	1	nan	1	FALSE
17	ENSG00000006025	-	A3	45891200-45891185	1	0	nan	1	FALSE
17	ENSG00000006042	+	A3	31258345-31258493	nan	nan	nan	1	FALSE
17	ENSG00000006047	-	A3	7191962-7191795	nan	nan	nan	1	FALSE
11	ENSG00000006071	-	A3	17414759-17414675	nan	nan	nan	1	FALSE
11	ENSG00000006071	-	A3	17417265-17417185	nan	nan	nan	1	FALSE
11	ENSG00000006071	-	A3	17418593-17418563	nan	nan	nan	1	FALSE
11	ENSG00000006071	-	A3	17418605-17418563	nan	nan	nan	1	FALSE
11	ENSG00000006071	-	A3	17418605-17418593	nan	nan	nan	1	FALSE
11	ENSG00000006071	-	A3	17419988-17419914	nan	nan	nan	1	FALSE
11	ENSG00000006071	-	A3	17438512-17438509	nan	nan	nan	1	FALSE
11	ENSG00000006071	-	A3	17450217-17450187	nan	nan	nan	1	FALSE
11	ENSG00000006071	-	A3	17452579-17452506	nan	nan	nan	1	FALSE
17	ENSG00000006114	-	A3	35900645-35900582	1	1	0	0.142857	FALSE
17	ENSG00000006114	-	A3	35902532-35902529	0	1	nan	1	FALSE
17	ENSG00000006114	-	A3	35902667-35902529	1	1	0.0228378	0.142857	FALSE
17	ENSG00000006114	-	A3	35902667-35902532	1	0.862438	-0.160615	0.142857	FALSE
17	ENSG00000006114	-	A3	35956391-35956388	1	1	0	0.142857	FALSE
11	ENSG00000006118	+	A3	60694676-60694831	1	1	0	0.108392	FALSE
11	ENSG00000006118	+	A3	60699158-60699161	1	0.945139	0.0935922	0.108392	FALSE
17	ENSG00000006125	+	A3	33927956-33928005	0	0	nan	1	FALSE
17	ENSG00000006125	+	A3	33935161-33935275	1	1	0	0.176823	FALSE
17	ENSG00000006125	+	A3	33977549-33977622	1	1	0	0.176823	FALSE
16	ENSG00000006210	+	A3	57413528-57413546	nan	nan	nan	1	FALSE
17	ENSG00000006282	+	A3	48625026-48625081	nan	nan	nan	1	FALSE
17	ENSG00000006282	+	A3	48625915-48626171	nan	nan	nan	1	FALSE
17	ENSG00000006282	+	A3	48627569-48627591	1	1	nan	1	FALSE
17	ENSG00000006282	+	A3	48628359-48628872	nan	1	nan	1	FALSE
17	ENSG00000006283	+	A3	48685188-48685290	1	nan	nan	1	FALSE
17	ENSG00000006283	+	A3	48695409-48695458	nan	nan	nan	1	FALSE
17	ENSG00000006283	+	A3	48695409-48695458	1	nan	nan	1	FALSE
17	ENSG00000006283	+	A3	48703378-48703681	1	nan	nan	1	FALSE
16	ENSG00000006327	+	A3	3071161-3071190	nan	nan	nan	1	FALSE
16	ENSG00000006327	+	A3	3071190-3071216	0	0	0	0.27023	FALSE
7	ENSG00000006453	-	A3	97933688-97933677	1	1	0.011042	0.145854	FALSE
7	ENSG00000006453	-	A3	98015429-98015420	0	0.5	nan	1	FALSE
7	ENSG00000006453	-	A3	98015546-98015420	0.935208	1	0.00705192	0.145854	FALSE
7	ENSG00000006453	-	A3	98015546-98015429	1	1	0.00114152	0.145854	FALSE
7	ENSG00000006530	+	A3	141255267-141255355	1	1	0.0221698	0.18032	FALSE
7	ENSG00000006530	+	A3	141301005-141301014	1	1	0	0.18032	FALSE
11	ENSG00000006534	+	A3	67786535-67786639	0	0	0	0.176324	FALSE
11	ENSG00000006534	+	A3	67788954-67789223	nan	nan	nan	1	FALSE
2	ENSG00000006607	+	A3	242344667-242344671	1	nan	nan	1	FALSE
7	ENSG00000006634	+	A3	87526609-87526612	1	1	0	0.180819	FALSE
7	ENSG00000006634	+	A3	87529536-87529597	0.876601	0.928989	0.0203953	0.180819	FALSE
7	ENSG00000006652	+	A3	112090563-112090633	nan	nan	nan	1	FALSE
7	ENSG00000006652	+	A3	112108018-112108036	0.996683	1	0.00362348	0.161339	FALSE
7	ENSG00000006704	+	A3	73929675-73929771	0	0	0	0.151848	FALSE
7	ENSG00000006704	+	A3	73969723-73969768	0	0	0.0048413	0.151848	FALSE
19	ENSG00000006712	-	A3	39877043-39876859	1	1	-0.00174166	0.130869	FALSE
19	ENSG00000006712	-	A3	39879655-39879505	nan	nan	nan	1	FALSE
19	ENSG00000006712	-	A3	39880401-39880186	nan	0	nan	1	FALSE
19	ENSG00000006712	-	A3	39880929-39880801	nan	0	nan	1	FALSE
19	ENSG00000006712	-	A3	39881504-39881467	1	1	-0.0019695	0.130869	FALSE
17	ENSG00000006744	-	A3	12906891-12906816	1	1	0	0.192807	FALSE
17	ENSG00000006744	-	A3	12908427-12908418	0	0	0	0.192807	FALSE
17	ENSG00000006744	-	A3	12920249-12920242	1	1	0	0.192807	FALSE
X	ENSG00000006756	-	A3	2826025-2825673	0	0	nan	1	FALSE
16	ENSG00000007038	+	A3	2868678-2868684	0.908891	0.933332	0.0195881	0.208791	FALSE
16	ENSG00000007038	+	A3	2868678-2868760	1	1	0	0.208791	FALSE
16	ENSG00000007038	+	A3	2868684-2868760	1	1	0	0.208791	FALSE
16	ENSG00000007038	+	A3	2870343-2870956	0.0170877	0.050628	0.0291786	0.208791	FALSE
16	ENSG00000007038	+	A3	2870343-2870982	1	1	-0.0255987	0.208791	FALSE
16	ENSG00000007038	+	A3	2870956-2870982	1	1	-0.000863472	0.208791	FALSE
19	ENSG00000007129	+	A3	42085623-42085706	nan	nan	nan	1	FALSE
19	ENSG00000007129	+	A3	42090700-42090703	nan	nan	nan	1	FALSE
17	ENSG00000007168	+	A3	2573457-2573569	1	1	0	0.173327	FALSE
17	ENSG00000007174	+	A3	11515860-11515892	nan	nan	nan	1	FALSE
17	ENSG00000007202	-	A3	26960419-26960347	1	1	0	0.189311	FALSE
17	ENSG00000007202	-	A3	26967701-26967645	1	1	0	0.189311	FALSE
17	ENSG00000007202	-	A3	26970677-26970329	1	0.5	nan	1	FALSE
17	ENSG00000007216	+	A3	26817325-26817472	nan	nan	nan	1	FALSE
19	ENSG00000007264	-	A3	3778593-3778590	1	1	0	0.13986	FALSE
19	ENSG00000007264	-	A3	3783295-3783217	0	0.032365	0.0280237	0.13986	FALSE
19	ENSG00000007264	-	A3	3793399-3793396	1	nan	nan	1	FALSE
19	ENSG00000007306	-	A3	42178687-42178667	nan	nan	nan	1	FALSE
17	ENSG00000007312	-	A3	62008748-62008745	0	nan	nan	1	FALSE
1	ENSG00000007341	-	A3	113159517-113159466	1	1	0	0.196304	FALSE
16	ENSG00000007376	-	A3	837744-837645	1	1	0	0.165834	FALSE
16	ENSG00000007384	-	A3	110096-109824	0	0	0	0.132368	FALSE
16	ENSG00000007384	-	A3	113180-113061	0	1	0.666667	0.03996	TRUE
16	ENSG00000007392	-	A3	278401-277335	0.0342133	0	-0.0337306	0.0754246	FALSE
3	ENSG00000007402	-	A3	50402407-50402401	nan	nan	nan	1	FALSE
3	ENSG00000007402	-	A3	50404059-50404056	0	0	nan	1	FALSE
16	ENSG00000007516	+	A3	1389114-1389165	0	0	0	0.182817	FALSE
16	ENSG00000007516	+	A3	1389497-1389566	1	1	0	0.182817	FALSE
16	ENSG00000007516	+	A3	1389497-1389581	1	1	0	0.182817	FALSE
16	ENSG00000007516	+	A3	1389566-1389581	nan	nan	nan	1	FALSE
16	ENSG00000007516	+	A3	1396848-1396935	1	1	0	0.182817	FALSE
16	ENSG00000007541	+	A3	617471-617496	nan	nan	nan	1	FALSE
16	ENSG00000007541	+	A3	630183-630858	nan	1	nan	1	FALSE
6	ENSG00000007866	-	A3	35454439-35454387	1	1	nan	1	FALSE
1	ENSG00000007923	-	A3	6741055-6740973	nan	nan	nan	1	FALSE
1	ENSG00000007933	+	A3	171068946-171068950	nan	nan	nan	1	FALSE
X	ENSG00000007952	-	A3	100099067-100099021	1	1	nan	1	FALSE
X	ENSG00000008056	-	A3	47432398-47432360	nan	1	nan	1	FALSE
1	ENSG00000008128	-	A3	1639038-1639023	0	0	0	0.11988	FALSE
1	ENSG00000008128	-	A3	1643866-1643839	0.0195159	0.0432332	0.0239939	0.11988	FALSE
1	ENSG00000008130	-	A3	1688321-1688047	0	0	0	0.182318	FALSE
6	ENSG00000008196	+	A3	50786605-50786638	1	1	nan	1	FALSE
3	ENSG00000008226	+	A3	38136370-38137379	nan	nan	nan	1	FALSE
3	ENSG00000008226	+	A3	38151581-38151590	0	0	nan	1	FALSE
17	ENSG00000008283	-	A3	61511955-61510776	1	0.990753	-0.0080442	0.176324	FALSE
17	ENSG00000008283	-	A3	61511981-61511955	0	0	0	0.176324	FALSE
17	ENSG00000008283	-	A3	61514908-61514821	1	1	0	0.176324	FALSE
17	ENSG00000008283	-	A3	61514921-61514845	1	1	nan	1	FALSE
17	ENSG00000008294	-	A3	49067233-49067188	1	1	0	0.165335	FALSE
7	ENSG00000008311	-	A3	121719766-121719744	1	nan	nan	1	FALSE
12	ENSG00000008323	+	A3	6427023-6427065	1	1	nan	1	FALSE
19	ENSG00000008382	+	A3	4357250-4357337	1	1	0	0.117383	FALSE
12	ENSG00000008405	-	A3	107391184-107391164	0	0	-0.0404378	0.116883	FALSE
19	ENSG00000008441	+	A3	13135811-13135949	nan	nan	nan	1	FALSE
16	ENSG00000008517	+	A3	3115622-3115643	0.510964	0.607944	0.100659	0.125874	FALSE
16	ENSG00000008517	+	A3	3115782-3115785	0	0	0	0.246953	FALSE
16	ENSG00000008517	+	A3	3115782-3115785	0	0	0	0.266234	FALSE
16	ENSG00000008517	+	A3	3115782-3115785	0	0	0	0.246953	FALSE
16	ENSG00000008517	+	A3	3117378-3117444	1	1	0	0.246953	FALSE
16	ENSG00000008517	+	A3	3118991-3119282	1	1	0	0.246953	FALSE
16	ENSG00000008710	-	A3	2141907-2141855	1	1	0	0.104895	FALSE
16	ENSG00000008710	-	A3	2147781-2147778	1	1	-0.333333	0.104895	FALSE
16	ENSG00000008710	-	A3	2148192-2147985	0.27292	0	-0.119341	0.104895	FALSE
16	ENSG00000008710	-	A3	2155663-2155475	0	0	0	0.104895	FALSE
16	ENSG00000008710	-	A3	2155708-2155475	0	0	0	0.104895	FALSE
16	ENSG00000008710	-	A3	2155708-2155663	nan	nan	nan	1	FALSE
16	ENSG00000008710	-	A3	2161872-2159351	1	1	0	0.104895	FALSE
16	ENSG00000008710	-	A3	2167054-2167017	1	1	0	0.104895	FALSE
17	ENSG00000008838	-	A3	38176263-38176186	0	0	0	0.181818	FALSE
17	ENSG00000008838	-	A3	38176735-38176606	0	0	0	0.181818	FALSE
17	ENSG00000008838	-	A3	38185257-38185221	0	0	0	0.181818	FALSE
17	ENSG00000008838	-	A3	38189459-38189425	1	1	0	0.181818	FALSE
17	ENSG00000008838	-	A3	38209910-38209888	1	1	0	0.181818	FALSE
17	ENSG00000008838	-	A3	38209926-38209851	1	1	nan	1	FALSE
17	ENSG00000008838	-	A3	38209932-38209888	nan	nan	nan	1	FALSE
17	ENSG00000008838	-	A3	38209932-38209910	0	0	0	0.181818	FALSE
17	ENSG00000008838	-	A3	38210021-38209888	nan	nan	nan	1	FALSE
17	ENSG00000008838	-	A3	38210021-38209910	0	0	0	0.181818	FALSE
17	ENSG00000008838	-	A3	38210021-38209932	nan	nan	nan	1	FALSE
8	ENSG00000008853	+	A3	22849544-22849581	nan	nan	nan	1	FALSE
3	ENSG00000008952	+	A3	169700448-169700495	0	0	0	0.194306	FALSE
8	ENSG00000008988	-	A3	56986718-56986327	1	nan	nan	1	FALSE
8	ENSG00000008988	-	A3	56986718-56986709	1	1	-3.77207e-05	0.241259	FALSE
1	ENSG00000009307	-	A3	115282543-115282511	0	0	0	0.212288	FALSE
1	ENSG00000009709	+	A3	18962731-18962737	1	nan	nan	1	FALSE
1	ENSG00000009790	+	A3	209933327-209933517	nan	nan	nan	1	FALSE
1	ENSG00000009790	+	A3	209948635-209948694	nan	nan	nan	1	FALSE
1	ENSG00000009790	+	A3	209952660-209952776	nan	nan	nan	1	FALSE
1	ENSG00000009790	+	A3	209954690-209954695	nan	nan	nan	1	FALSE
14	ENSG00000009830	-	A3	77743824-77743621	1	1	0	0.118881	FALSE
6	ENSG00000009844	+	A3	142468425-142468504	1	1	0	0.178322	FALSE
7	ENSG00000009950	-	A3	73010299-73010242	nan	nan	nan	1	FALSE
7	ENSG00000009950	-	A3	73010602-73010596	nan	nan	nan	1	FALSE
7	ENSG00000009950	-	A3	73011119-73010809	nan	nan	nan	1	FALSE
7	ENSG00000009950	-	A3	73011119-73011116	nan	nan	nan	1	FALSE
12	ENSG00000010219	+	A3	4722678-4722681	0.978568	1	0.00803058	0.142358	FALSE
12	ENSG00000010219	+	A3	4722678-4722681	1	1	nan	1	FALSE
17	ENSG00000010244	+	A3	30678762-30678795	nan	nan	nan	1	FALSE
17	ENSG00000010244	+	A3	30678762-30678805	0	0	0	0.25025	FALSE
17	ENSG00000010244	+	A3	30678762-30678817	nan	nan	nan	1	FALSE
17	ENSG00000010244	+	A3	30678795-30678805	0	0	0	0.25025	FALSE
17	ENSG00000010244	+	A3	30678795-30678817	nan	nan	nan	1	FALSE
17	ENSG00000010244	+	A3	30678805-30678817	1	1	0	0.25025	FALSE
17	ENSG00000010244	+	A3	30704937-30704940	0	0	nan	1	FALSE
7	ENSG00000010270	+	A3	38247106-38247127	nan	nan	nan	1	FALSE
12	ENSG00000010278	+	A3	6309550-6309588	nan	0.5	nan	1	FALSE
12	ENSG00000010292	+	A3	6604265-6604341	nan	nan	nan	1	FALSE
12	ENSG00000010292	+	A3	6630136-6630152	0	0	0	0.187313	FALSE
12	ENSG00000010292	+	A3	6631994-6632050	1	1	0	0.187313	FALSE
12	ENSG00000010295	-	A3	6657326-6657323	1	0.329712	-0.306762	0.0724276	FALSE
3	ENSG00000010318	+	A3	52456238-52456776	0	nan	nan	1	FALSE
3	ENSG00000010327	+	A3	52550708-52550718	nan	1	nan	1	FALSE
19	ENSG00000010361	-	A3	50311748-50311745	0	0	nan	1	FALSE
19	ENSG00000010361	-	A3	50314748-50314724	0	0	nan	1	FALSE
19	ENSG00000010361	-	A3	50315993-50315942	nan	nan	nan	1	FALSE
19	ENSG00000010361	-	A3	50315993-50315942	1	1	nan	1	FALSE
19	ENSG00000010361	-	A3	50315993-50315954	nan	nan	nan	1	FALSE
12	ENSG00000010379	-	A3	333295-333282	nan	1	nan	1	FALSE
12	ENSG00000010379	-	A3	351931-351920	nan	0	nan	1	FALSE
12	ENSG00000010379	-	A3	369223-369218	nan	1	nan	1	FALSE
9	ENSG00000010438	+	A3	33794790-33794796	1	nan	nan	1	FALSE
16	ENSG00000010539	-	A3	3274613-3274610	1	1	-0.0595006	0.114885	FALSE
16	ENSG00000010539	-	A3	3274613-3274610	1	1	-0.0595006	0.114885	FALSE
16	ENSG00000010539	-	A3	3282547-3282544	1	1	-0.0329627	0.114885	FALSE
12	ENSG00000010610	+	A3	6924897-6925222	nan	nan	nan	1	FALSE
6	ENSG00000010704	+	A3	26091069-26091138	1	1	0	0.142358	FALSE
6	ENSG00000010704	+	A3	26091069-26091542	1	0.503296	nan	1	FALSE
6	ENSG00000010704	+	A3	26092837-26092913	0	nan	nan	1	FALSE
6	ENSG00000010704	+	A3	26092837-26092955	nan	nan	nan	1	FALSE
6	ENSG00000010704	+	A3	26092913-26092955	1	nan	nan	1	FALSE
6	ENSG00000010704	+	A3	26092913-26092955	1	1	0	0.142358	FALSE
1	ENSG00000010803	-	A3	41618346-41618286	0.5	1	nan	1	FALSE
6	ENSG00000010810	-	A3	112015907-112015903	1	1	0.095238	0.0999001	FALSE
6	ENSG00000010810	-	A3	112062300-112062296	nan	nan	nan	1	FALSE
1	ENSG00000011007	+	A3	24069916-24069994	1	1	0	0.161838	FALSE
1	ENSG00000011009	+	A3	24119042-24119147	0	0.514782	0.280343	0.00849151	TRUE
1	ENSG00000011009	+	A3	24119042-24119147	nan	nan	nan	1	FALSE
1	ENSG00000011009	+	A3	24119173-24119210	nan	nan	nan	1	FALSE
1	ENSG00000011009	+	A3	24120917-24121042	1	1	nan	1	FALSE
1	ENSG00000011021	+	A3	11887146-11887172	1	1	nan	1	FALSE
17	ENSG00000011028	+	A3	60759417-60759596	0	0	0	0.167333	FALSE
14	ENSG00000011114	-	A3	93755076-93755053	0	0	nan	1	FALSE
17	ENSG00000011143	-	A3	56283908-56283865	1	1	nan	1	FALSE
17	ENSG00000011143	-	A3	56285611-56285535	0	0	0	0.181818	FALSE
3	ENSG00000011198	+	A3	43759163-43759258	1	1	0	0.158342	FALSE
19	ENSG00000011243	-	A3	15509577-15509514	1	1	nan	1	FALSE
19	ENSG00000011243	-	A3	15512414-15512104	1	1	0	0.180819	FALSE
19	ENSG00000011243	-	A3	15514526-15514366	1	nan	nan	1	FALSE
19	ENSG00000011243	-	A3	15514616-15514526	nan	nan	nan	1	FALSE
19	ENSG00000011243	-	A3	15514853-15514526	nan	nan	nan	1	FALSE
19	ENSG00000011243	-	A3	15514853-15514616	nan	nan	nan	1	FALSE
17	ENSG00000011260	+	A3	49365390-49365485	1	1	0	0.190809	FALSE
7	ENSG00000011275	-	A3	5781446-5781275	0.392212	0.769609	0.318471	0.014985	TRUE
17	ENSG00000011295	+	A3	15902800-15903163	0	0	0.0919623	0.138362	FALSE
17	ENSG00000011295	+	A3	15905971-15906107	0	0	0	0.138362	FALSE
19	ENSG00000011304	+	A3	804532-804541	1	1	0	0.245255	FALSE
19	ENSG00000011304	+	A3	805492-805513	nan	1	nan	1	FALSE
19	ENSG00000011332	-	A3	38703031-38703001	0	0.111765	0.0496843	0.101399	FALSE
19	ENSG00000011332	-	A3	38713348-38713343	0	0	nan	1	FALSE
19	ENSG00000011422	-	A3	44153295-44153061	1	1	0	0.175824	FALSE
7	ENSG00000011426	+	A3	36447327-36447343	0	0	0	0.183317	FALSE
7	ENSG00000011426	+	A3	36447327-36447343	0	nan	nan	1	FALSE
7	ENSG00000011426	+	A3	36460206-36460221	1	1	0	0.183317	FALSE
19	ENSG00000011451	-	A3	15541970-15541961	nan	nan	nan	1	FALSE
9	ENSG00000011454	+	A3	125719290-125719428	1	1	0	0.121878	FALSE
19	ENSG00000011478	+	A3	46198695-46198891	1	1	0.00864114	0.15035	FALSE
19	ENSG00000011478	+	A3	46202040-46202059	0	0.0144821	0.0112036	0.15035	FALSE
19	ENSG00000011485	+	A3	46887037-46887041	1	1	0	0.167333	FALSE
19	ENSG00000011590	+	A3	36205425-36206365	nan	1	nan	1	FALSE
19	ENSG00000011600	-	A3	36398166-36398163	nan	nan	nan	1	FALSE
19	ENSG00000011600	-	A3	36398259-36398163	nan	nan	nan	1	FALSE
19	ENSG00000011600	-	A3	36398259-36398166	nan	nan	nan	1	FALSE
19	ENSG00000011600	-	A3	36398664-36398482	nan	nan	nan	1	FALSE
16	ENSG00000011638	+	A3	21172299-21172406	1	0.97608	-0.0178016	0.131868	FALSE
17	ENSG00000012048	-	A3	41228631-41228628	0.896666	1	nan	1	FALSE
17	ENSG00000012048	-	A3	41251897-41251894	1	1	-0.0713133	0.101898	FALSE
19	ENSG00000012061	-	A3	45920155-45920151	1	1	0	0.200799	FALSE
19	ENSG00000012124	+	A3	35822809-35822830	nan	nan	nan	1	FALSE
19	ENSG00000012124	+	A3	35822809-35822922	nan	nan	nan	1	FALSE
19	ENSG00000012124	+	A3	35822830-35822922	nan	nan	nan	1	FALSE
19	ENSG00000012124	+	A3	35822922-35823456	nan	nan	nan	1	FALSE
19	ENSG00000012124	+	A3	35822922-35823497	nan	nan	nan	1	FALSE
19	ENSG00000012124	+	A3	35822922-35823556	nan	nan	nan	1	FALSE
19	ENSG00000012124	+	A3	35823456-35823497	nan	nan	nan	1	FALSE
19	ENSG00000012124	+	A3	35823456-35823556	nan	nan	nan	1	FALSE
19	ENSG00000012124	+	A3	35823497-35823556	nan	nan	nan	1	FALSE
19	ENSG00000012124	+	A3	35823450-35823456	nan	nan	nan	1	FALSE
19	ENSG00000012124	+	A3	35823450-35823481	nan	nan	nan	1	FALSE
19	ENSG00000012124	+	A3	35823450-35823497	nan	nan	nan	1	FALSE
19	ENSG00000012124	+	A3	35823450-35823556	nan	nan	nan	1	FALSE
19	ENSG00000012124	+	A3	35823456-35823481	nan	nan	nan	1	FALSE
19	ENSG00000012124	+	A3	35823456-35823497	nan	nan	nan	1	FALSE
19	ENSG00000012124	+	A3	35823456-35823556	nan	nan	nan	1	FALSE
19	ENSG00000012124	+	A3	35823481-35823497	nan	nan	nan	1	FALSE
19	ENSG00000012124	+	A3	35823481-35823556	nan	nan	nan	1	FALSE
19	ENSG00000012124	+	A3	35823497-35823556	nan	nan	nan	1	FALSE
19	ENSG00000012124	+	A3	35823776-35823819	nan	nan	nan	1	FALSE
19	ENSG00000012124	+	A3	35826939-35827052	nan	nan	nan	1	FALSE
19	ENSG00000012124	+	A3	35826939-35827154	nan	nan	nan	1	FALSE
19	ENSG00000012124	+	A3	35827052-35827154	nan	nan	nan	1	FALSE
19	ENSG00000012124	+	A3	35827052-35827154	nan	nan	nan	1	FALSE
19	ENSG00000012124	+	A3	35832246-35832429	nan	nan	nan	1	FALSE
3	ENSG00000012171	+	A3	50311175-50311190	0	0	0	0.16034	FALSE
3	ENSG00000012171	+	A3	50311344-50311347	1	0.970496	0.00740018	0.16034	FALSE
X	ENSG00000012211	-	A3	49032614-49032342	1	1	nan	1	FALSE
12	ENSG00000012504	+	A3	100930285-100930290	nan	nan	nan	1	FALSE
Y	ENSG00000012817	-	A3	21872146-21871695	1	nan	nan	1	FALSE
Y	ENSG00000012817	-	A3	21877997-21877890	0	nan	nan	1	FALSE
12	ENSG00000012822	-	A3	54106990-54106987	1	1	-0.01134	0.144356	FALSE
12	ENSG00000012822	-	A3	54117546-54117468	1	1	nan	1	FALSE
12	ENSG00000012822	-	A3	54117567-54117468	1	1	0	0.144356	FALSE
12	ENSG00000012822	-	A3	54117567-54117546	0.881067	0.894899	0.0162946	0.144356	FALSE
12	ENSG00000012822	-	A3	54119047-54119042	nan	nan	nan	1	FALSE
12	ENSG00000012822	-	A3	54119050-54119042	1	1	0	0.144356	FALSE
12	ENSG00000012822	-	A3	54119050-54119047	1	1	0	0.144356	FALSE
14	ENSG00000012963	+	A3	93673637-93673731	0.943425	0.94665	0.0106333	0.160839	FALSE
14	ENSG00000012963	+	A3	93676994-93677021	1	1	0	0.160839	FALSE
19	ENSG00000013275	+	A3	40478276-40478369	1	1	0	0.233267	FALSE
19	ENSG00000013275	+	A3	40486193-40486324	0.961555	0.995022	0.0284166	0.12987	FALSE
17	ENSG00000013306	-	A3	42398117-42398099	0	0	0	0.262238	FALSE
17	ENSG00000013306	-	A3	42399920-42399896	0.9478	0.969694	0.0236836	0.255245	FALSE
17	ENSG00000013306	-	A3	42399920-42399896	1	0	nan	1	FALSE
17	ENSG00000013306	-	A3	42400220-42399896	nan	0	nan	1	FALSE
17	ENSG00000013306	-	A3	42400220-42399920	0	nan	nan	1	FALSE
17	ENSG00000013306	-	A3	42400958-42400945	0.240858	0.346994	0.0672255	0.234266	FALSE
17	ENSG00000013306	-	A3	42401087-42400945	0	0	0	0.261072	FALSE
17	ENSG00000013306	-	A3	42401087-42400958	0	0	0	0.261072	FALSE
17	ENSG00000013306	-	A3	42401168-42400945	0	0	0	0.261072	FALSE
17	ENSG00000013306	-	A3	42401168-42400958	0	0	0	0.261072	FALSE
17	ENSG00000013306	-	A3	42401168-42401087	nan	nan	nan	1	FALSE
16	ENSG00000013364	+	A3	29841795-29841836	1	1	0.0723941	0.0494505	FALSE
16	ENSG00000013364	+	A3	29841871-29841920	1	1	nan	1	FALSE
16	ENSG00000013364	+	A3	29848043-29848092	nan	nan	nan	1	FALSE
6	ENSG00000013375	-	A3	83898517-83898513	1	1	0	0.178821	FALSE
6	ENSG00000013392	+	A3	83904031-83904250	1	1	0.0188128	0.112388	FALSE
2	ENSG00000013441	-	A3	201726585-201726189	nan	nan	nan	1	FALSE
X	ENSG00000013563	-	A3	153638149-153638011	0	0	nan	1	FALSE
12	ENSG00000013573	+	A3	31231324-31231397	nan	nan	nan	1	FALSE
12	ENSG00000013573	+	A3	31231324-31231397	1	1	0	0.178322	FALSE
12	ENSG00000013573	+	A3	31231328-31231406	1	1	0	0.178322	FALSE
12	ENSG00000013573	+	A3	31236747-31236901	1	1	0	0.178322	FALSE
12	ENSG00000013573	+	A3	31242337-31242820	nan	nan	nan	1	FALSE
12	ENSG00000013573	+	A3	31242774-31242820	0	0	0	0.178322	FALSE
12	ENSG00000013573	+	A3	31242774-31242825	0	0	nan	1	FALSE
12	ENSG00000013573	+	A3	31242820-31242825	0.751144	0.988362	0.215738	0.11988	FALSE
12	ENSG00000013573	+	A3	31242774-31242825	nan	0	nan	1	FALSE
12	ENSG00000013573	+	A3	31253494-31253569	0	0.00864637	0.00676157	0.178322	FALSE
12	ENSG00000013573	+	A3	31253933-31253961	0.271679	0	-0.237488	0.11988	FALSE
12	ENSG00000013573	+	A3	31253933-31253979	1	1	nan	1	FALSE
12	ENSG00000013573	+	A3	31253961-31253979	1	1	0	0.178322	FALSE
12	ENSG00000013573	+	A3	31255870-31255909	1	1	0	0.178322	FALSE
12	ENSG00000013573	+	A3	31256251-31256256	1	1	-0.00293434	0.178322	FALSE
11	ENSG00000013725	+	A3	60783185-60783205	nan	nan	nan	1	FALSE
11	ENSG00000013725	+	A3	60785761-60786726	nan	nan	nan	1	FALSE
4	ENSG00000013810	+	A3	1737000-1737006	1	0.983862	0.0200498	0.0974026	FALSE
11	ENSG00000014138	+	A3	65063335-65063405	1	1	0	0.181818	FALSE
11	ENSG00000014216	+	A3	64950172-64950373	1	1	0	0.170829	FALSE
11	ENSG00000014216	+	A3	64953362-64953388	0	0	0	0.170829	FALSE
3	ENSG00000014257	+	A3	132056300-132056320	1	nan	nan	1	FALSE
2	ENSG00000014641	+	A3	63820258-63820574	nan	nan	nan	1	FALSE
1	ENSG00000014914	-	A3	149907598-149907513	1	1	nan	1	FALSE
1	ENSG00000014914	-	A3	149908104-149908057	nan	nan	nan	1	FALSE
1	ENSG00000014914	-	A3	149908266-149908122	1	1	nan	1	FALSE
10	ENSG00000014919	-	A3	101474475-101473236	0.884815	0.98389	0.0657432	0.0774226	FALSE
12	ENSG00000015153	-	A3	42629799-42629557	0	0	nan	1	FALSE
12	ENSG00000015153	-	A3	42631435-42631425	0	1	nan	1	FALSE
10	ENSG00000015171	+	A3	285996-285999	1	1	0.0713963	0.104396	FALSE
22	ENSG00000015475	-	A3	18222942-18222254	0	0	-0.000357254	0.200799	FALSE
5	ENSG00000015479	+	A3	138660985-138661025	1	1	nan	1	FALSE
5	ENSG00000015479	+	A3	138660985-138661129	0.226924	0.0679745	-0.131396	0.0549451	FALSE
5	ENSG00000015479	+	A3	138661025-138661129	0	0	0	0.172827	FALSE
17	ENSG00000015532	+	A3	48434418-48434479	1	1	0	0.151349	FALSE
2	ENSG00000015568	+	A3	110552043-110552062	1	1	nan	1	FALSE
2	ENSG00000015568	+	A3	110559360-110559363	1	1	nan	1	FALSE
2	ENSG00000015568	+	A3	110579482-110579627	0.970072	1	0.0210798	0.0989011	FALSE
2	ENSG00000015568	+	A3	110582387-110582407	0.0415093	0	nan	1	FALSE
7	ENSG00000015676	-	A3	44465878-44465752	1	nan	nan	1	FALSE
5	ENSG00000016082	+	A3	50687108-50687177	nan	1	nan	1	FALSE
6	ENSG00000016402	-	A3	137338181-137338174	nan	nan	nan	1	FALSE
3	ENSG00000016864	-	A3	52738968-52738964	1	1	0.124692	0.0934066	FALSE
3	ENSG00000017260	+	A3	130613434-130613552	0	0.339379	nan	1	FALSE
3	ENSG00000017260	+	A3	130613434-130613575	nan	1	nan	1	FALSE
3	ENSG00000017260	+	A3	130613552-130613575	1	1	nan	1	FALSE
3	ENSG00000017260	+	A3	130715524-130715597	1	1	0	0.161339	FALSE
X	ENSG00000017483	-	A3	48317420-48317150	0.88196	0.892468	0.0150936	0.1998	FALSE
X	ENSG00000017483	-	A3	48319472-48319462	1	1	0	0.1998	FALSE
X	ENSG00000017621	+	A3	49021201-49021246	0	0	nan	1	FALSE
X	ENSG00000017621	+	A3	49022413-49022428	0.833202	0.0697036	nan	1	FALSE
X	ENSG00000017621	+	A3	49022413-49022428	1	1	nan	1	FALSE
4	ENSG00000018189	+	A3	71588291-71588393	1	1	nan	1	FALSE
4	ENSG00000018189	+	A3	71659482-71659502	0	0	nan	1	FALSE
2	ENSG00000018280	+	A3	219247683-219248966	1	1	nan	1	FALSE
2	ENSG00000018280	+	A3	219247683-219249870	1	1	nan	1	FALSE
2	ENSG00000018280	+	A3	219248966-219249042	1	1	nan	1	FALSE
2	ENSG00000018280	+	A3	219256838-219257704	0.288992	0.143266	nan	1	FALSE
X	ENSG00000018610	-	A3	118672462-118672451	nan	nan	nan	1	FALSE
X	ENSG00000018610	-	A3	118672533-118672471	1	1	0	0.127872	FALSE
1	ENSG00000018625	+	A3	160106360-160106411	1	1	nan	1	FALSE
1	ENSG00000018625	+	A3	160109683-160109716	1	1	nan	1	FALSE
11	ENSG00000019144	+	A3	118498021-118498024	0.500029	0.636527	0.163811	0.0499501	TRUE
20	ENSG00000019186	-	A3	52771472-52771300	nan	nan	nan	1	FALSE
7	ENSG00000019991	-	A3	81381578-81381563	1	1	nan	1	FALSE
7	ENSG00000019991	-	A3	81399344-81399329	nan	nan	nan	1	FALSE
20	ENSG00000020256	-	A3	50701805-50701608	1	1	0	0.151848	FALSE
20	ENSG00000020256	-	A3	50803610-50803604	1	1	0.238419	0.044955	TRUE
14	ENSG00000020426	+	A3	61285440-61285479	1	1	0	0.177323	FALSE
14	ENSG00000020577	+	A3	55034635-55034638	1	1	nan	1	FALSE
14	ENSG00000020577	+	A3	55156343-55156464	1	nan	nan	1	FALSE
14	ENSG00000020577	+	A3	55251058-55251255	0	0	0	0.103397	FALSE
11	ENSG00000020922	-	A3	94179059-94179056	0.824992	0.391785	-0.311067	0.047952	TRUE
11	ENSG00000020922	-	A3	94226072-94226063	1	1	nan	1	FALSE
11	ENSG00000020922	-	A3	94226072-94226063	1	1	nan	1	FALSE
11	ENSG00000021300	+	A3	73361577-73361598	0	0	nan	1	FALSE
11	ENSG00000021300	+	A3	73362466-73362468	nan	nan	nan	1	FALSE
6	ENSG00000021355	-	A3	2840828-2840719	1	1	0	0.178322	FALSE
7	ENSG00000021461	+	A3	99425739-99425771	nan	nan	nan	1	FALSE
7	ENSG00000021461	+	A3	99461157-99461160	0	nan	nan	1	FALSE
19	ENSG00000021488	-	A3	33359551-33359465	nan	1	nan	1	FALSE
14	ENSG00000021645	+	A3	80327382-80328006	0	0	nan	1	FALSE
14	ENSG00000021645	+	A3	80327382-80328006	0	0	nan	1	FALSE
20	ENSG00000022277	+	A3	55091991-55092162	nan	nan	nan	1	FALSE
19	ENSG00000022556	+	A3	55481384-55481591	nan	nan	nan	1	FALSE
19	ENSG00000022556	+	A3	55492985-55492994	nan	nan	nan	1	FALSE
12	ENSG00000022840	+	A3	120995085-120995096	1	1	0	0.174326	FALSE
12	ENSG00000022840	+	A3	121001135-121001137	1	1	nan	1	FALSE
12	ENSG00000022840	+	A3	121001135-121001150	0.315075	0.866122	0.529152	0.032967	TRUE
12	ENSG00000022840	+	A3	121001135-121001244	1	1	nan	1	FALSE
12	ENSG00000022840	+	A3	121001137-121001150	0	0	0	0.174326	FALSE
12	ENSG00000022840	+	A3	121001137-121001244	nan	nan	nan	1	FALSE
12	ENSG00000022840	+	A3	121001150-121001244	1	1	0	0.174326	FALSE
12	ENSG00000022840	+	A3	121001613-121001619	1	1	0	0.174326	FALSE
12	ENSG00000022840	+	A3	121013595-121013605	1	1	0	0.174326	FALSE
14	ENSG00000022976	+	A3	102807660-102807857	1	1	nan	1	FALSE
14	ENSG00000022976	+	A3	102807660-102808440	0.803862	0.838202	nan	1	FALSE
14	ENSG00000022976	+	A3	102807660-102808440	1	1	-0.260849	0.0809191	FALSE
10	ENSG00000023041	-	A3	114203364-114203352	1	1	0	0.164835	FALSE
11	ENSG00000023191	-	A3	499999-499923	1	0.995605	-0.00489235	0.170829	FALSE
11	ENSG00000023191	-	A3	502249-502181	1	1	-0.00939013	0.170829	FALSE
11	ENSG00000023191	-	A3	502249-502181	0.886235	0.878235	0.0153768	0.170829	FALSE
11	ENSG00000023191	-	A3	502249-502181	0	0.0269076	nan	1	FALSE
11	ENSG00000023191	-	A3	502249-502181	0	0.0193087	0.0115426	0.170829	FALSE
11	ENSG00000023191	-	A3	504996-504888	1	1	0	0.170829	FALSE
2	ENSG00000023228	-	A3	207018402-207018346	1	1	0	0.193806	FALSE
8	ENSG00000023287	-	A3	53536419-53536287	1	nan	nan	1	FALSE
3	ENSG00000023330	+	A3	52233226-52233237	1	1	0	0.170829	FALSE
3	ENSG00000023330	+	A3	52233226-52233237	0.661537	1	0.293606	0.0519481	FALSE
12	ENSG00000023697	+	A3	16111122-16111174	0.981736	1	0.013725	0.12038	FALSE
6	ENSG00000023892	+	A3	35278236-35278347	1	1	nan	1	FALSE
1	ENSG00000023902	+	A3	150129566-150129579	0	0	0	0.157343	FALSE
6	ENSG00000024048	+	A3	42626373-42626384	0.413164	0.221412	-0.320318	0.024975	TRUE
12	ENSG00000025423	+	A3	57156982-57156988	nan	nan	nan	1	FALSE
12	ENSG00000025423	+	A3	57156982-57157002	0	0	nan	1	FALSE
12	ENSG00000025423	+	A3	57156988-57157002	0	0	nan	1	FALSE
12	ENSG00000025423	+	A3	57167618-57167623	1	1	0	0.101399	FALSE
11	ENSG00000025434	+	A3	47270190-47270231	nan	nan	nan	1	FALSE
11	ENSG00000025434	+	A3	47280652-47280731	0	0	0	0.184316	FALSE
11	ENSG00000025434	+	A3	47280731-47280736	1	nan	nan	1	FALSE
11	ENSG00000025434	+	A3	47281337-47281342	0	0	0	0.184316	FALSE
11	ENSG00000025434	+	A3	47281960-47282102	1	1	0	0.184316	FALSE
11	ENSG00000025434	+	A3	47283098-47283470	0.116231	0.632213	0.530258	0.0719281	FALSE
22	ENSG00000025708	-	A3	50964585-50964570	0	0	-0.0414034	0.112388	FALSE
22	ENSG00000025708	-	A3	50968160-50968148	0.331882	0.201727	-0.1235	0.112388	FALSE
22	ENSG00000025708	-	A3	50968183-50968148	0	0	0	0.13037	FALSE
22	ENSG00000025708	-	A3	50968183-50968160	0	0	nan	1	FALSE
22	ENSG00000025770	+	A3	50960927-50960930	0	0	0	0.195305	FALSE
22	ENSG00000025770	+	A3	50961446-50961509	1	1	0	0.195305	FALSE
1	ENSG00000025800	+	A3	32626216-32626220	0.548773	0.536617	-0.0206753	0.0984016	FALSE
10	ENSG00000026103	+	A3	90773857-90773876	0	0	0	0.17982	FALSE
11	ENSG00000026508	+	A3	35219668-35219695	nan	1	nan	1	FALSE
11	ENSG00000026508	+	A3	35223215-35223218	0	0	nan	1	FALSE
11	ENSG00000026508	+	A3	35227659-35227662	1	1	0	0.151349	FALSE
20	ENSG00000026559	-	A3	49626901-49626875	0	nan	nan	1	FALSE
6	ENSG00000026652	-	A3	161570321-161570287	1	1	0	0.128871	FALSE
6	ENSG00000026950	+	A3	26404363-26404768	0	nan	nan	1	FALSE
6	ENSG00000026950	+	A3	26405586-26405600	0	0	0	0.127872	FALSE
6	ENSG00000026950	+	A3	26405586-26405732	nan	nan	nan	1	FALSE
6	ENSG00000026950	+	A3	26405586-26405770	nan	nan	nan	1	FALSE
6	ENSG00000026950	+	A3	26405600-26405732	1	1	0	0.127872	FALSE
6	ENSG00000026950	+	A3	26405600-26405770	1	1	0	0.127872	FALSE
6	ENSG00000026950	+	A3	26405732-26405770	nan	nan	nan	1	FALSE
6	ENSG00000026950	+	A3	26407899-26408055	1	1	0	0.127872	FALSE
6	ENSG00000026950	+	A3	26412933-26413397	0	0	0	0.127872	FALSE
6	ENSG00000027697	-	A3	137527445-137527343	1	1	0	0.186314	FALSE
5	ENSG00000027847	+	A3	177031067-177031180	0	0	0	0.178322	FALSE
5	ENSG00000027847	+	A3	177031067-177031280	nan	nan	nan	1	FALSE
5	ENSG00000027847	+	A3	177031180-177031280	1	1	0	0.178322	FALSE
5	ENSG00000027847	+	A3	177034284-177034303	0	0	0.00698922	0.178322	FALSE
1	ENSG00000027869	-	A3	156784116-156784086	0	0	0	0.161339	FALSE
1	ENSG00000027869	-	A3	156785886-156785855	1	1	0	0.161339	FALSE
1	ENSG00000027869	-	A3	156786500-156786477	1	1	0	0.161339	FALSE
2	ENSG00000028116	+	A3	58275962-58276016	1	1	0	0.171329	FALSE
2	ENSG00000028116	+	A3	58275967-58276036	1	1	0	0.171329	FALSE
1	ENSG00000028137	+	A3	12252405-12252488	nan	0	nan	1	FALSE
12	ENSG00000028203	+	A3	95645716-95645743	1	1	0	0.165335	FALSE
12	ENSG00000028203	+	A3	95645716-95645743	0.746422	1	nan	1	FALSE
12	ENSG00000028203	+	A3	95650926-95650930	1	1	nan	1	FALSE
12	ENSG00000028203	+	A3	95650926-95650930	1	1	0	0.165335	FALSE
12	ENSG00000028203	+	A3	95663815-95663827	0.28947	0.135377	-0.0798282	0.165335	FALSE
12	ENSG00000028203	+	A3	95668518-95668522	0.758126	0.864623	0.115662	0.165335	FALSE
12	ENSG00000028203	+	A3	95692870-95693941	0.0314903	0	-0.0221349	0.165335	FALSE
19	ENSG00000028277	-	A3	42596092-42595743	0	nan	nan	1	FALSE
19	ENSG00000028277	-	A3	42596422-42596286	1	nan	nan	1	FALSE
19	ENSG00000028277	-	A3	42600395-42600347	0	nan	nan	1	FALSE
19	ENSG00000028277	-	A3	42621584-42621518	0	nan	nan	1	FALSE
5	ENSG00000028310	-	A3	869234-868919	1	1	nan	1	FALSE
5	ENSG00000028310	-	A3	869519-869509	0.251601	0	-0.264892	0.0759241	FALSE
5	ENSG00000028310	-	A3	886882-886822	0.864218	0.942125	0.14541	0.0629371	FALSE
5	ENSG00000028310	-	A3	889280-889275	1	1	0.0111889	0.120879	FALSE
5	ENSG00000028310	-	A3	889881-889762	0	1	0.438828	0.0629371	FALSE
15	ENSG00000028528	+	A3	64410316-64410402	1	0.976557	-0.000194721	0.162837	FALSE
15	ENSG00000028528	+	A3	64422072-64422115	0.0119742	0	-0.00952441	0.162837	FALSE
15	ENSG00000028528	+	A3	64429767-64430241	1	1	nan	1	FALSE
6	ENSG00000028839	+	A3	134305514-134305587	1	1	0	0.173327	FALSE
12	ENSG00000029153	+	A3	27523062-27523101	nan	nan	nan	1	FALSE
6	ENSG00000029363	-	A3	136589477-136589411	1	1	0	0.18032	FALSE
6	ENSG00000029363	-	A3	136593217-136593214	1	0.969738	-0.0247595	0.142524	FALSE
6	ENSG00000029363	-	A3	136597646-136597127	0.922174	0.396123	-0.426435	0.027972	TRUE
6	ENSG00000029363	-	A3	136599914-136599908	0.244499	0.270814	-0.0121893	0.142524	FALSE
14	ENSG00000029364	+	A3	69925080-69928414	0.866217	0.85312	-0.0305047	0.129371	FALSE
8	ENSG00000029534	-	A3	41519459-41519082	nan	1	nan	1	FALSE
8	ENSG00000029534	-	A3	41530430-41529944	1	1	nan	1	FALSE
8	ENSG00000029534	-	A3	41530430-41530047	1	1	nan	1	FALSE
6	ENSG00000029639	-	A3	155579216-155579042	0.905768	0.90286	0.00737928	0.181818	FALSE
6	ENSG00000029639	-	A3	155581702-155581534	0	0	0	0.181818	FALSE
11	ENSG00000030066	-	A3	47800746-47800716	1	1	0	0.187812	FALSE
11	ENSG00000030066	-	A3	47869972-47869870	1	1	0	0.187812	FALSE
17	ENSG00000030582	+	A3	42422899-42422934	nan	nan	nan	1	FALSE
17	ENSG00000030582	+	A3	42426526-42426530	1	1	0	0.198302	FALSE
17	ENSG00000030582	+	A3	42426993-42427035	0	0	0	0.198302	FALSE
17	ENSG00000030582	+	A3	42427810-42427830	1	1	0	0.198302	FALSE
17	ENSG00000030582	+	A3	42430029-42430084	1	1	0	0.198302	FALSE
6	ENSG00000031691	+	A3	49437853-49437872	0.981484	1	0.0162753	0.122378	FALSE
19	ENSG00000031823	-	A3	5950886-5950883	0	0	nan	1	FALSE
19	ENSG00000031823	-	A3	5957979-5957946	nan	nan	nan	1	FALSE
19	ENSG00000031823	-	A3	5957984-5957946	1	1	0	0.181818	FALSE
19	ENSG00000031823	-	A3	5957984-5957979	1	1	0	0.181818	FALSE
19	ENSG00000031823	-	A3	5976590-5976585	nan	nan	nan	1	FALSE
19	ENSG00000032444	+	A3	7599265-7599636	nan	nan	nan	1	FALSE
19	ENSG00000032444	+	A3	7600675-7600819	0	0	-0.0923439	0.157842	FALSE
19	ENSG00000032444	+	A3	7605809-7605818	1	1	0	0.157842	FALSE
19	ENSG00000032444	+	A3	7618758-7618761	1	0.988973	-0.00945326	0.157842	FALSE
16	ENSG00000033011	+	A3	5125389-5125399	1	1	0	0.188312	FALSE
12	ENSG00000033030	-	A3	122968110-122967891	1	1	0	0.141858	FALSE
7	ENSG00000033050	-	A3	150923617-150923586	0.681625	0.772568	0.0851504	0.0244755	FALSE
1	ENSG00000033122	+	A3	70606032-70606226	nan	nan	nan	1	FALSE
17	ENSG00000033627	+	A3	40629657-40629678	0	0	0	0.17033	FALSE
17	ENSG00000034152	+	A3	21203783-21203857	0	0	0.00241846	0.148352	FALSE
8	ENSG00000034239	-	A3	49642430-49642383	nan	nan	nan	1	FALSE
8	ENSG00000034677	-	A3	101300402-101300309	nan	nan	nan	1	FALSE
8	ENSG00000034677	-	A3	101315629-101315593	0.5	0	nan	1	FALSE
2	ENSG00000035115	-	A3	262786-262750	nan	nan	nan	1	FALSE
2	ENSG00000035115	-	A3	263372-263368	nan	nan	nan	1	FALSE
2	ENSG00000035141	-	A3	70528735-70528112	0.741466	0.817684	nan	1	FALSE
4	ENSG00000035928	-	A3	39308324-39308321	1	1	0	0.142358	FALSE
3	ENSG00000036054	+	A3	100000562-100000586	0	0	-0.0102082	0.123377	FALSE
2	ENSG00000036257	-	A3	225421137-225421106	nan	nan	nan	1	FALSE
1	ENSG00000036549	-	A3	78047576-78047573	0.27563	0.753081	0.445236	0.02997	TRUE
1	ENSG00000036549	-	A3	78143015-78142995	1	1	0	0.151349	FALSE
3	ENSG00000036828	+	A3	122000930-122000960	nan	nan	nan	1	FALSE
5	ENSG00000037280	-	A3	180035284-180035159	nan	nan	nan	1	FALSE
5	ENSG00000037280	-	A3	180057337-180057288	nan	nan	nan	1	FALSE
5	ENSG00000037474	-	A3	6591552-6591536	1	1	-0.134109	0.0254745	TRUE
12	ENSG00000037897	-	A3	58163206-58163187	0	0	0	0.193806	FALSE
12	ENSG00000037897	-	A3	58163206-58163187	0	0	0	0.193806	FALSE
12	ENSG00000037897	-	A3	58163461-58163419	1	1	0	0.193806	FALSE
4	ENSG00000038002	-	A3	178355643-178355635	nan	1	nan	1	FALSE
5	ENSG00000038274	+	A3	162939008-162940561	1	1	nan	1	FALSE
16	ENSG00000038358	+	A3	67917859-67917968	1	1	nan	1	FALSE
8	ENSG00000038945	-	A3	15998608-15998554	nan	nan	nan	1	FALSE
5	ENSG00000039123	+	A3	54603842-54603940	1	1	0	0.152847	FALSE
5	ENSG00000039139	-	A3	13919510-13919461	0.786081	1	0.230386	0.0599401	FALSE
5	ENSG00000039319	+	A3	79743845-79744102	1	1	0.0331545	0.12038	FALSE
16	ENSG00000039523	+	A3	67572563-67572575	nan	0	nan	1	FALSE
16	ENSG00000039523	+	A3	67573749-67573753	nan	1	nan	1	FALSE
16	ENSG00000039523	+	A3	67574455-67574482	nan	0	nan	1	FALSE
16	ENSG00000039523	+	A3	67577251-67577254	0	0.985311	0.981699	0.00699301	TRUE
19	ENSG00000039650	-	A3	50365138-50364952	nan	nan	nan	1	FALSE
19	ENSG00000039650	-	A3	50369785-50369702	0.17647	0	-0.176401	0.0314685	TRUE
5	ENSG00000040275	+	A3	169014203-169014265	1	1	nan	1	FALSE
5	ENSG00000040275	+	A3	169015377-169015398	0	0	0	0.187812	FALSE
5	ENSG00000040275	+	A3	169017757-169017760	0	0	nan	1	FALSE
5	ENSG00000040275	+	A3	169017757-169017760	0	0	nan	1	FALSE
5	ENSG00000040275	+	A3	169023565-169023589	1	1	0	0.187812	FALSE
8	ENSG00000040341	-	A3	74528042-74528017	0	0	0	0.11988	FALSE
8	ENSG00000040341	-	A3	74621412-74621397	0	0	0.031028	0.11988	FALSE
1	ENSG00000040487	+	A3	19651989-19652020	0.757137	0.630335	0.0187785	0.13037	FALSE
17	ENSG00000040531	+	A3	3543501-3543557	1	1	0	0.161838	FALSE
17	ENSG00000040633	-	A3	7140086-7139885	1	1	0	0.194805	FALSE
17	ENSG00000040633	-	A3	7140086-7140081	1	1	0.00240647	0.194805	FALSE
15	ENSG00000041357	+	A3	78834519-78834825	1	nan	nan	1	FALSE
15	ENSG00000041357	+	A3	78834825-78834918	0.967385	0.962749	-0.00922556	0.176823	FALSE
15	ENSG00000041357	+	A3	78838917-78838921	1	1	0	0.275225	FALSE
3	ENSG00000041802	-	A3	194369533-194369482	1	1	nan	1	FALSE
3	ENSG00000041880	+	A3	51977365-51977370	1	1	nan	1	FALSE
1	ENSG00000041988	+	A3	6687823-6688559	0	0	0	0.166334	FALSE
1	ENSG00000041988	+	A3	6690348-6690351	1	1	0	0.166334	FALSE
1	ENSG00000041988	+	A3	6692430-6692451	0	0.0238556	0.0132744	0.166334	FALSE
1	ENSG00000041988	+	A3	6692856-6692974	1	1	-0.0100272	0.166334	FALSE
20	ENSG00000042062	-	A3	49211334-49211251	0	0	nan	1	FALSE
14	ENSG00000042088	+	A3	90429452-90429569	1	1	0	0.174825	FALSE
14	ENSG00000042088	+	A3	90429459-90429756	1	1	0	0.174825	FALSE
10	ENSG00000042286	-	A3	71883856-71883853	0.82979	0.880537	0.0705884	0.0494505	FALSE
14	ENSG00000042317	+	A3	88904182-88904671	1	1	nan	1	FALSE
2	ENSG00000042493	-	A3	85625275-85625254	1	1	0	0.267233	FALSE
19	ENSG00000042753	-	A3	47342877-47342835	0.175311	0.202236	0.0318512	0.0434565	FALSE
7	ENSG00000042813	-	A3	50097737-50097734	nan	nan	nan	1	FALSE
8	ENSG00000042832	+	A3	133913598-133913667	nan	nan	nan	1	FALSE
5	ENSG00000043143	+	A3	133914184-133914187	0	0.0543604	0.0502927	0.146354	FALSE
5	ENSG00000043143	+	A3	133914184-133914187	1	1	0	0.146354	FALSE
5	ENSG00000043143	+	A3	133914184-133914187	0	0.0543604	0.0600653	0.146354	FALSE
1	ENSG00000043514	-	A3	40313419-40313332	0	0	0	0.178322	FALSE
1	ENSG00000043514	-	A3	40313734-40313673	nan	nan	nan	1	FALSE
1	ENSG00000043514	-	A3	40313769-40313763	1	1	0	0.178322	FALSE
5	ENSG00000044115	+	A3	138215884-138215903	nan	nan	nan	1	FALSE
5	ENSG00000044115	+	A3	138215879-138215884	nan	nan	nan	1	FALSE
5	ENSG00000044115	+	A3	138216731-138216734	nan	nan	nan	1	FALSE
X	ENSG00000046651	+	A3	13770823-13771487	0.810552	0.668599	-0.0455425	0.1004	FALSE
4	ENSG00000047315	+	A3	57851426-57851446	nan	nan	nan	1	FALSE
4	ENSG00000047315	+	A3	57852522-57852575	0	nan	nan	1	FALSE
1	ENSG00000047410	-	A3	186323012-186322982	0.165129	0.405583	0.298359	0.0154845	TRUE
3	ENSG00000047457	-	A3	148894199-148894138	0	nan	nan	1	FALSE
3	ENSG00000047457	-	A3	148903233-148903191	nan	nan	nan	1	FALSE
16	ENSG00000047578	+	A3	27720026-27720035	1	1	0	0.128871	FALSE
6	ENSG00000047579	-	A3	15524900-15524898	1	0.989685	-0.00891003	0.144356	FALSE
12	ENSG00000047621	-	A3	4645360-4645219	1	1	0	0.162837	FALSE
12	ENSG00000047621	-	A3	4645377-4645248	1	1	nan	1	FALSE
12	ENSG00000047621	-	A3	4645385-4645248	1	1	0	0.162837	FALSE
12	ENSG00000047621	-	A3	4645385-4645377	0.8696	1	0.176173	0.162837	FALSE
X	ENSG00000047634	+	A3	17764135-17764138	0	0	nan	1	FALSE
3	ENSG00000047849	-	A3	47894529-47894428	1	1	0	0.187313	FALSE
6	ENSG00000047936	-	A3	117674332-117674329	1	nan	nan	1	FALSE
6	ENSG00000047936	-	A3	117709197-117709155	1	nan	nan	1	FALSE
11	ENSG00000048028	-	A3	113686104-113686098	1	1	0	0.131868	FALSE
11	ENSG00000048028	-	A3	113688559-113688416	1	1	0	0.131868	FALSE
11	ENSG00000048028	-	A3	113701668-113701665	nan	nan	nan	1	FALSE
11	ENSG00000048028	-	A3	113701668-113701665	0	0	nan	1	FALSE
11	ENSG00000048028	-	A3	113702715-113702711	1	1	0	0.131868	FALSE
11	ENSG00000048028	-	A3	113745601-113745522	nan	nan	nan	1	FALSE
7	ENSG00000048052	+	A3	18535842-18535926	0	0	nan	1	FALSE
7	ENSG00000048052	+	A3	18624904-18624915	1	1	nan	1	FALSE
7	ENSG00000048052	+	A3	18629959-18629968	0	0	-0.333333	0.0679321	FALSE
5	ENSG00000048140	+	A3	176079744-176079780	1	1	0	0.162837	FALSE
5	ENSG00000048140	+	A3	176079744-176079813	1	1	0	0.162837	FALSE
5	ENSG00000048140	+	A3	176079780-176079813	nan	nan	nan	1	FALSE
5	ENSG00000048140	+	A3	176083701-176083896	nan	1	nan	1	FALSE
5	ENSG00000048162	-	A3	175811284-175811255	0.067105	0.0115205	-0.051703	0.128621	FALSE
5	ENSG00000048162	-	A3	175811375-175811255	0.717635	0.66939	-0.0427161	0.128621	FALSE
5	ENSG00000048162	-	A3	175811375-175811284	0.971523	0.994781	0.0204192	0.137363	FALSE
5	ENSG00000048162	-	A3	175813927-175813910	0	0	0	0.272228	FALSE
5	ENSG00000048162	-	A3	175813944-175813910	0	0	0	0.272228	FALSE
5	ENSG00000048162	-	A3	175813944-175813927	nan	nan	nan	1	FALSE
4	ENSG00000048342	+	A3	15597708-15597767	1	1	0	0.126374	FALSE
12	ENSG00000048540	-	A3	16747268-16747195	nan	nan	nan	1	FALSE
12	ENSG00000048540	-	A3	16753802-16753794	0	0.499633	nan	1	FALSE
12	ENSG00000048540	-	A3	16753802-16753794	1	nan	nan	1	FALSE
11	ENSG00000048649	-	A3	77524754-77524747	0	0	0	0.173327	FALSE
1	ENSG00000048707	+	A3	12316333-12316390	0	0	nan	1	FALSE
1	ENSG00000048707	+	A3	12401837-12401840	1	1	nan	1	FALSE
10	ENSG00000048740	+	A3	11363152-11363170	0	0	0	0.104396	FALSE
2	ENSG00000048991	+	A3	136409300-136409303	0.5392	0.615106	0.128278	0.0654346	FALSE
1	ENSG00000049089	-	A3	40781137-40781081	nan	nan	nan	1	FALSE
5	ENSG00000049192	-	A3	64569274-64569270	1	1	-0.139778	0.0894106	FALSE
5	ENSG00000049192	-	A3	64748048-64748043	0	0	0.139778	0.0894106	FALSE
1	ENSG00000049246	+	A3	7854017-7854020	nan	1	nan	1	FALSE
1	ENSG00000049246	+	A3	7889894-7889897	nan	1	nan	1	FALSE
1	ENSG00000049247	-	A3	7913178-7912983	nan	nan	nan	1	FALSE
17	ENSG00000049283	+	A3	48613390-48613410	nan	nan	nan	1	FALSE
17	ENSG00000049283	+	A3	48613374-48613390	nan	nan	nan	1	FALSE
17	ENSG00000049283	+	A3	48613918-48614086	nan	nan	nan	1	FALSE
17	ENSG00000049283	+	A3	48615440-48615481	nan	nan	nan	1	FALSE
17	ENSG00000049283	+	A3	48617565-48617608	nan	nan	nan	1	FALSE
2	ENSG00000049323	+	A3	33482351-33482435	1	1	nan	1	FALSE
2	ENSG00000049323	+	A3	33482351-33482510	1	1	nan	1	FALSE
2	ENSG00000049323	+	A3	33482435-33482510	nan	0	nan	1	FALSE
2	ENSG00000049323	+	A3	33585664-33585670	1	1	nan	1	FALSE
11	ENSG00000049449	+	A3	32125911-32125932	1	1	0	0.200799	FALSE
7	ENSG00000049540	+	A3	73457433-73457448	0	0	nan	1	FALSE
7	ENSG00000049540	+	A3	73474198-73474216	0.5	0.5	nan	1	FALSE
7	ENSG00000049541	-	A3	73663550-73663448	0.514836	0.456456	-0.12155	0.0214785	TRUE
6	ENSG00000049618	+	A3	157099064-157099238	1	1	0	0.141858	FALSE
6	ENSG00000049618	+	A3	157454162-157454174	1	1	0.0303028	0.141858	FALSE
5	ENSG00000049656	-	A3	1330546-1330498	0	0	0	0.173826	FALSE
18	ENSG00000049759	+	A3	55833020-55833024	nan	nan	nan	1	FALSE
X	ENSG00000049768	-	A3	49108226-49107944	nan	0	nan	1	FALSE
X	ENSG00000049769	+	A3	49126333-49127317	nan	1	nan	1	FALSE
X	ENSG00000049769	+	A3	49138444-49138447	1	1	nan	1	FALSE
5	ENSG00000049860	+	A3	74014622-74014734	0.971721	1	0.089846	0.0689311	FALSE
5	ENSG00000049860	+	A3	74018124-74018294	1	nan	nan	1	FALSE
14	ENSG00000050130	+	A3	59953399-59953431	0	0	0	0.182318	FALSE
14	ENSG00000050130	+	A3	59953399-59953449	0	0	0	0.182318	FALSE
14	ENSG00000050130	+	A3	59953431-59953449	0.936492	0.597973	-0.337727	0.017982	TRUE
14	ENSG00000050130	+	A3	59953431-59953449	1	1	nan	1	FALSE
11	ENSG00000050165	-	A3	11986275-11986233	0	0	-0.0402323	0.118382	FALSE
11	ENSG00000050165	-	A3	11986275-11986233	0	0	-0.0402323	0.118382	FALSE
11	ENSG00000050165	-	A3	12023422-12023319	0	0	0	0.118382	FALSE
12	ENSG00000050405	-	A3	50575820-50575817	1	1	0	0.197303	FALSE
12	ENSG00000050405	-	A3	50586347-50586344	0.0237777	0	-0.0188583	0.197303	FALSE
12	ENSG00000050426	+	A3	51442796-51442817	0	0	0	0.187812	FALSE
12	ENSG00000050426	+	A3	51445871-51445875	0	0	-0.194934	0.187812	FALSE
12	ENSG00000050426	+	A3	51447561-51447595	0.0677337	0.11364	nan	1	FALSE
12	ENSG00000050426	+	A3	51449927-51449933	nan	nan	nan	1	FALSE
12	ENSG00000050426	+	A3	51451815-51451858	1	1	0	0.187812	FALSE
12	ENSG00000050438	+	A3	51844426-51844660	nan	nan	nan	1	FALSE
9	ENSG00000050555	+	A3	133960911-133960995	0.787842	1	0.245752	0.0354645	TRUE
5	ENSG00000050748	-	A3	179663531-179663526	0	0	-0.227832	0.042957	TRUE
16	ENSG00000051108	+	A3	56969147-56969154	1	1	0	0.200799	FALSE
16	ENSG00000051108	+	A3	56969313-56969316	1	1	-0.00811187	0.200799	FALSE
16	ENSG00000051108	+	A3	56973807-56974089	1	1	0	0.200799	FALSE
16	ENSG00000051108	+	A3	56977038-56977177	1	1	0	0.200799	FALSE
19	ENSG00000051128	-	A3	19040443-19040434	1	1	0	0.156843	FALSE
19	ENSG00000051128	-	A3	19040443-19040434	1	1	0	0.156843	FALSE
3	ENSG00000051382	-	A3	138400902-138400887	0	0	-0.13843	0.0829171	FALSE
3	ENSG00000051382	-	A3	138461623-138461597	0.536119	0	-0.478806	0.0659341	FALSE
16	ENSG00000051523	-	A3	88709989-88709979	0	0	0	0.26973	FALSE
12	ENSG00000051825	-	A3	123646765-123646739	1	1	0	0.132867	FALSE
12	ENSG00000051825	-	A3	123706442-123706270	1	1	nan	1	FALSE
12	ENSG00000051825	-	A3	123712163-123712119	1	1	0	0.132867	FALSE
16	ENSG00000052344	-	A3	31144274-31144166	nan	1	nan	1	FALSE
5	ENSG00000053108	-	A3	132556685-132556558	nan	nan	nan	1	FALSE
19	ENSG00000053501	+	A3	17326611-17326801	1	nan	nan	1	FALSE
19	ENSG00000053501	+	A3	17328262-17328484	0.888592	1	0.0287281	0.0944056	FALSE
12	ENSG00000053702	-	A3	2944114-2944007	nan	nan	nan	1	FALSE
12	ENSG00000053702	-	A3	2944149-2943999	1	1	nan	1	FALSE
1	ENSG00000054116	-	A3	36605444-36605420	0.929058	0.85662	-0.0793426	0.0334665	FALSE
1	ENSG00000054118	+	A3	36767154-36767157	1	1	0	0.195305	FALSE
9	ENSG00000054148	+	A3	139743563-139743595	1	1	0	0.272727	FALSE
9	ENSG00000054148	+	A3	139743563-139743680	0.724743	0.865769	0.190984	0.011988	TRUE
9	ENSG00000054148	+	A3	139743595-139743680	0	0	0	0.272727	FALSE
9	ENSG00000054148	+	A3	139744955-139744958	0.39511	0.175955	-0.229629	0.011988	TRUE
9	ENSG00000054179	-	A3	139943527-139943458	nan	1	nan	1	FALSE
2	ENSG00000054219	-	A3	160760116-160759591	nan	nan	nan	1	FALSE
1	ENSG00000054282	+	A3	243433394-243433407	0	0	-0.125291	0.0694306	FALSE
2	ENSG00000054356	-	A3	220159863-220159750	1	1	nan	1	FALSE
1	ENSG00000054392	+	A3	210522320-210522387	1	nan	nan	1	FALSE
14	ENSG00000054654	+	A3	64568650-64568704	1	1	nan	1	FALSE
14	ENSG00000054654	+	A3	64669519-64669556	nan	nan	nan	1	FALSE
14	ENSG00000054654	+	A3	64676660-64676669	1	1	nan	1	FALSE
14	ENSG00000054654	+	A3	64680922-64680954	nan	nan	nan	1	FALSE
14	ENSG00000054654	+	A3	64688252-64688294	0	0	nan	1	FALSE
14	ENSG00000054654	+	A3	64691701-64691714	0	0	nan	1	FALSE
14	ENSG00000054654	+	A3	64691701-64691717	0	nan	nan	1	FALSE
14	ENSG00000054654	+	A3	64691714-64691717	1	1	nan	1	FALSE
14	ENSG00000054690	+	A3	68052668-68052699	1	1	nan	1	FALSE
20	ENSG00000054793	-	A3	50384908-50384863	1	1	-0.0489084	0.106893	FALSE
20	ENSG00000054796	+	A3	55910854-55910860	nan	nan	nan	1	FALSE
20	ENSG00000054796	+	A3	55910854-55910866	nan	nan	nan	1	FALSE
20	ENSG00000054796	+	A3	55910860-55910866	nan	nan	nan	1	FALSE
2	ENSG00000055044	+	A3	203149050-203149068	0	0	0	0.18981	FALSE
1	ENSG00000055070	+	A3	16693753-16693760	1	1	nan	1	FALSE
1	ENSG00000055070	+	A3	16719723-16719726	1	0	-0.333333	0.011988	TRUE
1	ENSG00000055070	+	A3	16719723-16719726	0.183198	0.27958	0.104949	0.0839161	FALSE
5	ENSG00000055147	-	A3	153414527-153414506	1	1	nan	1	FALSE
5	ENSG00000055147	-	A3	153414527-153414506	1	nan	nan	1	FALSE
5	ENSG00000055147	-	A3	153414527-153414506	1	1	nan	1	FALSE
5	ENSG00000055163	+	A3	156731246-156731258	1	1	0	0.103896	FALSE
2	ENSG00000055332	-	A3	37376082-37376058	nan	1	nan	1	FALSE
2	ENSG00000055332	-	A3	37376166-37376058	1	1	0	0.165834	FALSE
2	ENSG00000055332	-	A3	37376166-37376082	1	1	-0.00859869	0.165834	FALSE
2	ENSG00000055332	-	A3	37376400-37376058	1	nan	nan	1	FALSE
2	ENSG00000055332	-	A3	37376400-37376082	1	0	nan	1	FALSE
2	ENSG00000055332	-	A3	37376400-37376166	0	0	-0.0055257	0.165834	FALSE
17	ENSG00000055483	-	A3	76793961-76792576	1	1	0	0.179321	FALSE
17	ENSG00000055483	-	A3	76793984-76792576	nan	1	nan	1	FALSE
17	ENSG00000055483	-	A3	76793984-76793961	0	0.0409558	0.0327578	0.179321	FALSE
17	ENSG00000055483	-	A3	76794574-76794537	nan	1	nan	1	FALSE
17	ENSG00000055483	-	A3	76794633-76794537	1	1	0	0.179321	FALSE
17	ENSG00000055483	-	A3	76794633-76794574	1	1	-0.00333377	0.179321	FALSE
7	ENSG00000055609	-	A3	151853431-151853359	nan	nan	nan	1	FALSE
7	ENSG00000055609	-	A3	152027827-152027824	0	0	0	0.172827	FALSE
10	ENSG00000055950	-	A3	102746953-102746732	1	0.997873	-0.00146663	0.19031	FALSE
3	ENSG00000055955	-	A3	52852226-52852184	0	0	nan	1	FALSE
3	ENSG00000055955	-	A3	52853823-52853808	nan	nan	nan	1	FALSE
3	ENSG00000055955	-	A3	52860030-52859994	1	1	nan	1	FALSE
3	ENSG00000055957	+	A3	52822002-52822045	nan	nan	nan	1	FALSE
22	ENSG00000056487	-	A3	45309968-45309842	nan	1	nan	1	FALSE
9	ENSG00000056586	-	A3	125616894-125616860	1	1	nan	1	FALSE
6	ENSG00000056972	-	A3	111887763-111887760	1	1	0	0.161339	FALSE
6	ENSG00000056972	-	A3	111922521-111922509	0	0	0	0.161339	FALSE
3	ENSG00000057019	-	A3	98519602-98519560	0	0	0	0.146853	FALSE
1	ENSG00000057252	+	A3	179271820-179271935	1	1	0	0.16034	FALSE
1	ENSG00000057252	+	A3	179311145-179311249	0	0	-0.00908825	0.16034	FALSE
13	ENSG00000057593	+	A3	113760111-113760156	nan	nan	nan	1	FALSE
13	ENSG00000057593	+	A3	113765004-113765018	nan	nan	nan	1	FALSE
13	ENSG00000057593	+	A3	113768066-113768089	nan	nan	nan	1	FALSE
10	ENSG00000057608	-	A3	5808601-5808258	0	0	0.00111819	0.17033	FALSE
10	ENSG00000057608	-	A3	5836982-5836952	1	1	0	0.17033	FALSE
6	ENSG00000057663	-	A3	106764083-106763977	0.676678	0.505502	-0.142581	0.02997	TRUE
2	ENSG00000057935	+	A3	42931334-42931337	0.321015	0.250499	-0.150669	0.044955	TRUE
2	ENSG00000057935	+	A3	42935043-42935051	0.673654	0.407516	-0.124167	0.044955	TRUE
1	ENSG00000058085	+	A3	183209427-183209437	1	1	0	0.163836	FALSE
7	ENSG00000058091	+	A3	90355896-90356050	1	nan	nan	1	FALSE
12	ENSG00000058272	-	A3	80173131-80172380	0	0	-0.00414177	0.158342	FALSE
12	ENSG00000058272	-	A3	80200113-80200077	1	1	0	0.158342	FALSE
7	ENSG00000058404	-	A3	44259121-44257334	1	1	nan	1	FALSE
7	ENSG00000058404	-	A3	44259201-44259121	0.500294	0	nan	1	FALSE
7	ENSG00000058404	-	A3	44260309-44260231	1	1	nan	1	FALSE
7	ENSG00000058404	-	A3	44274278-44274275	1	1	nan	1	FALSE
7	ENSG00000058404	-	A3	44286827-44286791	0	0	nan	1	FALSE
1	ENSG00000058453	+	A3	17272754-17272795	1	1	nan	1	FALSE
16	ENSG00000058600	+	A3	22320246-22320296	1	1	0	0.182318	FALSE
16	ENSG00000058600	+	A3	22324941-22324979	1	1	0	0.182318	FALSE
16	ENSG00000058600	+	A3	22325400-22325403	0.671374	0.0834499	-0.539216	0.017982	TRUE
16	ENSG00000058600	+	A3	22343381-22343444	1	1	0	0.182318	FALSE
1	ENSG00000058673	+	A3	203765421-203765579	0.73725	1	0.420917	0.0711788	FALSE
1	ENSG00000058673	+	A3	203765421-203765579	1	1	0	0.13037	FALSE
1	ENSG00000058673	+	A3	203771780-203772085	0.701127	0.640402	0.22809	0.0711788	FALSE
16	ENSG00000059122	+	A3	2980411-2980414	1	1	-0.333333	0.0604396	FALSE
16	ENSG00000059145	-	A3	1435422-1435386	0	0.0861591	nan	1	FALSE
16	ENSG00000059145	-	A3	1444216-1444207	0	0.911013	nan	1	FALSE
16	ENSG00000059145	-	A3	1449558-1449510	0	0	0.0376781	0.120879	FALSE
16	ENSG00000059145	-	A3	1464056-1464010	1	1	0	0.120879	FALSE
7	ENSG00000059377	+	A3	139529187-139529190	nan	nan	nan	1	FALSE
1	ENSG00000059588	-	A3	234529232-234529222	0.816485	1	0.0902984	0.0919081	FALSE
4	ENSG00000059691	-	A3	152622670-152622608	0.969988	1	0.0228524	0.0989011	FALSE
4	ENSG00000059691	-	A3	152638226-152638153	0.906208	0.936167	0.0185235	0.0989011	FALSE
9	ENSG00000059769	+	A3	114405119-114405137	0	0	0.333333	0.0244755	TRUE
9	ENSG00000059769	+	A3	114405119-114405137	0	0	0.333333	0.0244755	TRUE
9	ENSG00000059769	+	A3	114409325-114409387	0	0	0.333333	0.0244755	TRUE
12	ENSG00000059804	-	A3	8085775-8085743	0	0	0	0.156843	FALSE
10	ENSG00000059915	-	A3	104165368-104165293	nan	nan	nan	1	FALSE
12	ENSG00000060237	+	A3	987378-987381	nan	nan	nan	1	FALSE
12	ENSG00000060237	+	A3	987378-987381	1	0.873607	-0.102594	0.0544456	FALSE
10	ENSG00000060339	+	A3	70502133-70502185	0	0	0	0.145854	FALSE
19	ENSG00000060566	+	A3	4156992-4156995	0	0	nan	1	FALSE
19	ENSG00000060566	+	A3	4164500-4164506	1	1	nan	1	FALSE
1	ENSG00000060656	+	A3	29650143-29650149	1	1	0	0.131868	FALSE
6	ENSG00000060762	-	A3	166779594-166779550	1	0.991222	-0.00436236	0.158841	FALSE
12	ENSG00000061273	-	A3	48186452-48185787	0	0	0	0.163337	FALSE
12	ENSG00000061273	-	A3	48189550-48189393	1	1	nan	1	FALSE
12	ENSG00000061273	-	A3	48191282-48191210	1	1	0.0476186	0.163337	FALSE
8	ENSG00000061337	-	A3	20107874-20107445	1	1	nan	1	FALSE
20	ENSG00000061656	+	A3	34208579-34208606	0	0	0	0.164336	FALSE
4	ENSG00000061918	+	A3	156723365-156723494	0	0	nan	1	FALSE
4	ENSG00000061918	+	A3	156723365-156723593	nan	nan	nan	1	FALSE
4	ENSG00000061918	+	A3	156723494-156723593	1	1	nan	1	FALSE
3	ENSG00000061938	-	A3	195594135-195594129	0	0	0.333333	0.0689311	FALSE
3	ENSG00000061938	-	A3	195597249-195597076	0	0	nan	1	FALSE
3	ENSG00000061938	-	A3	195597275-195597249	nan	nan	nan	1	FALSE
5	ENSG00000062194	+	A3	56545236-56545281	1	1	0.0293282	0.122378	FALSE
12	ENSG00000062485	-	A3	56668915-56668832	1	1	0	0.20979	FALSE
12	ENSG00000062485	-	A3	56669979-56669927	1	1	0	0.20979	FALSE
12	ENSG00000062485	-	A3	56676775-56676691	1	1	0	0.20979	FALSE
12	ENSG00000062485	-	A3	56680429-56680404	nan	1	nan	1	FALSE
12	ENSG00000062485	-	A3	56680429-56680404	nan	1	nan	1	FALSE
12	ENSG00000062485	-	A3	56680429-56680404	1	1	0	0.20979	FALSE
12	ENSG00000062485	-	A3	56680429-56680404	1	1	0	0.20979	FALSE
15	ENSG00000062524	-	A3	41799488-41799372	1	nan	nan	1	FALSE
15	ENSG00000062524	-	A3	41799855-41799372	1	1	nan	1	FALSE
7	ENSG00000062582	-	A3	43909116-43909106	0.996146	0.998095	0.00199349	0.128372	FALSE
20	ENSG00000062598	-	A3	44999164-44999152	1	1	0	0.160839	FALSE
20	ENSG00000062598	-	A3	45016076-45016070	1	1	0	0.160839	FALSE
20	ENSG00000062598	-	A3	45023171-45023142	1	1	0	0.160839	FALSE
20	ENSG00000062598	-	A3	45023171-45023142	1	0	nan	1	FALSE
17	ENSG00000062716	+	A3	57808744-57808782	0	0	0	0.200799	FALSE
17	ENSG00000062716	+	A3	57842332-57842413	1	1	0	0.200799	FALSE
17	ENSG00000062716	+	A3	57915656-57915673	1	nan	nan	1	FALSE
19	ENSG00000062822	+	A3	50898282-50898285	0	0	0	0.136364	FALSE
19	ENSG00000062822	+	A3	50902105-50902108	0	0	nan	1	FALSE
19	ENSG00000062822	+	A3	50902105-50902108	0	0	0	0.136364	FALSE
19	ENSG00000062822	+	A3	50911964-50912042	0.449789	0.779817	0.389173	0.0224775	TRUE
19	ENSG00000062822	+	A3	50918981-50919653	nan	nan	nan	1	FALSE
17	ENSG00000063015	-	A3	27283012-27282996	nan	0	nan	1	FALSE
17	ENSG00000063015	-	A3	27286910-27286855	nan	1	nan	1	FALSE
12	ENSG00000063046	+	A3	53415500-53415590	0	0	0	0.241758	FALSE
12	ENSG00000063046	+	A3	53421799-53421817	0.835053	0.799473	-0.0466044	0.0999001	FALSE
19	ENSG00000063176	+	A3	49129148-49129207	1	1	0.065364	0.146354	FALSE
19	ENSG00000063176	+	A3	49129148-49129325	1	1	0	0.146354	FALSE
19	ENSG00000063176	+	A3	49129207-49129325	1	nan	nan	1	FALSE
19	ENSG00000063176	+	A3	49129148-49129325	nan	nan	nan	1	FALSE
19	ENSG00000063176	+	A3	49128923-49129217	0	0	nan	1	FALSE
19	ENSG00000063176	+	A3	49131938-49132118	1	1	0.165445	0.146354	FALSE
19	ENSG00000063177	-	A3	49119477-49119459	0	0	0	0.299201	FALSE
19	ENSG00000063177	-	A3	49120680-49120672	0.0289931	0.0339264	0.00563423	0.165834	FALSE
19	ENSG00000063177	-	A3	49121134-49120680	nan	nan	nan	1	FALSE
19	ENSG00000063241	-	A3	55966745-55966697	0.130629	0.246218	0.125356	0.0704296	FALSE
19	ENSG00000063241	-	A3	55966745-55966697	1	0.876621	-0.0776997	0.11014	FALSE
19	ENSG00000063241	-	A3	55967212-55966745	0	0	0	0.169331	FALSE
19	ENSG00000063245	+	A3	56204317-56204320	0	1	0.661197	0.00899101	TRUE
19	ENSG00000063322	+	A3	39882000-39882063	0.990023	0.988455	0.00278606	0.178821	FALSE
19	ENSG00000063322	+	A3	39888097-39888167	1	1	0	0.178821	FALSE
X	ENSG00000063601	+	A3	149867668-149867676	nan	nan	nan	1	FALSE
2	ENSG00000063660	+	A3	241404252-241404273	0	0	0	0.169331	FALSE
16	ENSG00000063854	-	A3	1859447-1859383	0	0	0	0.177822	FALSE
4	ENSG00000063978	+	A3	2496291-2496294	1	nan	nan	1	FALSE
2	ENSG00000064012	+	A3	202131184-202131210	1	1	0	0.141359	FALSE
2	ENSG00000064012	+	A3	202131184-202131210	1	1	nan	1	FALSE
4	ENSG00000064042	+	A3	41678396-41678399	0.576259	0.883589	0.020444	0.108891	FALSE
12	ENSG00000064115	-	A3	27152609-27152581	1	1	0	0.173327	FALSE
12	ENSG00000064115	-	A3	27152699-27152581	1	1	0	0.173327	FALSE
12	ENSG00000064115	-	A3	27152699-27152609	0.634907	0.868466	0.207257	0.0824176	FALSE
12	ENSG00000064115	-	A3	27152727-27152699	0	0	0	0.173327	FALSE
12	ENSG00000064115	-	A3	27156338-27156323	0	0	0	0.173327	FALSE
11	ENSG00000064201	+	A3	2337806-2337862	1	1	nan	1	FALSE
11	ENSG00000064201	+	A3	2338574-2338576	0	1	nan	1	FALSE
11	ENSG00000064201	+	A3	2338574-2338657	nan	1	nan	1	FALSE
11	ENSG00000064201	+	A3	2338576-2338657	1	nan	nan	1	FALSE
7	ENSG00000064393	-	A3	139299239-139299158	1	1	-0.0102469	0.132368	FALSE
7	ENSG00000064419	-	A3	128630256-128630154	0	0.0215592	-0.318331	0.0134865	TRUE
19	ENSG00000064490	+	A3	19307772-19307775	0.0631304	0.0332229	-0.0154277	0.194306	FALSE
19	ENSG00000064490	+	A3	19307995-19308330	0	0	nan	1	FALSE
19	ENSG00000064490	+	A3	19312458-19312466	1	1	0	0.194306	FALSE
19	ENSG00000064490	+	A3	19312458-19312466	1	1	nan	1	FALSE
19	ENSG00000064545	-	A3	19243317-19243242	1	0.989093	0.0145644	0.124376	FALSE
19	ENSG00000064545	-	A3	19244166-19244019	0	0	nan	1	FALSE
19	ENSG00000064545	-	A3	19245725-19245696	0.181881	0.822998	0.574154	0.00999001	TRUE
19	ENSG00000064547	-	A3	19738155-19738093	1	1	nan	1	FALSE
19	ENSG00000064547	-	A3	19738313-19738093	nan	nan	nan	1	FALSE
19	ENSG00000064547	-	A3	19738313-19738155	0	0	nan	1	FALSE
19	ENSG00000064547	-	A3	19739010-19738976	nan	nan	nan	1	FALSE
19	ENSG00000064547	-	A3	19739022-19738976	nan	nan	nan	1	FALSE
19	ENSG00000064547	-	A3	19739022-19739010	nan	nan	nan	1	FALSE
20	ENSG00000064601	+	A3	44520912-44521037	nan	nan	nan	1	FALSE
20	ENSG00000064601	+	A3	44523462-44523472	1	1	0	0.200799	FALSE
20	ENSG00000064601	+	A3	44526547-44526644	0	0	0	0.200799	FALSE
19	ENSG00000064607	-	A3	19141916-19141891	0	0	nan	1	FALSE
19	ENSG00000064666	+	A3	1036066-1036129	0	0	0.00113778	0.2003	FALSE
19	ENSG00000064687	+	A3	1041224-1041354	1	1	0	0.201798	FALSE
19	ENSG00000064687	+	A3	1041509-1041515	1	1	0	0.201798	FALSE
19	ENSG00000064687	+	A3	1057914-1057968	1	1	0	0.201798	FALSE
19	ENSG00000064687	+	A3	1065269-1065290	1	1	0	0.207792	FALSE
5	ENSG00000064692	+	A3	121726830-121726858	nan	nan	nan	1	FALSE
5	ENSG00000064692	+	A3	121726830-121726876	nan	nan	nan	1	FALSE
5	ENSG00000064692	+	A3	121726858-121726876	nan	nan	nan	1	FALSE
3	ENSG00000064835	-	A3	87322646-87322568	nan	nan	nan	1	FALSE
1	ENSG00000064886	+	A3	111770108-111770185	nan	nan	nan	1	FALSE
19	ENSG00000064932	-	A3	1117498-1117468	1	1	0	0.135864	FALSE
19	ENSG00000064961	+	A3	3574270-3574339	0.153961	0.660517	0.349466	0.014985	TRUE
19	ENSG00000064961	+	A3	3574270-3574368	0.877293	0.952123	0.359785	0.014985	TRUE
19	ENSG00000064961	+	A3	3574270-3574381	0.601886	0.918381	0.417374	0.014985	TRUE
19	ENSG00000064961	+	A3	3574270-3574531	0.953336	0.988377	0.347829	0.014985	TRUE
19	ENSG00000064961	+	A3	3574339-3574368	0.955346	0.951413	-0.00270814	0.192308	FALSE
19	ENSG00000064961	+	A3	3574339-3574381	0.892563	0.852577	-0.0192419	0.192308	FALSE
19	ENSG00000064961	+	A3	3574339-3574531	0.991171	0.983607	-0.00441409	0.192308	FALSE
19	ENSG00000064961	+	A3	3574368-3574381	0.315288	0.255023	-0.0242442	0.192308	FALSE
19	ENSG00000064961	+	A3	3574368-3574531	0.740767	0.824237	-0.0395304	0.192308	FALSE
19	ENSG00000064961	+	A3	3574381-3574531	0.907371	0.912091	-0.00497329	0.192308	FALSE
19	ENSG00000064961	+	A3	3575500-3575538	0	0	0.000462999	0.192308	FALSE
19	ENSG00000064961	+	A3	3578507-3578700	1	1	-0.000393542	0.192308	FALSE
2	ENSG00000064989	-	A3	188252220-188252192	nan	nan	nan	1	FALSE
19	ENSG00000065000	-	A3	2108875-2108765	nan	nan	nan	1	FALSE
19	ENSG00000065000	-	A3	2108875-2108765	0	0	0	0.195305	FALSE
19	ENSG00000065000	-	A3	2109206-2109124	1	1	0	0.195305	FALSE
19	ENSG00000065000	-	A3	2112966-2112930	1	1	0	0.195305	FALSE
19	ENSG00000065000	-	A3	2116795-2116745	0	0	0	0.195305	FALSE
6	ENSG00000065029	+	A3	35258030-35258043	0.117252	0.0202948	-0.0954834	0.0589411	FALSE
6	ENSG00000065029	+	A3	35260317-35260331	0.117252	0.0202948	-0.0954834	0.0589411	FALSE
6	ENSG00000065029	+	A3	35261528-35262233	0.350123	0.0665459	-0.316675	0.0589411	FALSE
16	ENSG00000065054	+	A3	2087827-2087860	1	1	0	0.177323	FALSE
16	ENSG00000065054	+	A3	2087827-2087860	1	1	0	0.177323	FALSE
16	ENSG00000065057	-	A3	2090242-2090239	0	0	0	0.216284	FALSE
16	ENSG00000065057	-	A3	2096392-2096367	0.895361	0.99578	-0.0253343	0.151848	FALSE
13	ENSG00000065150	+	A3	98606357-98606373	0	0	0	0.13037	FALSE
10	ENSG00000065154	-	A3	126096045-126095985	nan	nan	nan	1	FALSE
19	ENSG00000065268	+	A3	990852-990959	1	1	0	0.231269	FALSE
19	ENSG00000065268	+	A3	991227-991234	0.874941	0.925453	0.041765	0.176823	FALSE
19	ENSG00000065268	+	A3	991955-991995	1	1	0	0.231269	FALSE
10	ENSG00000065328	+	A3	13214625-13214628	0.299158	0.742089	0.388276	0.00999001	TRUE
12	ENSG00000065357	+	A3	56332295-56332422	nan	nan	nan	1	FALSE
12	ENSG00000065357	+	A3	56332699-56332723	nan	nan	nan	1	FALSE
12	ENSG00000065357	+	A3	56333866-56334098	nan	nan	nan	1	FALSE
12	ENSG00000065357	+	A3	56334036-56334098	0	0	0	0.117383	FALSE
12	ENSG00000065361	+	A3	56473981-56474129	nan	nan	nan	1	FALSE
3	ENSG00000065371	-	A3	123699340-123699328	nan	nan	nan	1	FALSE
3	ENSG00000065371	-	A3	123699340-123699328	nan	nan	nan	1	FALSE
3	ENSG00000065371	-	A3	123699451-123699340	nan	nan	nan	1	FALSE
3	ENSG00000065371	-	A3	123699451-123699328	nan	nan	nan	1	FALSE
3	ENSG00000065371	-	A3	123699451-123699340	nan	nan	nan	1	FALSE
2	ENSG00000065413	-	A3	197953552-197953498	0	0	nan	1	FALSE
16	ENSG00000065457	-	A3	75652596-75652538	0	0	-0.0282363	0.107892	FALSE
3	ENSG00000065485	+	A3	122864946-122864965	1	1	0	0.179321	FALSE
1	ENSG00000065526	+	A3	16235816-16235819	1	1	0	0.173826	FALSE
3	ENSG00000065534	-	A3	123337617-123337614	1	1	nan	1	FALSE
2	ENSG00000065548	+	A3	187359934-187359960	0	0	0	0.1998	FALSE
6	ENSG00000065609	-	A3	84290318-84290303	1	0	nan	1	FALSE
6	ENSG00000065609	-	A3	84417676-84417646	nan	nan	nan	1	FALSE
19	ENSG00000065717	-	A3	3009700-3009575	1	1	nan	1	FALSE
19	ENSG00000065717	-	A3	3019464-3019461	0	0.197033	nan	1	FALSE
2	ENSG00000065802	+	A3	239342190-239342195	0	0	0	0.188811	FALSE
7	ENSG00000065883	+	A3	40132384-40132564	1	1	0	0.139361	FALSE
1	ENSG00000066056	+	A3	43777976-43778149	1	1	nan	1	FALSE
1	ENSG00000066136	+	A3	41223793-41223796	1	1	0	0.176324	FALSE
1	ENSG00000066136	+	A3	41228560-41228662	1	1	0	0.176324	FALSE
1	ENSG00000066136	+	A3	41232268-41232274	1	1	0	0.176324	FALSE
1	ENSG00000066136	+	A3	41235995-41236069	0	0	0	0.176324	FALSE
1	ENSG00000066136	+	A3	41235995-41236381	0	0	0	0.176324	FALSE
1	ENSG00000066136	+	A3	41235995-41236384	nan	nan	nan	1	FALSE
1	ENSG00000066136	+	A3	41236069-41236381	0.0495903	0.137484	0.0323514	0.176324	FALSE
1	ENSG00000066136	+	A3	41236069-41236384	1	1	0	0.176324	FALSE
1	ENSG00000066136	+	A3	41236381-41236384	1	1	0	0.176324	FALSE
1	ENSG00000066136	+	A3	41236069-41236381	1	0	nan	1	FALSE
1	ENSG00000066136	+	A3	41236069-41236384	1	nan	nan	1	FALSE
1	ENSG00000066136	+	A3	41236381-41236384	nan	1	nan	1	FALSE
5	ENSG00000066230	-	A3	482272-482245	1	1	nan	1	FALSE
1	ENSG00000066322	-	A3	43830768-43830679	0	0	0	0.220779	FALSE
1	ENSG00000066322	-	A3	43831047-43830679	0	0	-0.003127	0.220779	FALSE
11	ENSG00000066336	-	A3	47397283-47397280	0	nan	nan	1	FALSE
14	ENSG00000066427	-	A3	92547405-92547401	1	1	0	0.13037	FALSE
14	ENSG00000066427	-	A3	92549602-92549579	nan	nan	nan	1	FALSE
14	ENSG00000066427	-	A3	92549602-92549579	1	1	0	0.13037	FALSE
14	ENSG00000066427	-	A3	92549602-92549579	nan	nan	nan	1	FALSE
14	ENSG00000066427	-	A3	92560194-92560175	0	0	0	0.13037	FALSE
14	ENSG00000066427	-	A3	92562481-92562478	1	1	0	0.13037	FALSE
14	ENSG00000066427	-	A3	92562481-92562478	nan	1	nan	1	FALSE
10	ENSG00000066468	-	A3	123239535-123239184	1	1	nan	1	FALSE
14	ENSG00000066629	+	A3	100317190-100317197	nan	nan	nan	1	FALSE
14	ENSG00000066629	+	A3	100331851-100331855	1	1	0	0.109391	FALSE
14	ENSG00000066629	+	A3	100384119-100384153	1	1	0	0.109391	FALSE
6	ENSG00000066651	+	A3	126314903-126314939	1	1	0	0.141858	FALSE
16	ENSG00000066654	-	A3	20753319-20753061	0.354954	1	0.477483	0.012987	TRUE
9	ENSG00000066697	+	A3	103206410-103207451	0.486653	0.810234	nan	1	FALSE
8	ENSG00000066777	-	A3	68117054-68117001	1	1	0.0256974	0.1004	FALSE
8	ENSG00000066777	-	A3	68140335-68140302	nan	nan	nan	1	FALSE
16	ENSG00000066813	-	A3	20586822-20586778	nan	nan	nan	1	FALSE
16	ENSG00000066813	-	A3	20586829-20586778	nan	nan	nan	1	FALSE
16	ENSG00000066813	-	A3	20586829-20586822	nan	nan	nan	1	FALSE
16	ENSG00000066813	-	A3	20586871-20586778	nan	nan	nan	1	FALSE
16	ENSG00000066813	-	A3	20586871-20586822	nan	nan	nan	1	FALSE
16	ENSG00000066813	-	A3	20586871-20586829	nan	nan	nan	1	FALSE
16	ENSG00000066813	-	A3	20587125-20586778	nan	nan	nan	1	FALSE
16	ENSG00000066813	-	A3	20587125-20586822	nan	nan	nan	1	FALSE
16	ENSG00000066813	-	A3	20587125-20586829	nan	nan	nan	1	FALSE
16	ENSG00000066813	-	A3	20587125-20586871	nan	nan	nan	1	FALSE
8	ENSG00000066855	+	A3	66594563-66594588	0	0	0	0.171329	FALSE
7	ENSG00000066923	+	A3	99809058-99809061	0.5	nan	nan	1	FALSE
18	ENSG00000066926	-	A3	55238835-55238772	0	0	0	0.13986	FALSE
15	ENSG00000066933	-	A3	72119384-72119380	1	1	nan	1	FALSE
Y	ENSG00000067048	+	A3	15016769-15016846	nan	nan	nan	1	FALSE
10	ENSG00000067064	-	A3	1090111-1089333	0	0	-0.0530981	0.106893	FALSE
2	ENSG00000067066	+	A3	231338039-231338099	1	1	0	0.0999001	FALSE
15	ENSG00000067141	+	A3	73528628-73528688	0	0	nan	1	FALSE
15	ENSG00000067141	+	A3	73562351-73562399	1	1	nan	1	FALSE
8	ENSG00000067167	-	A3	71520434-71520341	1	1	0	0.196304	FALSE
12	ENSG00000067182	-	A3	6439232-6439065	1	1	0	0.205794	FALSE
12	ENSG00000067182	-	A3	6442682-6442617	nan	nan	nan	1	FALSE
12	ENSG00000067182	-	A3	6443031-6443004	0.990582	1	0.00727283	0.205794	FALSE
12	ENSG00000067182	-	A3	6443056-6443004	0.25	0.5	nan	1	FALSE
12	ENSG00000067182	-	A3	6443056-6443031	0	0	-0.002496	0.205794	FALSE
15	ENSG00000067221	-	A3	74277212-74277209	0	0	0	0.153347	FALSE
15	ENSG00000067221	-	A3	74281598-74281143	nan	nan	nan	1	FALSE
5	ENSG00000067248	-	A3	54569254-54569205	0	0	0	0.154845	FALSE
1	ENSG00000067334	-	A3	94338770-94338708	1	1	nan	1	FALSE
1	ENSG00000067334	-	A3	94343418-94343045	0.997568	1	0.00294444	0.193806	FALSE
1	ENSG00000067334	-	A3	94343439-94343045	0	nan	nan	1	FALSE
1	ENSG00000067334	-	A3	94343439-94343418	0	0	0	0.193806	FALSE
16	ENSG00000067365	+	A3	8717614-8717710	nan	nan	nan	1	FALSE
16	ENSG00000067365	+	A3	8722587-8722757	1	1	0	0.186813	FALSE
16	ENSG00000067365	+	A3	8738386-8738414	0	0	0	0.186813	FALSE
15	ENSG00000067369	-	A3	43705532-43705526	1	1	0	0.156344	FALSE
15	ENSG00000067369	-	A3	43739112-43739108	nan	1	nan	1	FALSE
X	ENSG00000067445	+	A3	54948636-54948651	nan	1	nan	1	FALSE
X	ENSG00000067445	+	A3	54948636-54949011	nan	nan	nan	1	FALSE
X	ENSG00000067445	+	A3	54948651-54949011	nan	nan	nan	1	FALSE
X	ENSG00000067445	+	A3	54949011-54949057	nan	1	nan	1	FALSE
7	ENSG00000067601	-	A3	66764412-66764411	1	1	0.109161	0.0969031	FALSE
1	ENSG00000067606	+	A3	2076777-2076828	nan	nan	nan	1	FALSE
1	ENSG00000067704	+	A3	220267559-220267775	0	0	0	0.172328	FALSE
12	ENSG00000067715	+	A3	79685788-79685797	1	1	0.333333	0.044955	TRUE
12	ENSG00000067798	+	A3	78400199-78400257	1	1	nan	1	FALSE
X	ENSG00000067829	-	A3	153051464-153051428	nan	nan	nan	1	FALSE
X	ENSG00000067829	-	A3	153051464-153051428	0.581543	0.510143	0.0745417	0.0704296	FALSE
X	ENSG00000067829	-	A3	153051727-153051428	0.759914	0.955431	0.128691	0.0711788	FALSE
X	ENSG00000067829	-	A3	153056426-153056306	0	0	0	0.222278	FALSE
16	ENSG00000067836	-	A3	4847841-4847837	1	1	0	0.165834	FALSE
16	ENSG00000067836	-	A3	4848802-4848668	0	0	0	0.165834	FALSE
2	ENSG00000068024	-	A3	240048390-240048375	0	0.157176	0.100815	0.103397	FALSE
3	ENSG00000068028	-	A3	50375454-50375442	0	0	nan	1	FALSE
4	ENSG00000068078	+	A3	1806548-1806551	0	0	nan	1	FALSE
17	ENSG00000068097	-	A3	58123590-58123460	1	1	0	0.125874	FALSE
17	ENSG00000068097	-	A3	58125749-58125730	1	1	0	0.125874	FALSE
17	ENSG00000068120	+	A3	40714314-40714374	0	0	nan	1	FALSE
17	ENSG00000068120	+	A3	40714374-40714630	0	0	nan	1	FALSE
17	ENSG00000068120	+	A3	40714374-40714951	nan	nan	nan	1	FALSE
17	ENSG00000068120	+	A3	40714630-40714951	1	1	nan	1	FALSE
17	ENSG00000068120	+	A3	40714630-40714951	1	1	0	0.194805	FALSE
17	ENSG00000068137	-	A3	40822394-40821664	1	1	nan	1	FALSE
17	ENSG00000068137	-	A3	40824410-40824230	1	1	0	0.131868	FALSE
17	ENSG00000068137	-	A3	40825338-40825314	0	0	0	0.131868	FALSE
15	ENSG00000068305	+	A3	100211528-100211725	0	0	0	0.132368	FALSE
X	ENSG00000068323	-	A3	48896916-48896870	1	0.970979	-0.0104442	0.163337	FALSE
X	ENSG00000068323	-	A3	48896935-48896870	0	0	nan	1	FALSE
X	ENSG00000068323	-	A3	48896935-48896916	0	0	0.00569973	0.163337	FALSE
X	ENSG00000068354	+	A3	48399673-48399721	0	0	0	0.120879	FALSE
X	ENSG00000068366	-	A3	108926715-108926592	0	0	0.0718385	0.185315	FALSE
X	ENSG00000068366	-	A3	108926781-108926601	0	0	0	0.185315	FALSE
X	ENSG00000068366	-	A3	108926895-108926601	0	0	0	0.185315	FALSE
X	ENSG00000068366	-	A3	108926895-108926781	nan	nan	nan	1	FALSE
X	ENSG00000068366	-	A3	108926895-108926781	nan	nan	nan	1	FALSE
X	ENSG00000068438	+	A3	48336323-48336349	0.194844	0.109324	-0.0568871	0.129371	FALSE
X	ENSG00000068438	+	A3	48336323-48336398	1	1	0	0.250749	FALSE
X	ENSG00000068438	+	A3	48336349-48336398	1	1	0	0.250749	FALSE
X	ENSG00000068438	+	A3	48336349-48336837	0	0	nan	1	FALSE
X	ENSG00000068438	+	A3	48340791-48340797	0.793802	0.878288	0.0764445	0.129371	FALSE
X	ENSG00000068438	+	A3	48340791-48340808	1	1	0	0.250749	FALSE
X	ENSG00000068438	+	A3	48340797-48340808	1	1	0	0.250749	FALSE
X	ENSG00000068438	+	A3	48340985-48341051	0.981421	0.979214	-0.00189088	0.250749	FALSE
2	ENSG00000068615	-	A3	86564633-86564625	1	1	0	0.104895	FALSE
13	ENSG00000068650	+	A3	113536127-113536190	nan	1	nan	1	FALSE
3	ENSG00000068745	-	A3	48732851-48732724	0.94852	1	0.0386484	0.124875	FALSE
3	ENSG00000068745	-	A3	48732854-48732851	1	1	0	0.124875	FALSE
3	ENSG00000068745	-	A3	48732854-48732851	0	1	nan	1	FALSE
3	ENSG00000068745	-	A3	48732854-48732851	nan	nan	nan	1	FALSE
3	ENSG00000068745	-	A3	48732854-48732851	0.725734	1	0.236543	0.124875	FALSE
3	ENSG00000068745	-	A3	48732854-48732851	nan	nan	nan	1	FALSE
3	ENSG00000068745	-	A3	48732854-48732724	0.990031	1	0.00953873	0.124875	FALSE
3	ENSG00000068745	-	A3	48732854-48732851	0.843508	0.275979	-0.559473	0.01998	TRUE
15	ENSG00000068793	+	A3	22925750-22925777	0	0	0.00204373	0.164336	FALSE
11	ENSG00000068831	-	A3	64494835-64494832	1	nan	nan	1	FALSE
11	ENSG00000068831	-	A3	64494835-64494832	0.5	nan	nan	1	FALSE
11	ENSG00000068831	-	A3	64507921-64507918	nan	nan	nan	1	FALSE
11	ENSG00000068831	-	A3	64507921-64507918	nan	nan	nan	1	FALSE
11	ENSG00000068831	-	A3	64509584-64509504	0.74997	1	nan	1	FALSE
3	ENSG00000068885	-	A3	160099512-160099360	1	1	0.105486	0.102398	FALSE
3	ENSG00000068885	-	A3	160099514-160099360	0	nan	nan	1	FALSE
3	ENSG00000068885	-	A3	160099514-160099512	0	0	0	0.102398	FALSE
19	ENSG00000068903	-	A3	39384611-39384507	nan	0	nan	1	FALSE
19	ENSG00000068903	-	A3	39384611-39384507	0	0	nan	1	FALSE
19	ENSG00000068903	-	A3	39384638-39384507	0	0	nan	1	FALSE
19	ENSG00000068903	-	A3	39384638-39384611	nan	nan	nan	1	FALSE
19	ENSG00000068903	-	A3	39389554-39389065	nan	0	nan	1	FALSE
19	ENSG00000068903	-	A3	39389558-39389554	nan	nan	nan	1	FALSE
11	ENSG00000068971	+	A3	64692943-64693320	1	1	0	0.105395	FALSE
5	ENSG00000069020	+	A3	66259535-66259547	nan	nan	nan	1	FALSE
5	ENSG00000069020	+	A3	66391416-66391425	0.422725	0.833333	0.466895	0.033966	TRUE
16	ENSG00000069329	-	A3	46716596-46716578	0	nan	nan	1	FALSE
16	ENSG00000069329	-	A3	46716596-46716578	0	nan	nan	1	FALSE
1	ENSG00000069424	+	A3	6159883-6159889	nan	nan	nan	1	FALSE
1	ENSG00000069702	-	A3	92178099-92177853	1	1	-0.0158875	0.112388	FALSE
1	ENSG00000069702	-	A3	92185787-92185784	1	1	-0.0158875	0.112388	FALSE
3	ENSG00000069849	+	A3	141622492-141622524	0	0	nan	1	FALSE
15	ENSG00000069869	-	A3	56155277-56155229	1	1	0	0.151848	FALSE
15	ENSG00000069943	+	A3	55613471-55613498	nan	nan	nan	1	FALSE
15	ENSG00000069966	-	A3	52417020-52416836	0	0	0	0.163337	FALSE
22	ENSG00000069998	-	A3	17619266-17619247	0.861925	0.845922	-0.0406111	0.0759241	FALSE
12	ENSG00000070018	-	A3	12284991-12284856	1	1	0	0.12987	FALSE
11	ENSG00000070047	+	A3	581962-581965	1	1	0	0.148851	FALSE
11	ENSG00000070047	+	A3	605605-605608	1	1	0	0.148851	FALSE
11	ENSG00000070047	+	A3	610501-610667	1	1	0	0.148851	FALSE
11	ENSG00000070081	+	A3	17297160-17297164	0.5	0.5	nan	1	FALSE
3	ENSG00000070087	-	A3	149684373-149684051	0	0	-0.000777131	0.202298	FALSE
3	ENSG00000070087	-	A3	149686337-149686312	1	1	0.000627452	0.202298	FALSE
3	ENSG00000070087	-	A3	149686337-149686330	0.998126	0.996517	-4.0617e-05	0.202298	FALSE
14	ENSG00000070367	-	A3	57713576-57713545	1	1	nan	1	FALSE
19	ENSG00000070388	+	A3	643410-643433	nan	nan	nan	1	FALSE
22	ENSG00000070413	-	A3	19052580-19052571	1	0.0892037	-0.510809	0.00899101	TRUE
19	ENSG00000070423	-	A3	651810-651784	nan	nan	nan	1	FALSE
19	ENSG00000070423	-	A3	651822-651784	nan	nan	nan	1	FALSE
19	ENSG00000070423	-	A3	651822-651810	nan	nan	nan	1	FALSE
19	ENSG00000070423	-	A3	651855-651784	1	1	0	0.196304	FALSE
19	ENSG00000070423	-	A3	651855-651810	1	1	0	0.196304	FALSE
19	ENSG00000070423	-	A3	651855-651822	1	1	0	0.196304	FALSE
17	ENSG00000070495	-	A3	74717438-74717433	0.5	0	nan	1	FALSE
17	ENSG00000070526	-	A3	74623354-74623320	nan	1	nan	1	FALSE
9	ENSG00000070610	-	A3	35741905-35741887	0	0	0	0.102897	FALSE
7	ENSG00000070669	-	A3	97498468-97498405	1	1	nan	1	FALSE
7	ENSG00000070669	-	A3	97498491-97498417	1	1	0	0.16983	FALSE
8	ENSG00000070718	+	A3	42012084-42012134	0	0	-0.256069	0.0584416	FALSE
17	ENSG00000070731	-	A3	74564976-74564878	nan	0	nan	1	FALSE
17	ENSG00000070731	-	A3	74564995-74564976	nan	nan	nan	1	FALSE
17	ENSG00000070731	-	A3	74569445-74569381	nan	1	nan	1	FALSE
8	ENSG00000070756	-	A3	101717284-101717257	1	1	0	0.267233	FALSE
8	ENSG00000070756	-	A3	101721959-101721901	1	1	0	0.267233	FALSE
8	ENSG00000070756	-	A3	101733811-101733676	1	1	0.0377476	0.267233	FALSE
8	ENSG00000070756	-	A3	101733847-101733680	0	nan	nan	1	FALSE
8	ENSG00000070756	-	A3	101733847-101733680	nan	nan	nan	1	FALSE
8	ENSG00000070756	-	A3	101734117-101734114	nan	nan	nan	1	FALSE
16	ENSG00000070761	-	A3	58149361-58149354	1	1	0	0.194805	FALSE
5	ENSG00000070814	+	A3	149762625-149762628	nan	1	nan	1	FALSE
5	ENSG00000070814	+	A3	149767465-149767506	1	1	0	0.189311	FALSE
5	ENSG00000070814	+	A3	149771107-149771520	0	0	nan	1	FALSE
5	ENSG00000070814	+	A3	149772268-149772271	0.222421	0.7698	0.412648	0.013986	TRUE
1	ENSG00000070831	+	A3	22404972-22405022	1	1	0.00450093	0.147852	FALSE
16	ENSG00000070915	+	A3	56900982-56900985	1	1	nan	1	FALSE
11	ENSG00000070985	-	A3	2426276-2426273	nan	nan	nan	1	FALSE
11	ENSG00000070985	-	A3	2426276-2426273	nan	nan	nan	1	FALSE
11	ENSG00000070985	-	A3	2427345-2427321	nan	nan	nan	1	FALSE
2	ENSG00000071051	+	A3	106471504-106471507	1	1	nan	1	FALSE
2	ENSG00000071051	+	A3	106471504-106471507	nan	nan	nan	1	FALSE
2	ENSG00000071054	+	A3	102476105-102476198	0	0.0809381	0.0682999	0.165834	FALSE
2	ENSG00000071054	+	A3	102482890-102482893	0	0	0	0.171828	FALSE
2	ENSG00000071082	+	A3	101634321-101634351	1	0.5	nan	1	FALSE
2	ENSG00000071082	+	A3	101634321-101634351	1	0.5	nan	1	FALSE
4	ENSG00000071127	-	A3	10089564-10089559	0.996145	0.998504	0.00354577	0.159341	FALSE
7	ENSG00000071189	-	A3	17861304-17861271	0	0	nan	1	FALSE
7	ENSG00000071189	-	A3	17931258-17931251	1	1	nan	1	FALSE
4	ENSG00000071205	+	A3	148984299-148984304	1	1	0	0.153347	FALSE
7	ENSG00000071462	+	A3	73097956-73097984	0.417046	0.5	nan	1	FALSE
14	ENSG00000071537	-	A3	81972585-81972522	1	1	0	0.125874	FALSE
5	ENSG00000071539	+	A3	896780-896825	1	1	0	0.221778	FALSE
19	ENSG00000071564	-	A3	1610499-1609598	0	0.528985	nan	1	FALSE
19	ENSG00000071564	-	A3	1612432-1612429	1	0.974567	-0.0189623	0.166833	FALSE
19	ENSG00000071564	-	A3	1615514-1615484	0	0	nan	1	FALSE
19	ENSG00000071564	-	A3	1615514-1615484	0	0	nan	1	FALSE
19	ENSG00000071564	-	A3	1615519-1615484	1	0.97066	-0.0286758	0.166833	FALSE
19	ENSG00000071564	-	A3	1615519-1615514	1	1	0	0.166833	FALSE
19	ENSG00000071564	-	A3	1619473-1619233	nan	nan	nan	1	FALSE
19	ENSG00000071626	+	A3	1421147-1421150	1	0.516754	-0.644534	0.011988	TRUE
19	ENSG00000071626	+	A3	1434736-1434739	1	1	0	0.194805	FALSE
19	ENSG00000071626	+	A3	1433737-1433738	0	0	0	0.142524	FALSE
19	ENSG00000071626	+	A3	1434736-1434739	1	1	0	0.142524	FALSE
3	ENSG00000071794	-	A3	148749150-148749147	nan	nan	nan	1	FALSE
3	ENSG00000071794	-	A3	148759467-148759455	0	0	0	0.12987	FALSE
3	ENSG00000071794	-	A3	148777594-148777591	1	0.5	-0.333333	0.0699301	FALSE
X	ENSG00000071889	-	A3	153736213-153736192	0	0	0	0.178322	FALSE
X	ENSG00000071889	-	A3	153736983-153736928	0	0	0	0.178322	FALSE
X	ENSG00000071889	-	A3	153740755-153740735	0	0	0	0.178322	FALSE
8	ENSG00000071894	-	A3	145619770-145619710	1	1	0	0.183317	FALSE
2	ENSG00000071909	+	A3	171225718-171225732	nan	nan	nan	1	FALSE
18	ENSG00000071991	-	A3	64176483-64176455	nan	nan	nan	1	FALSE
6	ENSG00000071994	-	A3	170892835-170892711	1	1	0	0.226773	FALSE
6	ENSG00000071994	-	A3	170893498-170893480	1	1	0	0.226773	FALSE
12	ENSG00000072041	-	A3	85255785-85255646	1	1	0	0.104396	FALSE
12	ENSG00000072041	-	A3	85267107-85267043	1	1	0	0.104396	FALSE
12	ENSG00000072041	-	A3	85279847-85279765	nan	nan	nan	1	FALSE
14	ENSG00000072042	-	A3	68151921-68151882	1	1	0	0.172328	FALSE
14	ENSG00000072042	-	A3	68159769-68159310	1	1	nan	1	FALSE
19	ENSG00000072071	-	A3	14263034-14262962	0	0	nan	1	FALSE
2	ENSG00000072080	+	A3	234985489-234985669	nan	nan	nan	1	FALSE
14	ENSG00000072110	-	A3	69341863-69341734	0	0	0	0.206294	FALSE
14	ENSG00000072110	-	A3	69341863-69341734	0	0	0	0.206294	FALSE
17	ENSG00000072134	+	A3	19216418-19216436	1	1	0	0.141858	FALSE
17	ENSG00000072134	+	A3	19216418-19216439	1	1	0.0380189	0.141858	FALSE
17	ENSG00000072134	+	A3	19216436-19216439	0	nan	nan	1	FALSE
2	ENSG00000072135	+	A3	131129662-131129830	0	0	0.0261346	0.115385	FALSE
2	ENSG00000072195	+	A3	220308747-220308752	nan	nan	nan	1	FALSE
2	ENSG00000072195	+	A3	220308747-220308768	nan	0	nan	1	FALSE
2	ENSG00000072195	+	A3	220308752-220308768	nan	0	nan	1	FALSE
2	ENSG00000072195	+	A3	220308747-220308752	nan	nan	nan	1	FALSE
2	ENSG00000072195	+	A3	220309547-220309604	1	1	nan	1	FALSE
2	ENSG00000072195	+	A3	220312696-220312699	nan	0	nan	1	FALSE
17	ENSG00000072210	+	A3	19552248-19552276	1	nan	nan	1	FALSE
17	ENSG00000072210	+	A3	19552285-19552381	1	1	0	0.160839	FALSE
17	ENSG00000072210	+	A3	19561034-19561058	0	0	0	0.160839	FALSE
17	ENSG00000072210	+	A3	19576464-19576513	1	1	nan	1	FALSE
17	ENSG00000072210	+	A3	19576464-19576520	1	1	nan	1	FALSE
17	ENSG00000072210	+	A3	19576513-19576520	nan	nan	nan	1	FALSE
3	ENSG00000072274	-	A3	195803970-195803967	0.769514	0.114765	-0.462537	0.00799201	TRUE
17	ENSG00000072310	-	A3	17715098-17715044	0	1	0.885855	0.0114885	TRUE
17	ENSG00000072310	-	A3	17720771-17720765	1	1	nan	1	FALSE
14	ENSG00000072415	+	A3	67745735-67745967	1	0.5	-0.456467	0.0254745	TRUE
14	ENSG00000072415	+	A3	67745888-67745990	1	0.5	-0.5	0.0254745	TRUE
X	ENSG00000072506	-	A3	53458854-53458542	1	1	0.0246209	0.0944056	FALSE
11	ENSG00000072518	+	A3	63670073-63670076	1	0.972678	-0.225556	0.0344655	TRUE
5	ENSG00000072571	+	A3	162887699-162887733	1	1	0	0.17033	FALSE
5	ENSG00000072571	+	A3	162894707-162894710	1	1	0	0.17033	FALSE
12	ENSG00000072609	-	A3	133424809-133424741	0.0706336	0.0853427	0.0399723	0.114885	FALSE
12	ENSG00000072609	-	A3	133424843-133424809	0.5	0	-0.251029	0.114885	FALSE
12	ENSG00000072609	-	A3	133428323-133428320	0.915229	1	0.311754	0.0974026	FALSE
12	ENSG00000072609	-	A3	133446384-133446261	1	1	nan	1	FALSE
12	ENSG00000072609	-	A3	133446420-133446261	1	nan	nan	1	FALSE
12	ENSG00000072609	-	A3	133446420-133446384	0.5	0	nan	1	FALSE
5	ENSG00000072682	-	A3	131554361-131554337	0	0	0	0.187812	FALSE
5	ENSG00000072682	-	A3	131562951-131562914	0.193482	0.427548	0.17695	0.035964	TRUE
17	ENSG00000072778	+	A3	7123783-7123923	nan	nan	nan	1	FALSE
17	ENSG00000072778	+	A3	7123783-7124085	nan	nan	nan	1	FALSE
17	ENSG00000072778	+	A3	7124210-7124243	0	0	0	0.206294	FALSE
17	ENSG00000072778	+	A3	7124838-7124857	0	0	0	0.206294	FALSE
17	ENSG00000072778	+	A3	7125256-7125271	0	0	0	0.206294	FALSE
17	ENSG00000072778	+	A3	7126741-7126963	0	0	0	0.206294	FALSE
17	ENSG00000072778	+	A3	7127799-7127803	1	1	0	0.206294	FALSE
17	ENSG00000072778	+	A3	7127961-7127981	1	1	0	0.206294	FALSE
5	ENSG00000072786	-	A3	171534038-171533818	0	0	0	0.156843	FALSE
5	ENSG00000072786	-	A3	171534077-171533818	0	0	0.00793652	0.156843	FALSE
5	ENSG00000072786	-	A3	171534077-171534038	nan	1	nan	1	FALSE
5	ENSG00000072803	-	A3	171295153-171295048	nan	nan	nan	1	FALSE
17	ENSG00000072818	+	A3	7240582-7240631	0	0	nan	1	FALSE
17	ENSG00000072849	-	A3	5383863-5383779	nan	nan	nan	1	FALSE
17	ENSG00000072849	-	A3	5384709-5383902	0	0	0	0.152847	FALSE
17	ENSG00000072849	-	A3	5384709-5384462	nan	nan	nan	1	FALSE
16	ENSG00000072864	+	A3	15794911-15794912	1	1	0	0.162837	FALSE
11	ENSG00000072952	-	A3	10649310-10649307	nan	nan	nan	1	FALSE
11	ENSG00000072952	-	A3	10649310-10649307	nan	nan	nan	1	FALSE
11	ENSG00000072952	-	A3	10655621-10655618	nan	nan	nan	1	FALSE
11	ENSG00000072952	-	A3	10673769-10673640	nan	nan	nan	1	FALSE
19	ENSG00000073008	+	A3	45150495-45150572	1	1	0	0.165834	FALSE
X	ENSG00000073009	+	A3	153780218-153780254	1	1	nan	1	FALSE
X	ENSG00000073009	+	A3	153786747-153786750	0.864874	0.959609	0.121603	0.0374625	TRUE
19	ENSG00000073050	-	A3	44057243-44056995	1	1	nan	1	FALSE
12	ENSG00000073060	-	A3	125263169-125263132	0	0.0451232	0.0381227	0.158841	FALSE
12	ENSG00000073060	-	A3	125294835-125294811	1	1	-0.00145846	0.158841	FALSE
7	ENSG00000073067	+	A3	1022848-1023016	1	nan	nan	1	FALSE
7	ENSG00000073067	+	A3	1028158-1028271	0	nan	nan	1	FALSE
3	ENSG00000073111	+	A3	127323720-127323739	0.0113934	0.0260601	0.01088	0.114386	FALSE
22	ENSG00000073169	+	A3	50646917-50646965	1	0.750471	-0.142855	0.0334665	TRUE
4	ENSG00000073331	+	A3	113298834-113298886	1	0.824826	-0.186151	0.117882	FALSE
4	ENSG00000073331	+	A3	113298934-113299013	1	1	0	0.132368	FALSE
17	ENSG00000073350	+	A3	73564557-73564718	1	1	-0.0193149	0.134865	FALSE
17	ENSG00000073350	+	A3	73565042-73565059	0	0	0	0.134865	FALSE
17	ENSG00000073350	+	A3	73570192-73570294	0.374688	0	-0.259804	0.134865	FALSE
17	ENSG00000073350	+	A3	73570534-73570691	0	0	0	0.134865	FALSE
17	ENSG00000073350	+	A3	73570952-73570955	1	1	-0.0193149	0.134865	FALSE
17	ENSG00000073350	+	A3	73570952-73570955	nan	nan	nan	1	FALSE
5	ENSG00000073578	+	A3	254473-254508	nan	0	nan	1	FALSE
5	ENSG00000073578	+	A3	254473-254508	0.331528	0.459026	0.125853	0.028971	TRUE
5	ENSG00000073578	+	A3	256449-256466	0.997229	1	0.00226513	0.16034	FALSE
17	ENSG00000073605	-	A3	38063240-38062524	0.5	1	nan	1	FALSE
17	ENSG00000073605	-	A3	38064479-38064467	nan	nan	nan	1	FALSE
17	ENSG00000073605	-	A3	38073583-38073574	nan	nan	nan	1	FALSE
17	ENSG00000073670	+	A3	42854840-42854850	0	0	nan	1	FALSE
2	ENSG00000073734	-	A3	169783872-169783800	nan	nan	nan	1	FALSE
2	ENSG00000073737	+	A3	169938033-169938150	nan	nan	nan	1	FALSE
1	ENSG00000073756	-	A3	186646962-186646852	1	nan	nan	1	FALSE
1	ENSG00000073756	-	A3	186647536-186647532	1	nan	nan	1	FALSE
3	ENSG00000073792	-	A3	185410568-185410550	0	0	0	0.141858	FALSE
3	ENSG00000073803	+	A3	185003305-185003313	1	1	0	0.167832	FALSE
3	ENSG00000073849	+	A3	186791193-186791947	0	0	nan	1	FALSE
13	ENSG00000073910	+	A3	32841307-32841380	1	nan	nan	1	FALSE
11	ENSG00000073921	-	A3	85693046-85693031	1	1	0	0.16983	FALSE
11	ENSG00000073921	-	A3	85701442-85701421	0	0	0	0.16983	FALSE
11	ENSG00000073921	-	A3	85779822-85779720	0.980795	1	0.0201016	0.16983	FALSE
2	ENSG00000074047	+	A3	121732500-121732551	0.5	0.75	nan	1	FALSE
2	ENSG00000074054	-	A3	122165291-122165288	1	0.862419	-0.147058	0.0679321	FALSE
16	ENSG00000074071	-	A3	1822535-1822514	0	0	nan	1	FALSE
16	ENSG00000074071	-	A3	1822535-1822514	0	0	0	0.163337	FALSE
19	ENSG00000074219	-	A3	49850681-49850620	0	0	0	0.177323	FALSE
17	ENSG00000074370	-	A3	3828735-3828732	1	1	nan	1	FALSE
17	ENSG00000074370	-	A3	3828735-3828732	1	1	nan	1	FALSE
2	ENSG00000074582	+	A3	219524760-219525030	nan	nan	nan	1	FALSE
2	ENSG00000074582	+	A3	219527233-219527238	1	1	0	0.196803	FALSE
2	ENSG00000074582	+	A3	219527857-219527966	1	1	0	0.196803	FALSE
15	ENSG00000074603	-	A3	65804921-65804891	0	0	nan	1	FALSE
15	ENSG00000074621	+	A3	65944008-65944980	nan	1	nan	1	FALSE
17	ENSG00000074660	-	A3	1540149-1540112	nan	1	nan	1	FALSE
17	ENSG00000074660	-	A3	1543334-1543264	nan	1	nan	1	FALSE
6	ENSG00000074706	-	A3	154568622-154568619	0	0	nan	1	FALSE
17	ENSG00000074755	-	A3	3985801-3985798	0.723599	0.345577	-0.402745	0.020979	TRUE
6	ENSG00000074935	-	A3	112397712-112397677	1	1	0	0.198302	FALSE
20	ENSG00000075043	-	A3	62045546-62045543	nan	nan	nan	1	FALSE
20	ENSG00000075043	-	A3	62046479-62046443	nan	nan	nan	1	FALSE
12	ENSG00000075089	+	A3	100613786-100613846	1	1	0	0.172827	FALSE
1	ENSG00000075151	-	A3	21276604-21276601	1	0.341928	-0.590584	0.0134865	TRUE
7	ENSG00000075223	-	A3	80546097-80545997	1	1	0	0.16034	FALSE
2	ENSG00000075292	+	A3	71575557-71575883	1	nan	nan	1	FALSE
2	ENSG00000075292	+	A3	71575557-71575883	0	0	nan	1	FALSE
2	ENSG00000075292	+	A3	71575557-71575883	0	nan	nan	1	FALSE
2	ENSG00000075292	+	A3	71655661-71655677	0	0	0	0.125874	FALSE
7	ENSG00000075303	-	A3	87485704-87485666	0	0	0	0.134865	FALSE
1	ENSG00000075391	+	A3	178063628-178063682	0	0	0	0.158841	FALSE
1	ENSG00000075391	+	A3	178425835-178425856	1	1	0	0.158841	FALSE
16	ENSG00000075399	-	A3	89776317-89776314	0	0	nan	1	FALSE
16	ENSG00000075399	-	A3	89778507-89778501	0.32825	1	0.65295	0.0204795	TRUE
10	ENSG00000075407	+	A3	38384286-38384466	1	1	nan	1	FALSE
14	ENSG00000075413	+	A3	103934370-103934418	1	1	0	0.158841	FALSE
12	ENSG00000075415	+	A3	98987753-98987757	0.484353	0.174311	-0.253337	0.00599401	TRUE
2	ENSG00000075426	+	A3	28634746-28634797	0	0	0	0.16034	FALSE
2	ENSG00000075426	+	A3	28634746-28634797	0	0	0	0.16034	FALSE
4	ENSG00000075539	-	A3	48548288-48548285	1	1	nan	1	FALSE
2	ENSG00000075568	-	A3	98612125-98611978	1	1	0	0.104396	FALSE
7	ENSG00000075618	+	A3	5646121-5646138	1	1	nan	1	FALSE
7	ENSG00000075624	-	A3	5569364-5569294	0.00132838	0.00106888	-0.000184124	0.205794	FALSE
13	ENSG00000075673	+	A3	25265102-25265120	nan	nan	nan	1	FALSE
19	ENSG00000075702	+	A3	36593639-36593654	1	1	0	0.13037	FALSE
7	ENSG00000075790	+	A3	107221091-107221204	0	0	0	0.170829	FALSE
7	ENSG00000075790	+	A3	107236312-107236314	1	1	0	0.170829	FALSE
10	ENSG00000075826	-	A3	102248734-102248731	0	nan	nan	1	FALSE
10	ENSG00000075826	-	A3	102249155-102248731	nan	nan	nan	1	FALSE
10	ENSG00000075826	-	A3	102267808-102267805	0	0	0	0.0899101	FALSE
10	ENSG00000075826	-	A3	102267808-102267805	1	nan	nan	1	FALSE
10	ENSG00000075826	-	A3	102276754-102276717	1	nan	nan	1	FALSE
10	ENSG00000075826	-	A3	102276800-102276717	nan	nan	nan	1	FALSE
10	ENSG00000075826	-	A3	102276800-102276754	0	nan	nan	1	FALSE
12	ENSG00000075856	-	A3	108938308-108938254	0	0	0	0.155844	FALSE
10	ENSG00000075891	+	A3	102509503-102509506	nan	nan	nan	1	FALSE
3	ENSG00000075914	+	A3	45030632-45030636	1	1	nan	1	FALSE
11	ENSG00000076043	+	A3	114315263-114315308	1	1	0	0.221279	FALSE
11	ENSG00000076053	+	A3	114273550-114273554	0.516416	0.461059	0.0321587	0.0924076	FALSE
11	ENSG00000076053	+	A3	114276428-114276431	0.483584	0.538941	-0.0321587	0.0924076	FALSE
12	ENSG00000076108	-	A3	56994882-56994870	1	1	0	0.177323	FALSE
12	ENSG00000076108	-	A3	57000179-57000096	0	0	0	0.177323	FALSE
12	ENSG00000076108	-	A3	57003730-57003721	1	1	0	0.177323	FALSE
12	ENSG00000076108	-	A3	57004323-57004301	0	0	0	0.177323	FALSE
3	ENSG00000076201	+	A3	47447405-47447435	1	1	0	0.142358	FALSE
3	ENSG00000076242	+	A3	37038110-37038115	1	1	0	0.174326	FALSE
1	ENSG00000076321	+	A3	173685176-173685183	0	0	0.0420556	0.115884	FALSE
16	ENSG00000076344	-	A3	322930-321568	nan	1	nan	1	FALSE
16	ENSG00000076344	-	A3	325082-324265	nan	nan	nan	1	FALSE
16	ENSG00000076344	-	A3	325082-325049	nan	nan	nan	1	FALSE
17	ENSG00000076351	-	A3	26733132-26732910	0.741182	1	0.214835	0.0839161	FALSE
17	ENSG00000076382	-	A3	26904788-26904769	1	1	0	0.185814	FALSE
17	ENSG00000076382	-	A3	26919495-26919492	nan	nan	nan	1	FALSE
17	ENSG00000076382	-	A3	26919495-26919492	0	0	0	0.185814	FALSE
17	ENSG00000076382	-	A3	26920084-26919492	0	0.159568	0.187436	0.0764236	FALSE
17	ENSG00000076382	-	A3	26920084-26919495	nan	1	nan	1	FALSE
12	ENSG00000076513	+	A3	110465510-110465513	1	1	0	0.142857	FALSE
12	ENSG00000076513	+	A3	110475164-110475331	1	1	0	0.142857	FALSE
8	ENSG00000076554	-	A3	80915415-80915355	1	1	0	0.228272	FALSE
8	ENSG00000076554	-	A3	80915415-80915355	1	nan	nan	1	FALSE
12	ENSG00000076555	+	A3	109654423-109654508	1	1	nan	1	FALSE
17	ENSG00000076604	+	A3	27074231-27074236	1	1	0.000707084	0.175325	FALSE
17	ENSG00000076604	+	A3	27074840-27074861	0.364663	0.48391	0.063289	0.169331	FALSE
17	ENSG00000076604	+	A3	27075963-27076470	1	1	0	0.175325	FALSE
19	ENSG00000076662	-	A3	10449624-10449539	1	1	0	0.172827	FALSE
19	ENSG00000076662	-	A3	10449884-10449539	nan	nan	nan	1	FALSE
19	ENSG00000076662	-	A3	10449884-10449624	0	0	0	0.172827	FALSE
19	ENSG00000076662	-	A3	10449921-10449539	nan	nan	nan	1	FALSE
19	ENSG00000076662	-	A3	10449921-10449624	0	0	0	0.172827	FALSE
19	ENSG00000076662	-	A3	10449921-10449884	nan	nan	nan	1	FALSE
11	ENSG00000076706	-	A3	119180625-119180196	0.906533	0.953925	0.045579	0.145854	FALSE
11	ENSG00000076706	-	A3	119185750-119185741	1	1	0	0.211289	FALSE
11	ENSG00000076706	-	A3	119185973-119185750	nan	nan	nan	1	FALSE
11	ENSG00000076706	-	A3	119186867-119186770	nan	nan	nan	1	FALSE
X	ENSG00000076770	-	A3	131520839-131520734	1	nan	nan	1	FALSE
1	ENSG00000076864	-	A3	21924557-21924533	1	1	0	0.103397	FALSE
1	ENSG00000076864	-	A3	21924588-21924533	nan	1	nan	1	FALSE
1	ENSG00000076864	-	A3	21924588-21924557	0	0.21042	0.431287	0.0741758	FALSE
1	ENSG00000076864	-	A3	21924995-21924942	1	1	-0.315887	0.0741758	FALSE
19	ENSG00000076924	-	A3	7694413-7694404	1	1	0	0.175824	FALSE
19	ENSG00000076928	+	A3	42396096-42396402	0.5	1	nan	1	FALSE
19	ENSG00000076928	+	A3	42407808-42407859	0	0	0	0.131369	FALSE
19	ENSG00000076928	+	A3	42409742-42409912	0	0	0	0.131369	FALSE
19	ENSG00000076928	+	A3	42432983-42433006	nan	nan	nan	1	FALSE
19	ENSG00000076944	+	A3	7705584-7705617	0	0	0	0.183317	FALSE
19	ENSG00000076944	+	A3	7705584-7705626	nan	nan	nan	1	FALSE
19	ENSG00000076944	+	A3	7705584-7705647	0	0	0	0.183317	FALSE
19	ENSG00000076944	+	A3	7705617-7705626	1	1	0	0.183317	FALSE
19	ENSG00000076944	+	A3	7705617-7705647	0.0679548	0.0662236	-0.01434	0.183317	FALSE
19	ENSG00000076944	+	A3	7705626-7705647	0	0	0	0.183317	FALSE
19	ENSG00000076944	+	A3	7711058-7711135	0	0	0	0.183317	FALSE
19	ENSG00000076944	+	A3	7711135-7712048	nan	nan	nan	1	FALSE
19	ENSG00000076984	+	A3	7976300-7976321	0.870787	0.941485	nan	1	FALSE
19	ENSG00000077009	+	A3	3937223-3937238	nan	nan	nan	1	FALSE
7	ENSG00000077080	-	A3	100244734-100244708	nan	nan	nan	1	FALSE
7	ENSG00000077080	-	A3	100253502-100253209	nan	nan	nan	1	FALSE
3	ENSG00000077092	+	A3	25634994-25635132	1	1	nan	1	FALSE
3	ENSG00000077097	-	A3	25686961-25686946	0	0	0	0.123377	FALSE
10	ENSG00000077147	-	A3	98287302-98287253	0	0	0	0.156843	FALSE
10	ENSG00000077150	+	A3	104162009-104162012	1	1	-0.029785	0.116384	FALSE
10	ENSG00000077150	+	A3	104162009-104162012	nan	0	nan	1	FALSE
2	ENSG00000077232	+	A3	183582668-183582884	1	1	0	0.174825	FALSE
2	ENSG00000077232	+	A3	183604272-183605026	0.128605	0.143615	-0.0237194	0.174825	FALSE
1	ENSG00000077254	-	A3	78187610-78187586	0.833382	0.905079	0.067461	0.154845	FALSE
1	ENSG00000077254	-	A3	78206624-78206619	1	1	0	0.164835	FALSE
X	ENSG00000077264	+	A3	110340769-110340803	0	0	0	0.130869	FALSE
19	ENSG00000077312	+	A3	41263237-41263272	1	1	0	0.203796	FALSE
19	ENSG00000077312	+	A3	41265336-41265345	1	1	0	0.203796	FALSE
2	ENSG00000077380	+	A3	172563743-172563797	0	0	0.00551412	0.188312	FALSE
2	ENSG00000077380	+	A3	172604286-172604289	1	1	0	0.188312	FALSE
2	ENSG00000077380	+	A3	172604286-172604289	1	1	0	0.188312	FALSE
11	ENSG00000077458	-	A3	95512121-95512118	1	1	nan	1	FALSE
11	ENSG00000077458	-	A3	95512121-95512118	1	nan	nan	1	FALSE
19	ENSG00000077463	-	A3	4175148-4175108	0	0	-0.0364583	0.116384	FALSE
19	ENSG00000077463	-	A3	4175757-4175148	nan	nan	nan	1	FALSE
1	ENSG00000077585	+	A3	236371350-236371361	nan	nan	nan	1	FALSE
11	ENSG00000077616	+	A3	89891313-89892407	nan	nan	nan	1	FALSE
4	ENSG00000077684	+	A3	129770135-129770171	1	1	0	0.150849	FALSE
X	ENSG00000077713	+	A3	118586828-118586918	1	0.891085	0.0273323	0.113387	FALSE
8	ENSG00000077782	-	A3	38271552-38271541	0	0	0	0.134865	FALSE
8	ENSG00000077782	-	A3	38285962-38285953	0.437845	0.5	0.0207184	0.134865	FALSE
22	ENSG00000077942	+	A3	45931080-45931136	1	1	0	0.201798	FALSE
20	ENSG00000077984	+	A3	24930076-24930142	nan	nan	nan	1	FALSE
2	ENSG00000078018	+	A3	210557349-210557361	1	1	0	0.167832	FALSE
3	ENSG00000078070	-	A3	182788932-182788908	0	0	0	0.169331	FALSE
3	ENSG00000078070	-	A3	182804576-182804572	nan	nan	nan	1	FALSE
3	ENSG00000078081	-	A3	182878750-182878745	nan	nan	nan	1	FALSE
18	ENSG00000078142	+	A3	39537535-39537654	1	1	0	0.149351	FALSE
4	ENSG00000078177	+	A3	40144293-40144344	1	1	nan	1	FALSE
6	ENSG00000078269	+	A3	158483024-158483087	0.670648	0.71112	0.0615255	0.106394	FALSE
5	ENSG00000078295	+	A3	7789755-7789772	nan	nan	nan	1	FALSE
14	ENSG00000078304	+	A3	102378738-102378742	1	1	0	0.178322	FALSE
7	ENSG00000078319	-	A3	99930204-99930199	0.950614	0.938447	-0.0242958	0.12987	FALSE
16	ENSG00000078328	+	A3	7383003-7383048	0	0	nan	1	FALSE
16	ENSG00000078328	+	A3	7629779-7629782	1	1	nan	1	FALSE
16	ENSG00000078328	+	A3	7760625-7760703	1	1	nan	1	FALSE
16	ENSG00000078328	+	A3	7760625-7760703	1	1	nan	1	FALSE
10	ENSG00000078403	+	A3	21962279-21962570	1	1	0.0111428	0.123377	FALSE
10	ENSG00000078403	+	A3	22028959-22029083	0	0	0.333333	0.0589411	FALSE
7	ENSG00000078487	-	A3	100013720-100013717	0.5	1	nan	1	FALSE
7	ENSG00000078487	-	A3	100017506-100017436	1	1	0	0.104895	FALSE
X	ENSG00000078596	-	A3	78618664-78618636	0	nan	nan	1	FALSE
8	ENSG00000078668	+	A3	42251329-42251363	0	0	0	0.252747	FALSE
8	ENSG00000078668	+	A3	42251730-42251776	1	1	nan	1	FALSE
8	ENSG00000078668	+	A3	42254174-42254196	nan	nan	nan	1	FALSE
8	ENSG00000078668	+	A3	42262889-42262951	1	1	nan	1	FALSE
8	ENSG00000078674	+	A3	17796249-17796348	1	1	0	0.127373	FALSE
8	ENSG00000078674	+	A3	17815046-17815049	0	0	-0.0498089	0.127373	FALSE
20	ENSG00000078747	+	A3	32981576-32981597	0.0453273	0	-0.0448846	0.158841	FALSE
20	ENSG00000078747	+	A3	33067435-33067500	1	1	0	0.158841	FALSE
5	ENSG00000078795	+	A3	137228169-137228213	nan	nan	nan	1	FALSE
5	ENSG00000078795	+	A3	137228169-137228256	0	0	nan	1	FALSE
5	ENSG00000078795	+	A3	137243431-137243497	nan	nan	nan	1	FALSE
5	ENSG00000078795	+	A3	137275485-137275779	nan	nan	nan	1	FALSE
20	ENSG00000078804	+	A3	33297040-33297160	1	1	nan	1	FALSE
1	ENSG00000078808	-	A3	1153184-1153068	0.0584037	0.0294036	-0.0112734	0.221279	FALSE
1	ENSG00000078808	-	A3	1154323-1154307	0	0	-0.0017074	0.221279	FALSE
1	ENSG00000078808	-	A3	1154385-1154307	0	0	0	0.221279	FALSE
1	ENSG00000078808	-	A3	1154385-1154323	0	0	nan	1	FALSE
20	ENSG00000078814	+	A3	33589962-33589980	nan	nan	nan	1	FALSE
20	ENSG00000078814	+	A3	33589962-33589980	nan	nan	nan	1	FALSE
8	ENSG00000079102	-	A3	93029659-93029591	nan	nan	nan	1	FALSE
8	ENSG00000079102	-	A3	93029659-93029591	0	0	nan	1	FALSE
8	ENSG00000079102	-	A3	93029659-93029591	nan	nan	nan	1	FALSE
8	ENSG00000079102	-	A3	93074855-93074850	nan	nan	nan	1	FALSE
8	ENSG00000079102	-	A3	93074937-93074850	nan	nan	nan	1	FALSE
8	ENSG00000079102	-	A3	93074937-93074855	nan	nan	nan	1	FALSE
8	ENSG00000079102	-	A3	93088365-93088360	nan	nan	nan	1	FALSE
18	ENSG00000079134	-	A3	224200-224179	0	0	0	0.173826	FALSE
18	ENSG00000079134	-	A3	247957-247908	1	1	0	0.173826	FALSE
2	ENSG00000079150	-	A3	179334512-179334509	1	1	nan	1	FALSE
2	ENSG00000079150	-	A3	179334512-179334509	0	0.0578188	0.0451628	0.0984016	FALSE
2	ENSG00000079246	+	A3	216982464-216982469	0	0	0	0.251748	FALSE
1	ENSG00000079277	-	A3	47027345-47027314	0	0	0	0.161339	FALSE
1	ENSG00000079277	-	A3	47048595-47048577	0	0	nan	1	FALSE
2	ENSG00000079308	-	A3	218678030-218678027	1	1	0	0.145854	FALSE
19	ENSG00000079313	-	A3	1820179-1820056	0	0	0	0.11988	FALSE
10	ENSG00000079332	-	A3	71922573-71922515	0.453315	0.289186	-0.0883899	0.0244755	FALSE
12	ENSG00000079337	-	A3	48134178-48134124	nan	nan	nan	1	FALSE
12	ENSG00000079337	-	A3	48143600-48143593	nan	1	nan	1	FALSE
19	ENSG00000079385	-	A3	43023387-43023253	1	1	nan	1	FALSE
12	ENSG00000079387	-	A3	48440234-48440231	1	1	0	0.142358	FALSE
10	ENSG00000079393	-	A3	76859195-76858853	nan	nan	nan	1	FALSE
10	ENSG00000079393	-	A3	76868041-76867967	0	0	nan	1	FALSE
19	ENSG00000079432	+	A3	42796718-42796721	1	0	nan	1	FALSE
19	ENSG00000079432	+	A3	42797108-42797111	1	0	nan	1	FALSE
19	ENSG00000079432	+	A3	42798087-42798090	1	0	nan	1	FALSE
19	ENSG00000079432	+	A3	42798727-42798756	0	0	nan	1	FALSE
19	ENSG00000079435	-	A3	42907207-42907183	0	0	nan	1	FALSE
8	ENSG00000079459	+	A3	11660814-11660831	0	0	0	0.248252	FALSE
8	ENSG00000079459	+	A3	11667234-11667312	nan	nan	nan	1	FALSE
8	ENSG00000079459	+	A3	11683509-11683533	0	0	0	0.248252	FALSE
8	ENSG00000079459	+	A3	11683509-11683588	nan	nan	nan	1	FALSE
8	ENSG00000079459	+	A3	11683533-11683588	1	1	0	0.248252	FALSE
16	ENSG00000079616	+	A3	29815897-29815912	1	1	0	0.16034	FALSE
16	ENSG00000079616	+	A3	29815897-29815912	1	1	0	0.16034	FALSE
2	ENSG00000079785	+	A3	15739619-15739793	1	1	0.0381859	0.0769231	FALSE
19	ENSG00000079805	+	A3	10941654-10941657	1	1	0	0.162338	FALSE
19	ENSG00000079805	+	A3	10942980-10943668	0.822126	0.778352	0.178476	0.144855	FALSE
19	ENSG00000079805	+	A3	10941654-10941657	nan	1	nan	1	FALSE
6	ENSG00000079819	-	A3	131161738-131161734	1	1	0	0.170829	FALSE
6	ENSG00000079841	+	A3	72967828-72967831	1	0.5	nan	1	FALSE
6	ENSG00000079841	+	A3	73043303-73043330	1	0.5	nan	1	FALSE
22	ENSG00000079974	-	A3	51207980-51207977	0.960696	1	0.010463	0.158841	FALSE
22	ENSG00000079974	-	A3	51208444-51207980	1	1	0	0.14652	FALSE
22	ENSG00000079974	-	A3	51220779-51220775	0.0568185	0.132978	0.0771897	0.14652	FALSE
22	ENSG00000079974	-	A3	51221714-51221473	0.841877	1	0.0758841	0.14652	FALSE
19	ENSG00000079999	-	A3	10610756-10610262	1	1	nan	1	FALSE
19	ENSG00000080031	-	A3	55718344-55718323	nan	nan	nan	1	FALSE
19	ENSG00000080031	-	A3	55718344-55718323	0	0	nan	1	FALSE
20	ENSG00000080189	-	A3	44983880-44983817	1	1	0	0.172827	FALSE
20	ENSG00000080189	-	A3	44983880-44983817	1	1	0	0.172827	FALSE
20	ENSG00000080189	-	A3	44983918-44983817	nan	nan	nan	1	FALSE
20	ENSG00000080189	-	A3	44983918-44983880	0	0	0	0.172827	FALSE
20	ENSG00000080189	-	A3	44986412-44986341	0.617918	0.524946	-0.129747	0.134865	FALSE
20	ENSG00000080189	-	A3	44987402-44987399	0.974292	1	0.0395216	0.172827	FALSE
20	ENSG00000080189	-	A3	44987597-44987399	0	0.5	nan	1	FALSE
20	ENSG00000080189	-	A3	44987597-44987402	0	0	-0.011388	0.172827	FALSE
3	ENSG00000080224	+	A3	96533468-96533750	nan	nan	nan	1	FALSE
9	ENSG00000080298	-	A3	3324129-3324095	nan	nan	nan	1	FALSE
9	ENSG00000080298	-	A3	3488895-3488892	nan	nan	nan	1	FALSE
19	ENSG00000080511	+	A3	10124114-10124174	nan	nan	nan	1	FALSE
19	ENSG00000080511	+	A3	10131931-10131992	nan	nan	nan	1	FALSE
14	ENSG00000080815	+	A3	73604815-73604820	0	nan	nan	1	FALSE
14	ENSG00000080815	+	A3	73614461-73614503	0	0	0	0.132867	FALSE
14	ENSG00000080815	+	A3	73614651-73614675	0	0	0	0.132867	FALSE
14	ENSG00000080815	+	A3	73614651-73614686	nan	nan	nan	1	FALSE
14	ENSG00000080815	+	A3	73614675-73614686	1	1	0	0.132867	FALSE
3	ENSG00000080819	-	A3	98309586-98309501	1	1	0	0.126873	FALSE
3	ENSG00000080822	-	A3	98237858-98237839	0	0	0	0.17982	FALSE
3	ENSG00000080822	-	A3	98240268-98240202	1	nan	nan	1	FALSE
3	ENSG00000080822	-	A3	98240281-98240221	nan	nan	nan	1	FALSE
3	ENSG00000080822	-	A3	98240286-98240221	1	1	0	0.17982	FALSE
3	ENSG00000080822	-	A3	98240286-98240281	1	1	0	0.17982	FALSE
3	ENSG00000080822	-	A3	98240286-98240281	1	1	nan	1	FALSE
3	ENSG00000080822	-	A3	98240547-98240540	nan	nan	nan	1	FALSE
3	ENSG00000080822	-	A3	98240547-98240540	0	0	-0.0432731	0.17982	FALSE
3	ENSG00000080822	-	A3	98240562-98240540	nan	nan	nan	1	FALSE
3	ENSG00000080822	-	A3	98240562-98240547	nan	nan	nan	1	FALSE
3	ENSG00000080822	-	A3	98240562-98240540	0	0	0	0.17982	FALSE
3	ENSG00000080822	-	A3	98240562-98240547	0	nan	nan	1	FALSE
14	ENSG00000080823	-	A3	102695703-102695699	1	1	nan	1	FALSE
14	ENSG00000080823	-	A3	102695994-102695703	nan	nan	nan	1	FALSE
14	ENSG00000080823	-	A3	102695994-102695988	1	1	0	0.164835	FALSE
14	ENSG00000080823	-	A3	102699035-102698935	0	0	nan	1	FALSE
14	ENSG00000080823	-	A3	102699045-102699008	1	1	0	0.164835	FALSE
14	ENSG00000080823	-	A3	102700146-102700126	nan	nan	nan	1	FALSE
14	ENSG00000080823	-	A3	102717327-102717324	1	1	0	0.164835	FALSE
14	ENSG00000080823	-	A3	102717327-102717324	nan	nan	nan	1	FALSE
14	ENSG00000080824	-	A3	102568422-102568419	1	1	nan	1	FALSE
1	ENSG00000080910	+	A3	196918566-196918585	nan	nan	nan	1	FALSE
1	ENSG00000080910	+	A3	196918566-196918747	nan	nan	nan	1	FALSE
1	ENSG00000080910	+	A3	196918585-196918747	nan	nan	nan	1	FALSE
1	ENSG00000080910	+	A3	196919982-196920030	nan	nan	nan	1	FALSE
1	ENSG00000080947	-	A3	16796622-16795502	1	1	nan	1	FALSE
1	ENSG00000080947	-	A3	16802557-16802550	1	1	nan	1	FALSE
1	ENSG00000080947	-	A3	16816287-16816286	nan	nan	nan	1	FALSE
15	ENSG00000081014	+	A3	51207622-51207645	0	0	0	0.107393	FALSE
15	ENSG00000081014	+	A3	51226733-51226821	0	0	0	0.107393	FALSE
15	ENSG00000081014	+	A3	51233863-51233895	1	1	0	0.107393	FALSE
15	ENSG00000081014	+	A3	51242021-51242023	0	0	0	0.107393	FALSE
5	ENSG00000081059	+	A3	133481915-133482061	1	1	nan	1	FALSE
3	ENSG00000081154	+	A3	101298634-101298686	0.111607	0.111662	-0.0471406	0.0549451	FALSE
3	ENSG00000081154	+	A3	101304281-101304284	1	1	0.208547	0.021978	TRUE
14	ENSG00000081177	+	A3	69701417-69701491	1	0.0975987	-0.551647	0.0234765	TRUE
5	ENSG00000081189	-	A3	88018669-88018646	1	1	nan	1	FALSE
5	ENSG00000081189	-	A3	88018742-88018646	1	1	nan	1	FALSE
5	ENSG00000081189	-	A3	88018742-88018646	1	1	nan	1	FALSE
5	ENSG00000081189	-	A3	88018742-88018669	0.796985	1	nan	1	FALSE
5	ENSG00000081189	-	A3	88119747-88119744	1	1	nan	1	FALSE
5	ENSG00000081189	-	A3	88119747-88119744	1	1	nan	1	FALSE
1	ENSG00000081237	+	A3	198608399-198608405	nan	nan	nan	1	FALSE
3	ENSG00000081307	+	A3	132395287-132395699	1	1	0	0.12987	FALSE
9	ENSG00000081377	-	A3	99327765-99327737	nan	nan	nan	1	FALSE
9	ENSG00000081377	-	A3	99327794-99327765	nan	nan	nan	1	FALSE
1	ENSG00000081692	-	A3	227920728-227920656	0.398224	0.797522	0.49502	0.020979	TRUE
1	ENSG00000081721	+	A3	161721445-161721458	1	1	-0.00153398	0.175824	FALSE
12	ENSG00000081760	+	A3	125587198-125587312	1	nan	nan	1	FALSE
12	ENSG00000081760	+	A3	125609468-125609523	0	0.401983	0.279915	0.0364635	TRUE
5	ENSG00000081791	+	A3	141313805-141313823	1	1	0	0.168831	FALSE
5	ENSG00000081791	+	A3	141318417-141318421	1	1	0	0.168831	FALSE
5	ENSG00000081791	+	A3	141319071-141319119	1	1	nan	1	FALSE
7	ENSG00000081803	-	A3	122114583-122114571	nan	nan	nan	1	FALSE
18	ENSG00000081913	+	A3	60382917-60384453	1	1	nan	1	FALSE
7	ENSG00000082014	-	A3	150972269-150972238	0.099999	0.5	nan	1	FALSE
2	ENSG00000082126	-	A3	202545757-202545718	1	1	nan	1	FALSE
2	ENSG00000082126	-	A3	202558777-202558694	0.5	1	nan	1	FALSE
2	ENSG00000082146	+	A3	202343080-202343286	1	1	0	0.116883	FALSE
11	ENSG00000082175	-	A3	100920790-100920738	nan	nan	nan	1	FALSE
5	ENSG00000082213	+	A3	31538367-31538588	1	1	0	0.164835	FALSE
5	ENSG00000082213	+	A3	31538367-31538591	0.878131	0.877891	-0.0110567	0.164835	FALSE
5	ENSG00000082213	+	A3	31538588-31538591	0	0	nan	1	FALSE
2	ENSG00000082258	+	A3	135710800-135712051	1	nan	nan	1	FALSE
6	ENSG00000082269	+	A3	71186862-71186996	1	0.75	nan	1	FALSE
6	ENSG00000082269	+	A3	71234046-71234634	1	0.75	nan	1	FALSE
18	ENSG00000082397	-	A3	5419930-5419876	0.5	0	nan	1	FALSE
2	ENSG00000082438	-	A3	165552346-165552343	1	nan	nan	1	FALSE
2	ENSG00000082438	-	A3	165697756-165697753	1	nan	nan	1	FALSE
2	ENSG00000082438	-	A3	165697756-165697753	nan	nan	nan	1	FALSE
2	ENSG00000082438	-	A3	165698554-165698530	nan	nan	nan	1	FALSE
1	ENSG00000082512	+	A3	211533224-211533254	0	0	nan	1	FALSE
5	ENSG00000082515	+	A3	154330363-154330381	0	0	0	0.267233	FALSE
17	ENSG00000082641	+	A3	46133748-46133781	1	1	0	0.187812	FALSE
17	ENSG00000082641	+	A3	46133748-46133781	nan	nan	nan	1	FALSE
17	ENSG00000082641	+	A3	46133748-46133781	nan	nan	nan	1	FALSE
3	ENSG00000082684	-	A3	122630916-122630913	nan	1	nan	1	FALSE
12	ENSG00000082805	+	A3	1136914-1137505	1	1	nan	1	FALSE
12	ENSG00000082805	+	A3	1137070-1137523	1	1	0	0.157343	FALSE
4	ENSG00000082929	+	A3	5527922-5527943	nan	nan	nan	1	FALSE
4	ENSG00000082929	+	A3	5527922-5527943	nan	nan	nan	1	FALSE
6	ENSG00000083097	+	A3	83823042-83823046	1	nan	nan	1	FALSE
6	ENSG00000083097	+	A3	83829467-83829494	1	nan	nan	1	FALSE
6	ENSG00000083099	-	A3	90347601-90347566	0.904552	0.983421	0.0605238	0.044955	FALSE
9	ENSG00000083223	-	A3	88968114-88967613	0.962658	1	nan	1	FALSE
17	ENSG00000083290	-	A3	19689399-19689318	nan	1	nan	1	FALSE
5	ENSG00000083312	+	A3	72147032-72147065	0	0	nan	1	FALSE
5	ENSG00000083312	+	A3	72147032-72147071	0	0	0	0.182817	FALSE
5	ENSG00000083312	+	A3	72147065-72147071	0	0	0.00495896	0.182817	FALSE
17	ENSG00000083454	-	A3	3592924-3592921	nan	1	nan	1	FALSE
13	ENSG00000083544	+	A3	61018817-61018821	1	0.683363	-0.438879	0.0606893	FALSE
13	ENSG00000083544	+	A3	61083676-61083897	0	0	0	0.0989011	FALSE
13	ENSG00000083544	+	A3	61147747-61147750	0	0.316637	0.438879	0.0606893	FALSE
12	ENSG00000083782	-	A3	91396355-91396350	nan	nan	nan	1	FALSE
16	ENSG00000083799	+	A3	50783460-50783487	0	0	nan	1	FALSE
16	ENSG00000083799	+	A3	50810081-50810090	0.532968	0.506972	-0.090276	0.0749251	FALSE
19	ENSG00000083812	+	A3	58982098-58982285	1	1	nan	1	FALSE
19	ENSG00000083812	+	A3	58982098-58983697	1	1	nan	1	FALSE
19	ENSG00000083814	-	A3	58233806-58233790	nan	nan	nan	1	FALSE
19	ENSG00000083838	+	A3	58991010-58991297	1	1	nan	1	FALSE
19	ENSG00000083838	+	A3	58991543-58991696	1	0.888895	nan	1	FALSE
19	ENSG00000083838	+	A3	58991543-58991696	1	0	nan	1	FALSE
4	ENSG00000083857	-	A3	187518425-187518325	0	0	0	0.0999001	FALSE
4	ENSG00000083896	-	A3	69184471-69184447	0	0	0	0.168831	FALSE
3	ENSG00000083937	+	A3	87276673-87276704	1	1	0	0.160839	FALSE
1	ENSG00000084072	+	A3	40205761-40205837	0	0	0	0.223277	FALSE
1	ENSG00000084072	+	A3	40211047-40211086	1	0.992946	-0.00591707	0.223277	FALSE
12	ENSG00000084110	-	A3	96388603-96388597	nan	nan	nan	1	FALSE
11	ENSG00000084207	+	A3	67351605-67351935	1	1	0	0.137196	FALSE
11	ENSG00000084207	+	A3	67351605-67352156	0.372109	0.682428	0.412664	0.0979021	FALSE
11	ENSG00000084207	+	A3	67352509-67352609	0.00123495	0.000823972	-0.000469186	0.180819	FALSE
11	ENSG00000084207	+	A3	67353575-67353860	1	1	0.0329344	0.137196	FALSE
12	ENSG00000084444	+	A3	13232723-13232766	1	1	0	0.105395	FALSE
12	ENSG00000084453	-	A3	21487643-21487638	nan	nan	nan	1	FALSE
12	ENSG00000084453	-	A3	21487643-21487638	nan	nan	nan	1	FALSE
12	ENSG00000084453	-	A3	21487643-21487638	nan	nan	nan	1	FALSE
1	ENSG00000084623	+	A3	32691750-32691772	0	0	0	0.268232	FALSE
1	ENSG00000084623	+	A3	32696716-32696861	0.988211	0.983257	-0.00621809	0.241758	FALSE
2	ENSG00000084676	+	A3	24991090-24991093	1	1	nan	1	FALSE
2	ENSG00000084676	+	A3	24991090-24991093	1	1	nan	1	FALSE
2	ENSG00000084676	+	A3	24991090-24991093	1	1	nan	1	FALSE
2	ENSG00000084731	-	A3	26152932-26152929	nan	nan	nan	1	FALSE
2	ENSG00000084774	+	A3	27459596-27459617	0	0	0	0.177822	FALSE
11	ENSG00000085063	-	A3	33731889-33731829	1	1	0	0.161838	FALSE
11	ENSG00000085063	-	A3	33753014-33753007	0	0	0	0.161838	FALSE
11	ENSG00000085063	-	A3	33753014-33753007	0.0291885	0.00537	-0.0184727	0.161838	FALSE
5	ENSG00000085231	-	A3	68661564-68661014	0	0.338623	0.239459	0.107143	FALSE
5	ENSG00000085231	-	A3	68661581-68661014	0.967177	0.980045	0.0189062	0.107143	FALSE
5	ENSG00000085231	-	A3	68661581-68661564	1	0.9934	-0.00659582	0.115884	FALSE
3	ENSG00000085274	+	A3	169496556-169496672	0.330224	0.549513	0.158115	0.033966	TRUE
3	ENSG00000085276	-	A3	168834527-168833555	1	1	nan	1	FALSE
3	ENSG00000085276	-	A3	168839000-168838997	0	0	nan	1	FALSE
5	ENSG00000085365	+	A3	77755067-77755068	0.525493	0	-0.498409	0.014985	TRUE
6	ENSG00000085382	-	A3	105192105-105192048	1	1	0	0.102897	FALSE
6	ENSG00000085382	-	A3	105224985-105224972	1	1	0	0.102897	FALSE
18	ENSG00000085415	+	A3	12948121-12948199	1	0.98155	-0.0140206	0.110889	FALSE
18	ENSG00000085415	+	A3	12985239-12986861	0.86903	0.294732	-0.707969	0.034965	TRUE
1	ENSG00000085433	-	A3	109547340-109547337	1	1	nan	1	FALSE
7	ENSG00000085514	+	A3	99997408-99997446	1	nan	nan	1	FALSE
1	ENSG00000085552	-	A3	159899604-159899575	0.8	1	nan	1	FALSE
1	ENSG00000085552	-	A3	159904122-159904074	0.666667	0	nan	1	FALSE
7	ENSG00000085662	-	A3	134127522-134126720	0.992795	0.994791	0.00161439	0.292707	FALSE
7	ENSG00000085662	-	A3	134133887-134133871	0	0	0	0.292707	FALSE
7	ENSG00000085662	-	A3	134135709-134135654	0	0	0	0.292707	FALSE
11	ENSG00000085733	+	A3	70279731-70279753	0	0	0	0.171329	FALSE
8	ENSG00000085788	+	A3	38090505-38090657	1	1	0	0.131868	FALSE
8	ENSG00000085788	+	A3	38090513-38090603	1	1	0	0.131868	FALSE
8	ENSG00000085788	+	A3	38091912-38091918	1	1	0	0.131868	FALSE
8	ENSG00000085788	+	A3	38110240-38110260	1	1	0	0.131868	FALSE
8	ENSG00000085788	+	A3	38118082-38118118	0	0	0	0.131868	FALSE
8	ENSG00000085788	+	A3	38118118-38119056	1	1	0	0.131868	FALSE
1	ENSG00000085831	-	A3	51775102-51774997	1	0.166737	-0.427647	0.0629371	FALSE
1	ENSG00000085840	-	A3	52867900-52867897	1	1	0.010112	0.143856	FALSE
19	ENSG00000085872	-	A3	16641724-16641691	0	0	0.0666546	0.0724276	FALSE
2	ENSG00000085978	+	A3	234200774-234200779	1	1	0	0.159341	FALSE
1	ENSG00000085998	-	A3	46655029-46654652	0.93613	0.945126	0.0359496	0.0664336	FALSE
1	ENSG00000085999	+	A3	46726933-46726936	1	1	0	0.163337	FALSE
1	ENSG00000086015	+	A3	46500210-46500501	1	1	-0.0101068	0.13986	FALSE
1	ENSG00000086015	+	A3	46500210-46500501	1	1	-0.0101068	0.13986	FALSE
12	ENSG00000086159	+	A3	50367701-50368107	nan	nan	nan	1	FALSE
12	ENSG00000086159	+	A3	50368855-50369248	nan	nan	nan	1	FALSE
7	ENSG00000086289	+	A3	37960182-37960542	1	1	0	0.159341	FALSE
16	ENSG00000086504	-	A3	419220-419211	1	1	0	0.262737	FALSE
5	ENSG00000086570	-	A3	150892167-150891909	nan	nan	nan	1	FALSE
5	ENSG00000086589	-	A3	150080059-150080038	1	1	0	0.171329	FALSE
15	ENSG00000086666	+	A3	80414054-80414090	1	1	-0.00307297	0.169331	FALSE
X	ENSG00000086758	-	A3	53611305-53611255	1	1	0	0.164336	FALSE
11	ENSG00000086827	-	A3	113607544-113607495	1	1	0	0.163337	FALSE
11	ENSG00000086848	-	A3	111709122-111709101	1	0.954911	0.179383	0.0549451	FALSE
11	ENSG00000087053	-	A3	95620923-95620848	0	0	0.172967	0.0779221	FALSE
19	ENSG00000087076	-	A3	49336009-49335989	0	0	nan	1	FALSE
7	ENSG00000087077	+	A3	100465483-100465533	0.147131	0.0410585	-0.0886246	0.0569431	FALSE
7	ENSG00000087077	+	A3	100465533-100465730	0	0	0	0.182318	FALSE
7	ENSG00000087085	-	A3	100490264-100490175	nan	nan	nan	1	FALSE
7	ENSG00000087085	-	A3	100490439-100490175	nan	1	nan	1	FALSE
7	ENSG00000087085	-	A3	100490439-100490264	nan	1	nan	1	FALSE
7	ENSG00000087085	-	A3	100491876-100491873	nan	0	nan	1	FALSE
7	ENSG00000087087	+	A3	100482834-100482837	0.914643	0.996994	0.0531357	0.0936563	FALSE
7	ENSG00000087087	+	A3	100485663-100485675	1	0.833079	-0.115236	0.0824176	FALSE
7	ENSG00000087087	+	A3	100485878-100485899	1	1	0	0.17033	FALSE
19	ENSG00000087088	+	A3	49458805-49458944	0.5	1	nan	1	FALSE
19	ENSG00000087088	+	A3	49464740-49464789	0.458909	0.613606	0.131365	0.101898	FALSE
19	ENSG00000087088	+	A3	49464740-49464828	0.89966	1	0.0637882	0.101898	FALSE
19	ENSG00000087088	+	A3	49464789-49464828	0.918551	1	0.0485549	0.101898	FALSE
17	ENSG00000087111	-	A3	26898206-26897981	0	0	0	0.173327	FALSE
17	ENSG00000087111	-	A3	26898206-26897981	0	0	0	0.173327	FALSE
17	ENSG00000087152	-	A3	42272526-42272508	0	0	nan	1	FALSE
17	ENSG00000087152	-	A3	42273253-42273196	0	0	nan	1	FALSE
17	ENSG00000087152	-	A3	42273468-42273447	0.75	0	nan	1	FALSE
17	ENSG00000087157	+	A3	76388557-76388595	1	1	0	0.154346	FALSE
17	ENSG00000087157	+	A3	76396758-76396795	1	1	0	0.154346	FALSE
17	ENSG00000087157	+	A3	76396758-76396816	1	1	-0.0107444	0.154346	FALSE
17	ENSG00000087157	+	A3	76396795-76396816	nan	0	nan	1	FALSE
17	ENSG00000087157	+	A3	76410960-76411033	1	1	0	0.154346	FALSE
17	ENSG00000087191	+	A3	61905034-61905189	nan	nan	nan	1	FALSE
17	ENSG00000087191	+	A3	61905034-61905211	nan	nan	nan	1	FALSE
17	ENSG00000087191	+	A3	61905189-61905211	nan	nan	nan	1	FALSE
17	ENSG00000087191	+	A3	61905479-61905498	0	0	0	0.250749	FALSE
17	ENSG00000087191	+	A3	61905479-61905498	0	0	0	0.250749	FALSE
17	ENSG00000087191	+	A3	61908169-61908396	nan	nan	nan	1	FALSE
17	ENSG00000087191	+	A3	61908380-61908396	0	0	0	0.250749	FALSE
5	ENSG00000087206	-	A3	176338393-176338390	0	0	-0.0257522	0.113886	FALSE
16	ENSG00000087237	+	A3	57005129-57005233	0	0	nan	1	FALSE
16	ENSG00000087245	+	A3	55513471-55513474	1	1	-0.121267	0.129371	FALSE
16	ENSG00000087245	+	A3	55539251-55539287	1	1	0	0.129371	FALSE
16	ENSG00000087250	+	A3	56623726-56623782	1	0.5	nan	1	FALSE
4	ENSG00000087266	+	A3	2833650-2834058	nan	nan	nan	1	FALSE
4	ENSG00000087274	+	A3	2928366-2928369	0	0	0	0.129371	FALSE
4	ENSG00000087274	+	A3	2928366-2928369	0	0	0	0.129371	FALSE
14	ENSG00000087302	+	A3	52470912-52470958	1	1	0	0.223277	FALSE
11	ENSG00000087365	+	A3	65819364-65819507	1	1	nan	1	FALSE
11	ENSG00000087365	+	A3	65823006-65823009	1	1	0	0.25025	FALSE
11	ENSG00000087365	+	A3	65824737-65824740	1	1	0	0.25025	FALSE
11	ENSG00000087365	+	A3	65835417-65835420	1	1	0	0.25025	FALSE
20	ENSG00000087460	+	A3	57415399-57415559	nan	nan	nan	1	FALSE
20	ENSG00000087460	+	A3	57466770-57466773	nan	0	nan	1	FALSE
20	ENSG00000087460	+	A3	57466770-57466776	0	0	0.0013436	0.209291	FALSE
20	ENSG00000087460	+	A3	57466770-57466779	nan	1	nan	1	FALSE
20	ENSG00000087460	+	A3	57466770-57466780	nan	1	nan	1	FALSE
20	ENSG00000087460	+	A3	57466776-57466779	1	1	0	0.209291	FALSE
20	ENSG00000087460	+	A3	57466776-57466780	1	1	0	0.209291	FALSE
20	ENSG00000087460	+	A3	57466779-57466780	nan	nan	nan	1	FALSE
20	ENSG00000087460	+	A3	57478583-57478586	0.181705	0.0416922	-0.0909882	0.209291	FALSE
20	ENSG00000087460	+	A3	57478583-57478586	0	0	-0.00130847	0.209291	FALSE
12	ENSG00000087502	-	A3	29494749-29494694	1	1	0	0.18032	FALSE
12	ENSG00000087502	-	A3	29523155-29523101	1	1	0	0.18032	FALSE
19	ENSG00000087903	-	A3	6192064-6192040	1	1	nan	1	FALSE
1	ENSG00000088035	+	A3	63876811-63876817	0.840793	0.947368	0.0534705	0.110889	FALSE
19	ENSG00000088038	+	A3	54649278-54649331	1	1	0	0.121379	FALSE
19	ENSG00000088038	+	A3	54649278-54649334	0.38407	0.267976	-0.0523144	0.121379	FALSE
19	ENSG00000088038	+	A3	54649331-54649334	0	0	0	0.121379	FALSE
19	ENSG00000088038	+	A3	54657234-54657452	0	0	0	0.121379	FALSE
19	ENSG00000088038	+	A3	54658996-54659047	0	0	0	0.121379	FALSE
19	ENSG00000088038	+	A3	54658996-54659047	0	0	0	0.121379	FALSE
2	ENSG00000088179	+	A3	120635019-120635040	0	0	nan	1	FALSE
2	ENSG00000088179	+	A3	120734533-120734560	0	0.0833045	nan	1	FALSE
2	ENSG00000088179	+	A3	120734533-120734560	0	0.111733	nan	1	FALSE
2	ENSG00000088205	+	A3	118582516-118582573	1	1	0	0.189311	FALSE
19	ENSG00000088247	-	A3	6415312-6413560	1	1	0	0.155844	FALSE
1	ENSG00000088280	-	A3	23768223-23768212	1	1	nan	1	FALSE
20	ENSG00000088305	+	A3	31384596-31384618	1	1	nan	1	FALSE
20	ENSG00000088325	+	A3	30386168-30386189	1	0.891213	-0.123606	0.0264735	TRUE
20	ENSG00000088340	-	A3	34195088-34195078	nan	0	nan	1	FALSE
20	ENSG00000088367	+	A3	34802279-34802282	1	1	0	0.165834	FALSE
13	ENSG00000088387	-	A3	99478229-99478194	0	0	0	0.103896	FALSE
13	ENSG00000088387	-	A3	99498314-99498245	nan	nan	nan	1	FALSE
13	ENSG00000088387	-	A3	99498314-99498245	0	0	0	0.103896	FALSE
13	ENSG00000088448	-	A3	111553041-111553008	nan	nan	nan	1	FALSE
3	ENSG00000088543	-	A3	50603292-50603131	1	1	nan	1	FALSE
16	ENSG00000088682	+	A3	57484940-57484952	0	0	0	0.248252	FALSE
16	ENSG00000088682	+	A3	57497836-57497847	1	0.615144	nan	1	FALSE
16	ENSG00000088682	+	A3	57497836-57497849	1	1	nan	1	FALSE
16	ENSG00000088682	+	A3	57497836-57497850	1	1	nan	1	FALSE
16	ENSG00000088682	+	A3	57497836-57497856	1	1	nan	1	FALSE
16	ENSG00000088682	+	A3	57497847-57497849	nan	1	nan	1	FALSE
16	ENSG00000088682	+	A3	57497847-57497850	nan	1	nan	1	FALSE
16	ENSG00000088682	+	A3	57497847-57497856	nan	1	nan	1	FALSE
16	ENSG00000088682	+	A3	57497849-57497850	nan	nan	nan	1	FALSE
16	ENSG00000088682	+	A3	57497849-57497856	nan	nan	nan	1	FALSE
16	ENSG00000088682	+	A3	57497850-57497856	nan	nan	nan	1	FALSE
16	ENSG00000088682	+	A3	57497836-57497850	1	1	0	0.121593	FALSE
16	ENSG00000088682	+	A3	57497836-57497851	1	1	0	0.121593	FALSE
16	ENSG00000088682	+	A3	57497836-57497852	1	1	0	0.121593	FALSE
16	ENSG00000088682	+	A3	57497836-57497853	1	1	0	0.121593	FALSE
16	ENSG00000088682	+	A3	57497836-57497854	0.0793585	0.176402	0.357412	0.121593	FALSE
16	ENSG00000088682	+	A3	57497836-57497855	1	1	0	0.121593	FALSE
16	ENSG00000088682	+	A3	57497836-57497856	1	1	0	0.121593	FALSE
16	ENSG00000088682	+	A3	57497850-57497851	nan	nan	nan	1	FALSE
16	ENSG00000088682	+	A3	57497850-57497852	nan	nan	nan	1	FALSE
16	ENSG00000088682	+	A3	57497850-57497853	nan	nan	nan	1	FALSE
16	ENSG00000088682	+	A3	57497850-57497854	0	0	nan	1	FALSE
16	ENSG00000088682	+	A3	57497850-57497855	nan	nan	nan	1	FALSE
16	ENSG00000088682	+	A3	57497850-57497856	nan	nan	nan	1	FALSE
16	ENSG00000088682	+	A3	57497851-57497852	nan	nan	nan	1	FALSE
16	ENSG00000088682	+	A3	57497851-57497853	nan	nan	nan	1	FALSE
16	ENSG00000088682	+	A3	57497851-57497854	0	0	nan	1	FALSE
16	ENSG00000088682	+	A3	57497851-57497855	nan	nan	nan	1	FALSE
16	ENSG00000088682	+	A3	57497851-57497856	nan	nan	nan	1	FALSE
16	ENSG00000088682	+	A3	57497852-57497853	nan	nan	nan	1	FALSE
16	ENSG00000088682	+	A3	57497852-57497854	0	0	nan	1	FALSE
16	ENSG00000088682	+	A3	57497852-57497855	nan	nan	nan	1	FALSE
16	ENSG00000088682	+	A3	57497852-57497856	nan	nan	nan	1	FALSE
16	ENSG00000088682	+	A3	57497853-57497854	0	0	nan	1	FALSE
16	ENSG00000088682	+	A3	57497853-57497855	nan	nan	nan	1	FALSE
16	ENSG00000088682	+	A3	57497853-57497856	nan	nan	nan	1	FALSE
16	ENSG00000088682	+	A3	57497854-57497855	1	1	nan	1	FALSE
16	ENSG00000088682	+	A3	57497854-57497856	1	1	nan	1	FALSE
16	ENSG00000088682	+	A3	57497855-57497856	nan	nan	nan	1	FALSE
3	ENSG00000088727	-	A3	47289693-47289576	0	0	0	0.119381	FALSE
3	ENSG00000088727	-	A3	47307535-47307367	0	0	0	0.119381	FALSE
18	ENSG00000088756	+	A3	6859807-6859830	1	1	0	0.104396	FALSE
20	ENSG00000088766	+	A3	6003938-6004026	1	1	0	0.118382	FALSE
14	ENSG00000088808	-	A3	104213197-104213109	nan	nan	nan	1	FALSE
20	ENSG00000088833	-	A3	1435777-1435682	0.951811	0.970199	0.0277867	0.0904096	FALSE
20	ENSG00000088836	-	A3	3210422-3210352	0.666666	0.217294	nan	1	FALSE
20	ENSG00000088836	-	A3	3218325-3218220	0	0	nan	1	FALSE
20	ENSG00000088854	-	A3	3306931-3306928	1	1	0	0.124875	FALSE
20	ENSG00000088881	+	A3	2736273-2736389	nan	nan	nan	1	FALSE
20	ENSG00000088881	+	A3	2739482-2739555	nan	nan	nan	1	FALSE
12	ENSG00000088986	+	A3	120934205-120934219	0.0829492	0.0258555	-0.0492076	0.0519481	FALSE
12	ENSG00000088986	+	A3	120935876-120935923	0.999758	1	-0.000152849	0.242757	FALSE
12	ENSG00000088992	-	A3	117537246-117537087	1	0.5	nan	1	FALSE
20	ENSG00000089006	-	A3	17934867-17934761	0.0125071	0	-0.00556348	0.186813	FALSE
20	ENSG00000089006	-	A3	17934875-17934761	0	0	0.00407662	0.186813	FALSE
20	ENSG00000089006	-	A3	17934875-17934867	0	0.5	nan	1	FALSE
20	ENSG00000089006	-	A3	17948809-17948804	1	0	nan	1	FALSE
20	ENSG00000089006	-	A3	17948932-17948804	1	0.935125	-0.0759165	0.186813	FALSE
20	ENSG00000089006	-	A3	17948932-17948809	0.969472	1	0.0152472	0.186813	FALSE
20	ENSG00000089006	-	A3	17949100-17949096	1	1	0	0.186813	FALSE
20	ENSG00000089006	-	A3	17949417-17948804	1	1	-0.0298694	0.186813	FALSE
20	ENSG00000089006	-	A3	17949435-17949427	nan	nan	nan	1	FALSE
20	ENSG00000089006	-	A3	17949436-17949427	1	1	0	0.186813	FALSE
20	ENSG00000089006	-	A3	17949436-17949435	1	1	0	0.186813	FALSE
20	ENSG00000089006	-	A3	17949441-17949427	nan	nan	nan	1	FALSE
20	ENSG00000089006	-	A3	17949441-17949435	nan	nan	nan	1	FALSE
20	ENSG00000089006	-	A3	17949441-17949436	0	0	0	0.186813	FALSE
12	ENSG00000089009	-	A3	112844873-112844694	0.000440112	0	-0.000347845	0.177822	FALSE
12	ENSG00000089041	+	A3	121600074-121600227	0	0	nan	1	FALSE
12	ENSG00000089053	-	A3	121756207-121756154	0	nan	nan	1	FALSE
12	ENSG00000089053	-	A3	121756227-121756154	1	1	0.000624254	0.251249	FALSE
12	ENSG00000089053	-	A3	121756227-121756207	1	1	0	0.251249	FALSE
12	ENSG00000089053	-	A3	121766300-121766261	0.12077	0.11231	-0.00862806	0.251249	FALSE
12	ENSG00000089053	-	A3	121785684-121784808	nan	nan	nan	1	FALSE
20	ENSG00000089057	-	A3	4951565-4951561	0	0	nan	1	FALSE
12	ENSG00000089060	-	A3	113744468-113744336	0.661799	1	0.268891	0.105644	FALSE
12	ENSG00000089060	-	A3	113745717-113745649	0	0	0	0.155844	FALSE
12	ENSG00000089060	-	A3	113754461-113754429	1	1	0.117463	0.105644	FALSE
12	ENSG00000089060	-	A3	113772643-113772640	1	1	nan	1	FALSE
20	ENSG00000089091	-	A3	18393497-18393479	0.249997	1	nan	1	FALSE
20	ENSG00000089091	-	A3	18446096-18446021	1	nan	nan	1	FALSE
20	ENSG00000089091	-	A3	18446096-18446021	0	0	nan	1	FALSE
12	ENSG00000089094	-	A3	121881596-121880833	0	0	0	0.163337	FALSE
12	ENSG00000089094	-	A3	121954666-121954323	1	1	0	0.163337	FALSE
20	ENSG00000089101	+	A3	20037262-20037290	1	nan	nan	1	FALSE
12	ENSG00000089127	+	A3	113348856-113348903	1	1	0	0.122877	FALSE
12	ENSG00000089127	+	A3	113357194-113357292	1	1	nan	1	FALSE
12	ENSG00000089127	+	A3	113357194-113357291	1	1	nan	1	FALSE
12	ENSG00000089157	-	A3	120636542-120636434	1	1	0	0.299201	FALSE
12	ENSG00000089157	-	A3	120636573-120636542	nan	nan	nan	1	FALSE
12	ENSG00000089157	-	A3	120636573-120636542	0	0	0	0.299201	FALSE
12	ENSG00000089157	-	A3	120636573-120636542	nan	nan	nan	1	FALSE
12	ENSG00000089157	-	A3	120636602-120636573	nan	nan	nan	1	FALSE
12	ENSG00000089157	-	A3	120636803-120636542	nan	nan	nan	1	FALSE
12	ENSG00000089157	-	A3	120636803-120636796	1	1	0	0.299201	FALSE
12	ENSG00000089157	-	A3	120637288-120637228	1	1	0	0.299201	FALSE
12	ENSG00000089157	-	A3	120638694-120638634	0.00190237	0.00132118	-0.000291334	0.299201	FALSE
12	ENSG00000089159	-	A3	120653220-120653076	1	0.901964	nan	1	FALSE
12	ENSG00000089159	-	A3	120653220-120653076	0	0.375842	0.316888	0.00849151	TRUE
12	ENSG00000089163	+	A3	120741364-120741394	1	1	0	0.0999001	FALSE
12	ENSG00000089163	+	A3	120741365-120741542	1	1	0	0.0999001	FALSE
12	ENSG00000089163	+	A3	120750259-120750387	1	1	0	0.0999001	FALSE
12	ENSG00000089169	+	A3	113274296-113274304	1	nan	nan	1	FALSE
12	ENSG00000089248	+	A3	112457487-112457560	0	0	0	0.205295	FALSE
16	ENSG00000089280	+	A3	31195179-31195182	1	1	-0.000624869	0.242258	FALSE
16	ENSG00000089280	+	A3	31200441-31200444	0	0	0	0.242258	FALSE
19	ENSG00000089327	+	A3	35646436-35646454	0	0	0	0.201798	FALSE
19	ENSG00000089335	+	A3	35174057-35174060	0.265523	0	nan	1	FALSE
19	ENSG00000089351	+	A3	35504160-35504445	0	nan	nan	1	FALSE
19	ENSG00000089356	+	A3	35613582-35613669	0	0	0	0.152847	FALSE
19	ENSG00000089356	+	A3	35613669-35613822	nan	nan	nan	1	FALSE
X	ENSG00000089472	+	A3	65390404-65390413	1	nan	nan	1	FALSE
X	ENSG00000089472	+	A3	65417525-65417654	1	nan	nan	1	FALSE
X	ENSG00000089472	+	A3	65486282-65486285	0	nan	nan	1	FALSE
X	ENSG00000089472	+	A3	65486282-65486285	0	nan	nan	1	FALSE
16	ENSG00000089486	-	A3	4562999-4562948	nan	nan	nan	1	FALSE
16	ENSG00000089486	-	A3	4563014-4562948	nan	nan	nan	1	FALSE
16	ENSG00000089486	-	A3	4563014-4562999	nan	nan	nan	1	FALSE
16	ENSG00000089486	-	A3	4563065-4562948	1	1	0	0.19031	FALSE
16	ENSG00000089486	-	A3	4563065-4562999	1	1	0	0.19031	FALSE
16	ENSG00000089486	-	A3	4563065-4563014	1	1	0	0.19031	FALSE
16	ENSG00000089505	+	A3	66611007-66611032	nan	nan	nan	1	FALSE
16	ENSG00000089505	+	A3	66612734-66612750	nan	nan	nan	1	FALSE
16	ENSG00000089505	+	A3	66612734-66612750	nan	nan	nan	1	FALSE
[truncated: 15,207 more rows]

## Sheet: A5
Chr_id	Gene_id	Strand	AS_type	AS_site	Psi_shHNRNPU	Psi_shCtrl	dPsi	p-value	Sig
X	ENSG00000000003	-	A5	99891188-99891605	0.591366	0.467726	-0.120478	0.0424575	TRUE
20	ENSG00000000419	-	A5	49557642-49557666	1	1	0.00104886	0.233766	FALSE
6	ENSG00000001084	-	A5	53387213-53387263	nan	nan	nan	1	FALSE
1	ENSG00000001460	-	A5	24710357-24710392	0.131791	0	-0.127925	0.146354	FALSE
1	ENSG00000001460	-	A5	24740164-24741401	1	1	0	0.146354	FALSE
1	ENSG00000001460	-	A5	24740164-24742493	0.698101	0.870206	0.138574	0.146354	FALSE
X	ENSG00000001497	-	A5	64740582-64743440	0	0	-0.00243852	0.217283	FALSE
3	ENSG00000001617	+	A5	50193276-50192997	0	0	0	0.121379	FALSE
7	ENSG00000001631	-	A5	91864717-91864848	1	1	0	0.145854	FALSE
7	ENSG00000001631	-	A5	91871348-91871375	1	1	0	0.145854	FALSE
7	ENSG00000001631	-	A5	91871348-91871415	1	1	0	0.145854	FALSE
7	ENSG00000001631	-	A5	91871375-91871415	nan	nan	nan	1	FALSE
7	ENSG00000001631	-	A5	91874741-91874779	0	1	nan	1	FALSE
7	ENSG00000001631	-	A5	91874779-91875220	nan	1	nan	1	FALSE
7	ENSG00000001631	-	A5	91874741-91874779	1	1	nan	1	FALSE
7	ENSG00000001631	-	A5	91874741-91875104	nan	0	nan	1	FALSE
7	ENSG00000001631	-	A5	91874779-91875104	nan	0	nan	1	FALSE
7	ENSG00000001631	-	A5	91874779-91875136	nan	nan	nan	1	FALSE
7	ENSG00000001631	-	A5	91874779-91875158	nan	nan	nan	1	FALSE
7	ENSG00000001631	-	A5	91874779-91875220	nan	nan	nan	1	FALSE
7	ENSG00000001631	-	A5	91875104-91875136	nan	1	nan	1	FALSE
7	ENSG00000001631	-	A5	91875104-91875158	nan	1	nan	1	FALSE
7	ENSG00000001631	-	A5	91875104-91875220	nan	1	nan	1	FALSE
7	ENSG00000001631	-	A5	91875136-91875158	nan	nan	nan	1	FALSE
7	ENSG00000001631	-	A5	91875136-91875220	nan	nan	nan	1	FALSE
7	ENSG00000001631	-	A5	91875158-91875220	nan	nan	nan	1	FALSE
7	ENSG00000001631	-	A5	91875104-91875158	nan	1	nan	1	FALSE
7	ENSG00000001631	-	A5	91875104-91875220	0	0.249918	nan	1	FALSE
7	ENSG00000001631	-	A5	91875158-91875220	0	0	nan	1	FALSE
12	ENSG00000002016	-	A5	1023577-1023597	0	0	-0.205929	0.116883	FALSE
12	ENSG00000002016	-	A5	1035962-1036311	0	0	-0.246551	0.116883	FALSE
12	ENSG00000002016	-	A5	1038930-1038985	0.198088	0.0854515	-0.128076	0.116883	FALSE
12	ENSG00000002016	-	A5	1039139-1039217	0	0.19952	0.297828	0.116883	FALSE
12	ENSG00000002016	-	A5	1058569-1058768	0.507564	0.3064	-0.156094	0.116883	FALSE
12	ENSG00000002016	-	A5	1058569-1058772	1	1	0	0.116883	FALSE
12	ENSG00000002016	-	A5	1058768-1058772	1	1	0	0.116883	FALSE
11	ENSG00000002330	-	A5	64037526-64037684	0	0	0	0.223277	FALSE
4	ENSG00000002549	+	A5	17584197-17584016	0	0	0	0.238262	FALSE
7	ENSG00000002726	+	A5	150554570-150554305	1	nan	nan	1	FALSE
7	ENSG00000002726	+	A5	150555128-150554305	nan	nan	nan	1	FALSE
7	ENSG00000002726	+	A5	150555128-150554570	0	nan	nan	1	FALSE
7	ENSG00000002822	-	A5	2054137-2054141	nan	1	nan	1	FALSE
17	ENSG00000002919	+	A5	46185200-46184958	1	1	-0.0336222	0.109391	FALSE
17	ENSG00000002919	+	A5	46189473-46189447	0.0740831	0.12869	-0.0418615	0.109391	FALSE
7	ENSG00000002933	+	A5	150498056-150497916	0	nan	nan	1	FALSE
7	ENSG00000002933	+	A5	150498812-150498654	nan	nan	nan	1	FALSE
7	ENSG00000002933	+	A5	150501573-150501560	0	nan	nan	1	FALSE
12	ENSG00000003056	-	A5	9094991-9095083	0	0	-0.0837512	0.105894	FALSE
X	ENSG00000003096	-	A5	117106694-117107273	nan	nan	nan	1	FALSE
7	ENSG00000003147	-	A5	8276436-8276440	nan	nan	nan	1	FALSE
2	ENSG00000003393	-	A5	202603261-202603393	0	0	0	0.0889111	FALSE
2	ENSG00000003402	+	A5	201994782-201994776	1	nan	nan	1	FALSE
2	ENSG00000003402	+	A5	201994869-201994776	1	1	0	0.224276	FALSE
2	ENSG00000003402	+	A5	201994869-201994782	0.993869	1	0.00597395	0.224276	FALSE
2	ENSG00000003402	+	A5	202028693-202028664	1	1	0	0.224276	FALSE
2	ENSG00000003509	+	A5	37459022-37458978	nan	1	nan	1	FALSE
2	ENSG00000003509	+	A5	37459132-37459022	nan	0	nan	1	FALSE
2	ENSG00000003509	+	A5	37465010-37464978	1	1	0	0.213287	FALSE
2	ENSG00000003509	+	A5	37468934-37468780	1	1	0	0.213287	FALSE
3	ENSG00000003756	+	A5	50126490-50126462	0.0193898	0	-0.018344	0.178322	FALSE
3	ENSG00000003756	+	A5	50131308-50131216	1	1	0.00436358	0.178322	FALSE
3	ENSG00000003756	+	A5	50137504-50137424	1	1	nan	1	FALSE
7	ENSG00000004059	+	A5	127228854-127228619	0	0	0	0.293706	FALSE
3	ENSG00000004399	-	A5	129278456-129278463	1	1	-0.0118003	0.148352	FALSE
4	ENSG00000004468	+	A5	15826639-15826621	1	1	0	0.122877	FALSE
3	ENSG00000004534	+	A5	49978514-49978180	1	1	0	0.0869131	FALSE
12	ENSG00000004700	-	A5	21654104-21654347	1	1	0.0265979	0.17033	FALSE
12	ENSG00000004700	-	A5	21654104-21654397	1	1	0	0.17033	FALSE
12	ENSG00000004700	-	A5	21654347-21654397	1	nan	nan	1	FALSE
12	ENSG00000004700	-	A5	21654347-21654397	0	0	nan	1	FALSE
12	ENSG00000004700	-	A5	21654347-21654415	nan	nan	nan	1	FALSE
12	ENSG00000004700	-	A5	21654397-21654415	1	1	nan	1	FALSE
12	ENSG00000004700	-	A5	21654397-21654415	nan	nan	nan	1	FALSE
7	ENSG00000004766	+	A5	92869263-92869247	0	0	nan	1	FALSE
7	ENSG00000004766	+	A5	92926271-92926148	0	0	0	0.124376	FALSE
6	ENSG00000004809	-	A5	110777741-110778103	nan	nan	nan	1	FALSE
6	ENSG00000004809	-	A5	110797461-110797519	nan	nan	nan	1	FALSE
3	ENSG00000004838	-	A5	50379446-50379828	nan	nan	nan	1	FALSE
3	ENSG00000004838	-	A5	50382919-50382966	1	1	0	0.110889	FALSE
7	ENSG00000004866	+	A5	116739898-116739893	1	1	nan	1	FALSE
7	ENSG00000004866	+	A5	116849991-116849976	1	1	-0.0232437	0.172827	FALSE
X	ENSG00000004961	+	A5	11129580-11129543	1	nan	nan	1	FALSE
X	ENSG00000004961	+	A5	11129638-11129543	1	1	0	0.270729	FALSE
X	ENSG00000004961	+	A5	11129638-11129580	1	1	0.00110505	0.270729	FALSE
X	ENSG00000004961	+	A5	11139152-11139113	0.0184696	0.0217614	-0.0133619	0.270729	FALSE
17	ENSG00000004975	-	A5	7133365-7133377	0	0.0169708	-0.110865	0.0709291	FALSE
16	ENSG00000005001	-	A5	2906083-2906135	nan	nan	nan	1	FALSE
16	ENSG00000005001	-	A5	2907638-2907829	nan	nan	nan	1	FALSE
19	ENSG00000005007	+	A5	18959885-18959840	nan	nan	nan	1	FALSE
19	ENSG00000005007	+	A5	18960255-18959990	nan	nan	nan	1	FALSE
19	ENSG00000005007	+	A5	18963913-18963880	0	0	-0.333333	0.0394605	TRUE
7	ENSG00000005075	-	A5	102114778-102114808	0.00135312	0.0010862	-0.000970588	0.252248	FALSE
7	ENSG00000005075	-	A5	102119226-102119255	0.208878	0.196345	-0.000528717	0.252248	FALSE
17	ENSG00000005102	-	A5	41719281-41719318	1	1	0.0282736	0.133866	FALSE
17	ENSG00000005156	+	A5	33307641-33307616	1	1	0	0.191309	FALSE
16	ENSG00000005187	+	A5	20781513-20781431	nan	nan	nan	1	FALSE
16	ENSG00000005187	+	A5	20781575-20781431	1	1	nan	1	FALSE
16	ENSG00000005187	+	A5	20781575-20781513	1	1	nan	1	FALSE
16	ENSG00000005187	+	A5	20794913-20794653	nan	1	nan	1	FALSE
16	ENSG00000005189	+	A5	20818043-20817812	nan	nan	nan	1	FALSE
16	ENSG00000005189	+	A5	20818043-20818027	0	0	0	0.147852	FALSE
16	ENSG00000005189	+	A5	20818043-20818027	1	nan	nan	1	FALSE
16	ENSG00000005189	+	A5	20818057-20818027	0	0	0	0.147852	FALSE
16	ENSG00000005189	+	A5	20818057-20818043	nan	nan	nan	1	FALSE
16	ENSG00000005189	+	A5	20818139-20818027	0	0	0	0.147852	FALSE
16	ENSG00000005189	+	A5	20818139-20818043	nan	nan	nan	1	FALSE
16	ENSG00000005189	+	A5	20818139-20818057	nan	nan	nan	1	FALSE
16	ENSG00000005194	-	A5	57463085-57463107	0.989617	1	0.0122722	0.174326	FALSE
16	ENSG00000005194	-	A5	57473094-57473098	1	1	nan	1	FALSE
19	ENSG00000005206	+	A5	2337332-2337193	nan	nan	nan	1	FALSE
19	ENSG00000005206	+	A5	2351655-2351592	1	1	0	0.145854	FALSE
9	ENSG00000005238	-	A5	35115668-35115802	1	1	nan	1	FALSE
X	ENSG00000005302	+	A5	11778617-11778458	nan	nan	nan	1	FALSE
X	ENSG00000005302	+	A5	11780371-11780338	1	1	-0.0764256	0.116384	FALSE
17	ENSG00000005381	-	A5	56355130-56355188	nan	nan	nan	1	FALSE
17	ENSG00000005381	-	A5	56357645-56357727	nan	nan	nan	1	FALSE
2	ENSG00000005436	-	A5	75891795-75891907	1	1	nan	1	FALSE
2	ENSG00000005436	-	A5	75929325-75929439	1	1	0	0.211289	FALSE
2	ENSG00000005436	-	A5	75937570-75937717	0.00898204	0	0.00053384	0.211289	FALSE
2	ENSG00000005448	+	A5	74648943-74648921	1	1	0.0631706	0.12038	FALSE
2	ENSG00000005448	+	A5	74649502-74648943	0	0	0	0.12038	FALSE
7	ENSG00000005486	+	A5	75513166-75513118	0.2645	0.190933	-0.0659941	0.0694306	FALSE
6	ENSG00000005700	-	A5	82936881-82936909	0.195375	0.2	0.0019786	0.155844	FALSE
11	ENSG00000005801	-	A5	3383763-3383776	0	0	nan	1	FALSE
11	ENSG00000005801	-	A5	3392173-3392205	0	0	nan	1	FALSE
13	ENSG00000005810	-	A5	77650886-77650895	1	1	0	0.143856	FALSE
13	ENSG00000005810	-	A5	77669493-77669666	1	1	0	0.143856	FALSE
13	ENSG00000005812	-	A5	77595648-77595792	1	1	-0.124889	0.0959041	FALSE
13	ENSG00000005812	-	A5	77595648-77595792	1	1	-0.124889	0.0959041	FALSE
17	ENSG00000005882	+	A5	48172917-48172744	1	1	0	0.215285	FALSE
17	ENSG00000005882	+	A5	48173650-48173174	nan	nan	nan	1	FALSE
17	ENSG00000005884	+	A5	48151656-48151644	0	0	nan	1	FALSE
17	ENSG00000005955	+	A5	34903596-34901666	0.186594	0.421816	0.366035	0.0224775	TRUE
17	ENSG00000005955	+	A5	34934622-34934616	0	0.721444	0.576465	0.017982	TRUE
16	ENSG00000006007	-	A5	19518977-19519009	0	0	0	0.195804	FALSE
19	ENSG00000006015	+	A5	18700493-18699887	0.152794	0.362642	0.24366	0.022977	TRUE
19	ENSG00000006016	-	A5	18707432-18707474	1	1	nan	1	FALSE
11	ENSG00000006071	-	A5	17434941-17435026	nan	nan	nan	1	FALSE
17	ENSG00000006114	-	A5	35937478-35937545	0.829439	0.603619	-0.138121	0.109391	FALSE
17	ENSG00000006114	-	A5	35969327-35969416	1	1	0	0.109391	FALSE
17	ENSG00000006125	+	A5	33914616-33914447	0.196378	0.0554874	-0.146018	0.032967	TRUE
17	ENSG00000006125	+	A5	33914682-33914616	0.500048	0.174892	-0.288459	0.0172328	TRUE
17	ENSG00000006125	+	A5	33954749-33954745	0.426936	0.900939	0.513484	0.014985	TRUE
16	ENSG00000006210	+	A5	57416941-57416036	1	1	nan	1	FALSE
17	ENSG00000006282	+	A5	48625315-48625128	0	0	0	0.19031	FALSE
17	ENSG00000006282	+	A5	48625979-48625814	nan	nan	nan	1	FALSE
17	ENSG00000006282	+	A5	48628551-48628278	nan	nan	nan	1	FALSE
17	ENSG00000006282	+	A5	48628583-48628551	0	0	0	0.19031	FALSE
17	ENSG00000006283	+	A5	48685401-48685380	nan	nan	nan	1	FALSE
17	ENSG00000006283	+	A5	48685401-48685380	1	nan	nan	1	FALSE
17	ENSG00000006283	+	A5	48695290-48695269	1	nan	nan	1	FALSE
17	ENSG00000006283	+	A5	48695290-48695269	nan	nan	nan	1	FALSE
16	ENSG00000006327	+	A5	3070760-3070492	0	0	0.000222166	0.258242	FALSE
16	ENSG00000006327	+	A5	3070760-3070492	0	0	0.00597775	0.258242	FALSE
16	ENSG00000006327	+	A5	3071320-3070492	0.379097	0.550831	0.168649	0.0924076	FALSE
16	ENSG00000006327	+	A5	3071320-3070760	1	1	-0.00489068	0.258242	FALSE
16	ENSG00000006327	+	A5	3071952-3071824	0	0	0.000222166	0.258242	FALSE
14	ENSG00000006432	-	A5	71206615-71206759	0	0	0	0.104895	FALSE
7	ENSG00000006468	-	A5	14028893-14029188	nan	nan	nan	1	FALSE
11	ENSG00000006534	+	A5	67786106-67782929	1	1	nan	1	FALSE
11	ENSG00000006611	-	A5	17515882-17515914	nan	1	nan	1	FALSE
7	ENSG00000006625	-	A5	30536711-30536797	1	1	nan	1	FALSE
7	ENSG00000006634	+	A5	87507540-87507448	0.391652	0.108293	-0.32839	0.0144855	TRUE
7	ENSG00000006634	+	A5	87529618-87529613	1	1	nan	1	FALSE
19	ENSG00000006638	-	A5	3595552-3595689	0	0	0	0.185814	FALSE
19	ENSG00000006638	-	A5	3599847-3600236	1	1	0	0.185814	FALSE
19	ENSG00000006638	-	A5	3599847-3600236	1	1	0	0.185814	FALSE
7	ENSG00000006652	+	A5	112090835-112090796	nan	nan	nan	1	FALSE
7	ENSG00000006652	+	A5	112090837-112090796	1	nan	nan	1	FALSE
7	ENSG00000006652	+	A5	112090837-112090835	1	nan	nan	1	FALSE
17	ENSG00000006740	+	A5	12888266-12888097	nan	nan	nan	1	FALSE
17	ENSG00000006744	-	A5	12905758-12905763	1	1	0	0.242258	FALSE
17	ENSG00000006744	-	A5	12906767-12906796	0	0	0	0.242258	FALSE
17	ENSG00000006744	-	A5	12913930-12913935	1	1	0	0.242258	FALSE
17	ENSG00000006744	-	A5	12920730-12920814	nan	nan	nan	1	FALSE
17	ENSG00000006744	-	A5	12920730-12920884	0	0	0	0.242258	FALSE
17	ENSG00000006744	-	A5	12920730-12920899	nan	nan	nan	1	FALSE
17	ENSG00000006744	-	A5	12920814-12920884	0	0	0	0.242258	FALSE
17	ENSG00000006744	-	A5	12920814-12920899	nan	nan	nan	1	FALSE
17	ENSG00000006744	-	A5	12920884-12920899	1	1	0	0.242258	FALSE
17	ENSG00000006744	-	A5	12921020-12921054	1	1	0	0.242258	FALSE
X	ENSG00000006757	-	A5	7895712-7895727	1	1	0	0.205295	FALSE
12	ENSG00000006831	+	A5	1800379-1800357	1	1	0.333333	0.0104895	TRUE
5	ENSG00000006837	-	A5	133622067-133622212	nan	nan	nan	1	FALSE
5	ENSG00000006837	-	A5	133634345-133634371	1	nan	nan	1	FALSE
5	ENSG00000006837	-	A5	133643828-133644111	0	0	nan	1	FALSE
5	ENSG00000006837	-	A5	133643828-133644154	nan	nan	nan	1	FALSE
5	ENSG00000006837	-	A5	133644111-133644154	1	1	nan	1	FALSE
16	ENSG00000007038	+	A5	2867467-2867457	0	0	0	0.277223	FALSE
16	ENSG00000007038	+	A5	2871110-2871068	1	1	-0.00114105	0.277223	FALSE
16	ENSG00000007038	+	A5	2871141-2871068	1	0.93318	nan	1	FALSE
16	ENSG00000007038	+	A5	2871141-2871110	0	0.00431091	-0.000291874	0.277223	FALSE
16	ENSG00000007038	+	A5	2871603-2871368	nan	nan	nan	1	FALSE
19	ENSG00000007047	+	A5	45805965-45805693	0.5	0	nan	1	FALSE
4	ENSG00000007062	-	A5	16077310-16077357	nan	1	nan	1	FALSE
4	ENSG00000007062	-	A5	16077310-16077409	nan	1	nan	1	FALSE
4	ENSG00000007062	-	A5	16077310-16077487	nan	1	nan	1	FALSE
4	ENSG00000007062	-	A5	16077357-16077409	nan	nan	nan	1	FALSE
4	ENSG00000007062	-	A5	16077357-16077487	nan	nan	nan	1	FALSE
4	ENSG00000007062	-	A5	16077409-16077487	nan	nan	nan	1	FALSE
4	ENSG00000007062	-	A5	16084855-16084923	nan	nan	nan	1	FALSE
19	ENSG00000007080	+	A5	18043857-18043849	1	0	-1	0	TRUE
17	ENSG00000007237	-	A5	9939751-9939769	nan	nan	nan	1	FALSE
19	ENSG00000007255	-	A5	45681351-45681393	nan	nan	nan	1	FALSE
19	ENSG00000007255	-	A5	45681351-45681393	1	1	0	0.178821	FALSE
19	ENSG00000007255	-	A5	45681351-45681393	nan	nan	nan	1	FALSE
19	ENSG00000007264	-	A5	3785062-3785095	nan	nan	nan	1	FALSE
1	ENSG00000007341	-	A5	113161406-113161531	0	0	0	0.220779	FALSE
1	ENSG00000007341	-	A5	113161819-113162266	nan	0	nan	1	FALSE
X	ENSG00000007350	+	A5	153533476-153533438	nan	nan	nan	1	FALSE
11	ENSG00000007372	-	A5	31822778-31823109	nan	0	nan	1	FALSE
11	ENSG00000007372	-	A5	31822778-31823310	nan	nan	nan	1	FALSE
11	ENSG00000007372	-	A5	31823109-31823310	nan	1	nan	1	FALSE
11	ENSG00000007372	-	A5	31827950-31827954	nan	1	nan	1	FALSE
11	ENSG00000007372	-	A5	31832663-31832761	nan	nan	nan	1	FALSE
16	ENSG00000007376	-	A5	836615-836842	nan	1	nan	1	FALSE
16	ENSG00000007376	-	A5	836615-836925	nan	1	nan	1	FALSE
16	ENSG00000007376	-	A5	836842-836925	nan	nan	nan	1	FALSE
16	ENSG00000007376	-	A5	837068-837077	0	0	0	0.210789	FALSE
16	ENSG00000007376	-	A5	837068-837077	nan	nan	nan	1	FALSE
16	ENSG00000007376	-	A5	837344-837354	0	0	0	0.210789	FALSE
16	ENSG00000007376	-	A5	837344-837397	nan	nan	nan	1	FALSE
16	ENSG00000007376	-	A5	837354-837397	1	1	0	0.210789	FALSE
16	ENSG00000007384	-	A5	109243-109247	0	1	1	0	TRUE
16	ENSG00000007392	-	A5	239930-239946	1	1	0	0.231269	FALSE
16	ENSG00000007392	-	A5	239930-239967	0.729926	0.774478	0.0433966	0.188811	FALSE
16	ENSG00000007392	-	A5	239946-239967	0	0	0	0.208934	FALSE
16	ENSG00000007392	-	A5	255999-256003	0.581324	0.649026	0.0811338	0.188811	FALSE
16	ENSG00000007392	-	A5	277986-278332	0.586523	0.842016	0.27133	0.167832	FALSE
16	ENSG00000007392	-	A5	277986-278700	1	1	0	0.208934	FALSE
16	ENSG00000007392	-	A5	277986-279278	0.149756	0.17765	0.0471513	0.188811	FALSE
16	ENSG00000007392	-	A5	278488-278700	nan	nan	nan	1	FALSE
16	ENSG00000007392	-	A5	278700-278789	nan	nan	nan	1	FALSE
16	ENSG00000007392	-	A5	278789-279278	0	0	0	0.208934	FALSE
16	ENSG00000007541	+	A5	624519-624409	nan	nan	nan	1	FALSE
16	ENSG00000007541	+	A5	624763-624409	1	1	nan	1	FALSE
16	ENSG00000007541	+	A5	624763-624519	1	1	nan	1	FALSE
16	ENSG00000007541	+	A5	633631-633032	0	nan	nan	1	FALSE
16	ENSG00000007545	+	A5	1718194-1718185	1	1	nan	1	FALSE
1	ENSG00000007908	-	A5	169702717-169702718	nan	nan	nan	1	FALSE
1	ENSG00000007923	-	A5	6698143-6698355	0	0	0	0.204296	FALSE
1	ENSG00000007933	+	A5	171060122-171060105	nan	nan	nan	1	FALSE
6	ENSG00000007944	+	A5	16144098-16144094	0.27322	0.815605	0.515923	0.018981	TRUE
1	ENSG00000008118	+	A5	209757277-209757117	1	nan	nan	1	FALSE
1	ENSG00000008128	-	A5	1638848-1638964	1	1	0.19967	0.120713	FALSE
1	ENSG00000008128	-	A5	1640918-1640957	0.69921	0	-0.533004	0.107393	FALSE
1	ENSG00000008128	-	A5	1650767-1650797	0.877319	0.946358	0.0653683	0.120713	FALSE
1	ENSG00000008128	-	A5	1655239-1655388	1	1	0.160538	0.126748	FALSE
1	ENSG00000008128	-	A5	1655388-1655697	0	0	0	0.221778	FALSE
1	ENSG00000008130	-	A5	1688178-1688218	nan	nan	nan	1	FALSE
3	ENSG00000008226	+	A5	38164093-38163900	0	0	nan	1	FALSE
7	ENSG00000008277	+	A5	87808444-87808357	nan	nan	nan	1	FALSE
7	ENSG00000008282	-	A5	105732990-105732994	1	1	0	0.244755	FALSE
7	ENSG00000008282	-	A5	105732990-105733010	1	1	0	0.244755	FALSE
7	ENSG00000008282	-	A5	105732994-105733010	nan	nan	nan	1	FALSE
17	ENSG00000008283	-	A5	61511766-61511947	1	1	nan	1	FALSE
17	ENSG00000008283	-	A5	61513368-61513415	0.548176	0.714631	0.0784448	0.0474525	FALSE
17	ENSG00000008283	-	A5	61515384-61515402	nan	nan	nan	1	FALSE
7	ENSG00000008311	-	A5	121738799-121738803	1	nan	nan	1	FALSE
12	ENSG00000008394	+	A5	16500832-16500644	0.153911	0.016183	-0.129613	0.021978	TRUE
12	ENSG00000008394	+	A5	16507312-16507204	0.968084	0.981276	0.0141235	0.117882	FALSE
19	ENSG00000008441	+	A5	13135496-13135494	0	0	nan	1	FALSE
19	ENSG00000008441	+	A5	13135496-13135494	0	0	nan	1	FALSE
19	ENSG00000008441	+	A5	13135498-13135494	0	0	nan	1	FALSE
19	ENSG00000008441	+	A5	13135498-13135496	nan	nan	nan	1	FALSE
19	ENSG00000008441	+	A5	13135533-13135494	0	0	nan	1	FALSE
19	ENSG00000008441	+	A5	13135533-13135496	nan	nan	nan	1	FALSE
19	ENSG00000008441	+	A5	13135533-13135494	0	0	nan	1	FALSE
19	ENSG00000008441	+	A5	13135533-13135496	nan	nan	nan	1	FALSE
19	ENSG00000008441	+	A5	13135533-13135498	nan	nan	nan	1	FALSE
19	ENSG00000008441	+	A5	13135537-13135494	0	0	nan	1	FALSE
19	ENSG00000008441	+	A5	13135537-13135496	nan	nan	nan	1	FALSE
19	ENSG00000008441	+	A5	13135537-13135498	nan	nan	nan	1	FALSE
19	ENSG00000008441	+	A5	13135537-13135533	nan	nan	nan	1	FALSE
19	ENSG00000008441	+	A5	13136324-13136182	nan	nan	nan	1	FALSE
19	ENSG00000008441	+	A5	13136334-13136182	nan	nan	nan	1	FALSE
19	ENSG00000008441	+	A5	13136334-13136324	nan	nan	nan	1	FALSE
19	ENSG00000008441	+	A5	13136366-13136182	nan	nan	nan	1	FALSE
19	ENSG00000008441	+	A5	13136366-13136324	nan	nan	nan	1	FALSE
19	ENSG00000008441	+	A5	13136366-13136334	nan	nan	nan	1	FALSE
19	ENSG00000008441	+	A5	13136366-13136182	1	1	nan	1	FALSE
8	ENSG00000008513	-	A5	134487962-134488052	1	1	0	0.128372	FALSE
8	ENSG00000008513	-	A5	134487962-134488120	1	1	0	0.128372	FALSE
8	ENSG00000008513	-	A5	134487962-134488127	1	1	0	0.128372	FALSE
8	ENSG00000008513	-	A5	134488052-134488120	nan	nan	nan	1	FALSE
8	ENSG00000008513	-	A5	134488052-134488127	nan	nan	nan	1	FALSE
8	ENSG00000008513	-	A5	134488120-134488127	nan	nan	nan	1	FALSE
16	ENSG00000008517	+	A5	3115688-3115495	0.437772	0.755547	0.232592	0.222278	FALSE
16	ENSG00000008517	+	A5	3115688-3115656	1	1	-0.00189901	0.222278	FALSE
16	ENSG00000008517	+	A5	3115711-3115688	nan	nan	nan	1	FALSE
16	ENSG00000008517	+	A5	3115711-3115656	1	1	-0.00705948	0.222278	FALSE
16	ENSG00000008517	+	A5	3115711-3115688	0.194809	0.19108	-0.00209771	0.222278	FALSE
16	ENSG00000008517	+	A5	3115827-3115495	0	0	0	0.222278	FALSE
16	ENSG00000008517	+	A5	3117614-3117416	0.880422	0.904132	0.0318424	0.222278	FALSE
16	ENSG00000008517	+	A5	3117614-3117416	nan	nan	nan	1	FALSE
16	ENSG00000008710	-	A5	2153106-2153254	0	0	0	0.12038	FALSE
16	ENSG00000008710	-	A5	2153106-2153267	0	0	0	0.12038	FALSE
16	ENSG00000008710	-	A5	2153106-2153433	nan	nan	nan	1	FALSE
16	ENSG00000008710	-	A5	2153106-2153726	nan	nan	nan	1	FALSE
16	ENSG00000008710	-	A5	2153254-2153267	0.659879	0.408317	-0.129711	0.12038	FALSE
16	ENSG00000008710	-	A5	2153254-2153433	1	1	0	0.12038	FALSE
16	ENSG00000008710	-	A5	2153267-2153433	1	1	0	0.12038	FALSE
16	ENSG00000008710	-	A5	2153267-2153726	1	1	0	0.12038	FALSE
16	ENSG00000008710	-	A5	2153433-2153726	nan	nan	nan	1	FALSE
8	ENSG00000008988	-	A5	56985652-56985797	1	1	0	0.235265	FALSE
8	ENSG00000008988	-	A5	56986254-56986619	1	0	nan	1	FALSE
8	ENSG00000008988	-	A5	56986619-56986940	1	1	0.00309325	0.235265	FALSE
1	ENSG00000009307	-	A5	115292595-115292770	0.110251	0	nan	1	FALSE
7	ENSG00000009335	+	A5	156979719-156979715	0.150115	0.196964	0.0375222	0.132368	FALSE
6	ENSG00000009765	+	A5	150710679-150710611	1	1	nan	1	FALSE
6	ENSG00000009765	+	A5	150716702-150716590	nan	nan	nan	1	FALSE
6	ENSG00000009765	+	A5	150719370-150719270	1	1	nan	1	FALSE
1	ENSG00000009790	+	A5	209933669-209933462	nan	nan	nan	1	FALSE
1	ENSG00000009790	+	A5	209933729-209933462	nan	nan	nan	1	FALSE
1	ENSG00000009790	+	A5	209933729-209933669	nan	nan	nan	1	FALSE
1	ENSG00000009790	+	A5	209933729-209933669	nan	nan	nan	1	FALSE
1	ENSG00000009790	+	A5	209955490-209955471	nan	nan	nan	1	FALSE
14	ENSG00000009830	-	A5	77745072-77746166	nan	1	nan	1	FALSE
14	ENSG00000009830	-	A5	77745880-77746166	0	0	0	0.17982	FALSE
14	ENSG00000009830	-	A5	77772589-77772680	0	0	0	0.17982	FALSE
14	ENSG00000009830	-	A5	77772589-77772745	nan	nan	nan	1	FALSE
14	ENSG00000009830	-	A5	77772680-77772745	1	1	0	0.17982	FALSE
7	ENSG00000009950	-	A5	73021466-73021661	1	nan	nan	1	FALSE
1	ENSG00000010165	+	A5	171751260-171750935	1	1	0.0183215	0.134865	FALSE
12	ENSG00000010219	+	A5	4699367-4699271	0	nan	nan	1	FALSE
12	ENSG00000010219	+	A5	4699373-4699271	0	nan	nan	1	FALSE
12	ENSG00000010219	+	A5	4699373-4699367	nan	nan	nan	1	FALSE
12	ENSG00000010219	+	A5	4699720-4699606	0	nan	nan	1	FALSE
12	ENSG00000010219	+	A5	4705611-4705451	0	nan	nan	1	FALSE
17	ENSG00000010244	+	A5	30696801-30696764	1	0.421941	nan	1	FALSE
3	ENSG00000010256	-	A5	48646930-48646985	0.0686275	0.0310957	-0.0121203	0.264236	FALSE
3	ENSG00000010256	-	A5	48646930-48646980	0.00236867	0.00115542	-0.000543034	0.264236	FALSE
3	ENSG00000010256	-	A5	48646930-48646985	0.00704178	0.00428516	-0.00154065	0.264236	FALSE
3	ENSG00000010256	-	A5	48646980-48646985	0.746375	0.788154	0.0266411	0.241758	FALSE
3	ENSG00000010282	-	A5	42742604-42742624	nan	nan	nan	1	FALSE
3	ENSG00000010282	-	A5	42744071-42744109	nan	nan	nan	1	FALSE
12	ENSG00000010292	+	A5	6603320-6603241	1	1	0	0.231768	FALSE
3	ENSG00000010318	+	A5	52445355-52445263	0.133856	0.428384	0.253081	0.111389	FALSE
3	ENSG00000010318	+	A5	52456897-52455770	nan	nan	nan	1	FALSE
3	ENSG00000010318	+	A5	52456897-52456852	1	1	0	0.111389	FALSE
3	ENSG00000010318	+	A5	52457330-52457116	1	1	0	0.111389	FALSE
3	ENSG00000010322	+	A5	52515125-52515053	0	0	nan	1	FALSE
3	ENSG00000010322	+	A5	52524247-52523694	0	0	nan	1	FALSE
3	ENSG00000010327	+	A5	52557772-52557592	nan	nan	nan	1	FALSE
19	ENSG00000010361	-	A5	50315872-50315895	1	1	nan	1	FALSE
19	ENSG00000010361	-	A5	50315704-50315872	nan	nan	nan	1	FALSE
19	ENSG00000010361	-	A5	50315704-50315895	nan	nan	nan	1	FALSE
19	ENSG00000010361	-	A5	50315872-50315895	nan	nan	nan	1	FALSE
19	ENSG00000010361	-	A5	50316253-50316390	nan	nan	nan	1	FALSE
16	ENSG00000010539	-	A5	3283506-3283627	1	1	0	0.166334	FALSE
16	ENSG00000010539	-	A5	3284636-3284987	0	0.143453	0.189009	0.158092	FALSE
16	ENSG00000010539	-	A5	3284636-3285112	0	1	nan	1	FALSE
16	ENSG00000010539	-	A5	3284987-3285112	1	1	-0.0966601	0.158092	FALSE
16	ENSG00000010539	-	A5	3285933-3285968	nan	nan	nan	1	FALSE
12	ENSG00000010610	+	A5	6923629-6923466	nan	nan	nan	1	FALSE
12	ENSG00000010626	+	A5	7014239-7014067	0	0	nan	1	FALSE
12	ENSG00000010626	+	A5	7014414-7014067	0	0	nan	1	FALSE
12	ENSG00000010626	+	A5	7014414-7014239	nan	nan	nan	1	FALSE
12	ENSG00000010626	+	A5	7023170-7023081	nan	nan	nan	1	FALSE
12	ENSG00000010626	+	A5	7023232-7023081	nan	nan	nan	1	FALSE
12	ENSG00000010626	+	A5	7023232-7023170	nan	nan	nan	1	FALSE
6	ENSG00000010704	+	A5	26091817-26091332	0.215798	1	nan	1	FALSE
6	ENSG00000010704	+	A5	26093254-26093188	0	0	0	0.164336	FALSE
1	ENSG00000010803	-	A5	41512079-41512090	1	1	0	0.171828	FALSE
1	ENSG00000010803	-	A5	41512079-41512090	nan	nan	nan	1	FALSE
6	ENSG00000010810	-	A5	112041008-112041059	1	1	0	0.131369	FALSE
6	ENSG00000010810	-	A5	112041008-112041059	1	1	0	0.131369	FALSE
6	ENSG00000010810	-	A5	112041008-112041061	1	1	0	0.131369	FALSE
6	ENSG00000010810	-	A5	112041059-112041061	nan	nan	nan	1	FALSE
6	ENSG00000010810	-	A5	112080037-112080243	nan	nan	nan	1	FALSE
1	ENSG00000010932	+	A5	171217762-171217753	nan	nan	nan	1	FALSE
1	ENSG00000010932	+	A5	171251472-171251204	nan	nan	nan	1	FALSE
1	ENSG00000010932	+	A5	171252355-171251472	nan	nan	nan	1	FALSE
1	ENSG00000011009	+	A5	24120884-24120829	nan	nan	nan	1	FALSE
1	ENSG00000011009	+	A5	24121219-24121197	nan	nan	nan	1	FALSE
1	ENSG00000011021	+	A5	11886281-11886271	0	0	nan	1	FALSE
17	ENSG00000011028	+	A5	60756007-60755978	1	1	0	0.161838	FALSE
17	ENSG00000011052	+	A5	49248962-49248865	1	0	nan	1	FALSE
3	ENSG00000011198	+	A5	43760038-43760021	0	0	0	0.192807	FALSE
19	ENSG00000011243	-	A5	15509441-15510113	0	0	-0.0595234	0.154346	FALSE
19	ENSG00000011243	-	A5	15514286-15514469	1	1	0	0.203796	FALSE
19	ENSG00000011243	-	A5	15514464-15514469	0.5	0.481132	nan	1	FALSE
19	ENSG00000011243	-	A5	15514817-15514821	1	0.983215	0.0890379	0.154346	FALSE
17	ENSG00000011258	-	A5	49270019-49270143	0	0	nan	1	FALSE
7	ENSG00000011275	-	A5	5663683-5663687	0.566378	0.860911	0.282245	0.02997	TRUE
7	ENSG00000011275	-	A5	5770342-5770346	0.566378	0.860911	0.278887	0.02997	TRUE
7	ENSG00000011275	-	A5	5800634-5800642	0.790258	0.902388	0.106875	0.105395	FALSE
17	ENSG00000011295	+	A5	15903696-15903559	0.391374	0.610458	0.144961	0.0669331	FALSE
19	ENSG00000011332	-	A5	38708100-38708438	0.5	0.5	nan	1	FALSE
19	ENSG00000011332	-	A5	38713475-38713723	nan	nan	nan	1	FALSE
11	ENSG00000011405	-	A5	17190224-17190899	1	1	nan	1	FALSE
19	ENSG00000011422	-	A5	44171929-44171931	nan	nan	nan	1	FALSE
7	ENSG00000011426	+	A5	36436030-36436028	1	nan	nan	1	FALSE
7	ENSG00000011426	+	A5	36446179-36446175	0	0	-0.00363355	0.18032	FALSE
9	ENSG00000011454	+	A5	125827880-125827740	0.310995	0	-0.296027	0.0434565	TRUE
12	ENSG00000011465	-	A5	91539838-91540016	1	1	nan	1	FALSE
19	ENSG00000011478	+	A5	46198976-46198758	0	0.42608	nan	1	FALSE
19	ENSG00000011478	+	A5	46206552-46206519	1	0.761171	nan	1	FALSE
19	ENSG00000011478	+	A5	46206614-46206519	1	0.942767	-0.0490431	0.12038	FALSE
19	ENSG00000011478	+	A5	46206614-46206552	1	0.837885	-0.248912	0.03996	TRUE
19	ENSG00000011485	+	A5	46891969-46891965	nan	0	nan	1	FALSE
2	ENSG00000011523	+	A5	65283662-65283658	0.647332	0.775701	0.0388356	0.128372	FALSE
2	ENSG00000011523	+	A5	65300114-65299703	1	1	0	0.128372	FALSE
2	ENSG00000011523	+	A5	65300276-65299703	1	1	nan	1	FALSE
2	ENSG00000011523	+	A5	65300276-65300114	0.17402	0.117159	-0.0198095	0.128372	FALSE
2	ENSG00000011523	+	A5	65309836-65309672	1	1	0	0.128372	FALSE
2	ENSG00000011566	-	A5	39583359-39583445	1	1	nan	1	FALSE
19	ENSG00000011600	-	A5	36399070-36399077	nan	nan	nan	1	FALSE
19	ENSG00000011600	-	A5	36399070-36399077	nan	nan	nan	1	FALSE
16	ENSG00000011638	+	A5	21190874-21190800	nan	1	nan	1	FALSE
17	ENSG00000012048	-	A5	41197698-41197804	0.946519	1	-0.0211755	0.144356	FALSE
17	ENSG00000012048	-	A5	41243452-41246761	0.91437	0.84533	nan	1	FALSE
17	ENSG00000012048	-	A5	41243452-41246129	1	1	nan	1	FALSE
17	ENSG00000012048	-	A5	41258473-41258495	1	1	-0.0713133	0.141109	FALSE
17	ENSG00000012048	-	A5	41277199-41277288	0	0	0.077267	0.141109	FALSE
17	ENSG00000012048	-	A5	41277199-41277294	0	0	0.0483119	0.141109	FALSE
17	ENSG00000012048	-	A5	41277288-41277294	0.750681	0.713678	0.185746	0.141109	FALSE
19	ENSG00000012061	-	A5	45912936-45912947	1	1	-0.0222783	0.128372	FALSE
19	ENSG00000012061	-	A5	45927039-45927081	0.966001	0.988242	0.0287689	0.128372	FALSE
3	ENSG00000012171	+	A5	50308612-50308608	1	1	0.0183341	0.16034	FALSE
3	ENSG00000012171	+	A5	50310874-50310745	0.646377	0.949543	0.309043	0.0719281	FALSE
3	ENSG00000012171	+	A5	50312890-50312484	0	0	0.0266105	0.152847	FALSE
X	ENSG00000012211	-	A5	49034342-49034506	1	1	0	0.195804	FALSE
X	ENSG00000012211	-	A5	49040112-49040187	1	0	nan	1	FALSE
3	ENSG00000012223	-	A5	46490354-46490360	1	nan	nan	1	FALSE
8	ENSG00000012232	+	A5	28575724-28574414	1	1	0	0.143856	FALSE
12	ENSG00000012504	+	A5	100926388-100926376	nan	nan	nan	1	FALSE
Y	ENSG00000012817	-	A5	21870130-21870208	1	nan	nan	1	FALSE
12	ENSG00000012822	-	A5	54118369-54118429	0	0	0	0.156843	FALSE
12	ENSG00000012822	-	A5	54119984-54120028	nan	nan	nan	1	FALSE
14	ENSG00000012983	-	A5	50999118-50999166	1	1	0	0.129371	FALSE
2	ENSG00000013016	+	A5	31489567-31489065	nan	nan	nan	1	FALSE
17	ENSG00000013306	-	A5	42398426-42398666	1	1	nan	1	FALSE
16	ENSG00000013364	+	A5	29841995-29841957	1	1	nan	1	FALSE
16	ENSG00000013364	+	A5	29841996-29841957	nan	nan	nan	1	FALSE
16	ENSG00000013364	+	A5	29841996-29841995	0	0	nan	1	FALSE
16	ENSG00000013364	+	A5	29845718-29845387	0	0	0	0.223776	FALSE
16	ENSG00000013364	+	A5	29845758-29845718	nan	nan	nan	1	FALSE
7	ENSG00000013374	+	A5	151039051-151038932	0	0.0166345	0.00521268	0.200799	FALSE
7	ENSG00000013374	+	A5	151071329-151071287	1	1	0	0.200799	FALSE
6	ENSG00000013375	-	A5	83902824-83902898	0	0.500073	nan	1	FALSE
6	ENSG00000013392	+	A5	83904375-83904371	0.937689	0.699998	-0.118968	0.102398	FALSE
5	ENSG00000013561	+	A5	141348799-141348732	0	0	0	0.178821	FALSE
5	ENSG00000013561	+	A5	141349182-141348950	nan	nan	nan	1	FALSE
5	ENSG00000013561	+	A5	141353307-141353199	1	1	0	0.178821	FALSE
X	ENSG00000013563	-	A5	153633775-153633830	1	1	0	0.182318	FALSE
X	ENSG00000013563	-	A5	153636894-153637448	0	0	0.00646666	0.182318	FALSE
12	ENSG00000013573	+	A5	31227025-31226903	1	1	0	0.221279	FALSE
12	ENSG00000013573	+	A5	31227025-31226903	nan	nan	nan	1	FALSE
12	ENSG00000013573	+	A5	31240909-31240877	1	1	0	0.221279	FALSE
12	ENSG00000013573	+	A5	31255269-31255245	0	0	0	0.221279	FALSE
12	ENSG00000013573	+	A5	31256964-31256767	nan	1	nan	1	FALSE
12	ENSG00000013588	+	A5	13062105-13062004	1	1	0.00207456	0.220779	FALSE
11	ENSG00000014216	+	A5	64949257-64949253	nan	nan	nan	1	FALSE
11	ENSG00000014216	+	A5	64949277-64949253	nan	nan	nan	1	FALSE
11	ENSG00000014216	+	A5	64949277-64949257	nan	nan	nan	1	FALSE
11	ENSG00000014216	+	A5	64949314-64949253	nan	nan	nan	1	FALSE
11	ENSG00000014216	+	A5	64949314-64949257	nan	nan	nan	1	FALSE
11	ENSG00000014216	+	A5	64949314-64949277	nan	nan	nan	1	FALSE
11	ENSG00000014216	+	A5	64949779-64949484	0	0	0	0.211788	FALSE
11	ENSG00000014216	+	A5	64950012-64949951	nan	nan	nan	1	FALSE
11	ENSG00000014216	+	A5	64950033-64949951	nan	nan	nan	1	FALSE
11	ENSG00000014216	+	A5	64950033-64950012	nan	nan	nan	1	FALSE
11	ENSG00000014216	+	A5	64950050-64949951	nan	nan	nan	1	FALSE
11	ENSG00000014216	+	A5	64950050-64950012	nan	nan	nan	1	FALSE
11	ENSG00000014216	+	A5	64950050-64950033	nan	nan	nan	1	FALSE
11	ENSG00000014216	+	A5	64950439-64950361	nan	nan	nan	1	FALSE
11	ENSG00000014216	+	A5	64953809-64953521	nan	nan	nan	1	FALSE
1	ENSG00000014914	-	A5	149902725-149902835	1	1	nan	1	FALSE
1	ENSG00000014914	-	A5	149908475-149908604	nan	nan	nan	1	FALSE
10	ENSG00000015171	+	A5	180832-180726	1	1	nan	1	FALSE
22	ENSG00000015475	-	A5	18220768-18220783	0.00243931	0	-0.00597249	0.17033	FALSE
5	ENSG00000015479	+	A5	138609854-138609850	1	1	nan	1	FALSE
5	ENSG00000015479	+	A5	138609854-138609850	0	0	0.0119016	0.202298	FALSE
5	ENSG00000015479	+	A5	138614185-138614097	0.00969096	0.0210505	-0.000320851	0.202298	FALSE
5	ENSG00000015479	+	A5	138629494-138629461	0	1	nan	1	FALSE
5	ENSG00000015479	+	A5	138629494-138629461	nan	nan	nan	1	FALSE
5	ENSG00000015479	+	A5	138629717-138629494	0	0	-0.00302395	0.202298	FALSE
5	ENSG00000015479	+	A5	138629789-138629717	0	nan	nan	1	FALSE
5	ENSG00000015479	+	A5	138629789-138629717	0	0	-0.0443976	0.202298	FALSE
5	ENSG00000015479	+	A5	138630531-138630305	nan	nan	nan	1	FALSE
5	ENSG00000015479	+	A5	138630686-138630531	nan	nan	nan	1	FALSE
5	ENSG00000015479	+	A5	138643245-138643131	0	nan	nan	1	FALSE
5	ENSG00000015479	+	A5	138643337-138643131	0	nan	nan	1	FALSE
5	ENSG00000015479	+	A5	138643337-138643245	nan	nan	nan	1	FALSE
5	ENSG00000015479	+	A5	138643339-138643131	0	nan	nan	1	FALSE
5	ENSG00000015479	+	A5	138643339-138643245	nan	nan	nan	1	FALSE
5	ENSG00000015479	+	A5	138643339-138643337	nan	nan	nan	1	FALSE
5	ENSG00000015479	+	A5	138643366-138643131	0	nan	nan	1	FALSE
5	ENSG00000015479	+	A5	138643366-138643245	nan	nan	nan	1	FALSE
5	ENSG00000015479	+	A5	138643366-138643337	nan	nan	nan	1	FALSE
5	ENSG00000015479	+	A5	138643366-138643339	nan	nan	nan	1	FALSE
5	ENSG00000015479	+	A5	138643403-138643131	0	nan	nan	1	FALSE
5	ENSG00000015479	+	A5	138643403-138643245	nan	nan	nan	1	FALSE
5	ENSG00000015479	+	A5	138643403-138643337	nan	nan	nan	1	FALSE
5	ENSG00000015479	+	A5	138643403-138643339	nan	nan	nan	1	FALSE
5	ENSG00000015479	+	A5	138643403-138643366	nan	nan	nan	1	FALSE
5	ENSG00000015479	+	A5	138643404-138643131	0	nan	nan	1	FALSE
5	ENSG00000015479	+	A5	138643404-138643245	nan	nan	nan	1	FALSE
5	ENSG00000015479	+	A5	138643404-138643337	nan	nan	nan	1	FALSE
5	ENSG00000015479	+	A5	138643404-138643339	nan	nan	nan	1	FALSE
5	ENSG00000015479	+	A5	138643404-138643366	nan	nan	nan	1	FALSE
5	ENSG00000015479	+	A5	138643404-138643403	nan	nan	nan	1	FALSE
5	ENSG00000015479	+	A5	138643426-138643131	0	nan	nan	1	FALSE
5	ENSG00000015479	+	A5	138643426-138643245	nan	nan	nan	1	FALSE
5	ENSG00000015479	+	A5	138643426-138643337	nan	nan	nan	1	FALSE
5	ENSG00000015479	+	A5	138643426-138643339	nan	nan	nan	1	FALSE
5	ENSG00000015479	+	A5	138643426-138643366	nan	nan	nan	1	FALSE
5	ENSG00000015479	+	A5	138643426-138643403	nan	nan	nan	1	FALSE
5	ENSG00000015479	+	A5	138643426-138643404	nan	nan	nan	1	FALSE
5	ENSG00000015479	+	A5	138644016-138643131	1	1	0.00225007	0.202298	FALSE
5	ENSG00000015479	+	A5	138644016-138643245	1	1	0	0.202298	FALSE
5	ENSG00000015479	+	A5	138644016-138643337	1	1	0	0.202298	FALSE
5	ENSG00000015479	+	A5	138644016-138643339	1	1	0	0.202298	FALSE
5	ENSG00000015479	+	A5	138644016-138643366	1	1	0	0.202298	FALSE
5	ENSG00000015479	+	A5	138644016-138643403	1	1	0	0.202298	FALSE
5	ENSG00000015479	+	A5	138644016-138643404	1	1	0	0.202298	FALSE
5	ENSG00000015479	+	A5	138644016-138643426	1	1	0	0.202298	FALSE
5	ENSG00000015479	+	A5	138665081-138665044	1	1	0	0.202298	FALSE
17	ENSG00000015532	+	A5	48423636-48423591	1	1	0	0.17033	FALSE
17	ENSG00000015532	+	A5	48423636-48423591	1	1	0	0.17033	FALSE
8	ENSG00000015592	-	A5	27099627-27099914	0	nan	nan	1	FALSE
3	ENSG00000016391	-	A5	53857333-53857571	1	1	nan	1	FALSE
3	ENSG00000016391	-	A5	53857333-53857658	1	1	nan	1	FALSE
3	ENSG00000016391	-	A5	53857571-53857658	nan	nan	nan	1	FALSE
3	ENSG00000016864	-	A5	52739463-52739715	1	0.952636	-0.0316892	0.142857	FALSE
3	ENSG00000016864	-	A5	52739463-52739719	1	1	0	0.142857	FALSE
3	ENSG00000017260	+	A5	130720188-130720158	0	0	0	0.126873	FALSE
3	ENSG00000017260	+	A5	130735088-130735030	1	0.845651	-0.111601	0.126873	FALSE
12	ENSG00000017427	-	A5	102796288-102796322	0	0.5	nan	1	FALSE
X	ENSG00000017483	-	A5	48326628-48326692	0.0171459	0.0242372	0.00600743	0.197303	FALSE
X	ENSG00000017483	-	A5	48326692-48326767	1	0.97147	-0.0260688	0.193806	FALSE
X	ENSG00000017621	+	A5	49021428-49021127	1	1	nan	1	FALSE
18	ENSG00000017797	+	A5	9513287-9513054	0.83798	0.940472	0.0740243	0.0934066	FALSE
4	ENSG00000018189	+	A5	71571011-71570947	1	1	nan	1	FALSE
4	ENSG00000018189	+	A5	71668893-71668700	0	0	nan	1	FALSE
2	ENSG00000018280	+	A5	219247825-219247793	0	0	nan	1	FALSE
2	ENSG00000018280	+	A5	219250208-219249989	0.197154	0.824401	0.32428	0.037962	TRUE
3	ENSG00000018408	-	A5	149245678-149245722	nan	nan	nan	1	FALSE
3	ENSG00000018408	-	A5	149374663-149374678	1	1	0	0.223776	FALSE
3	ENSG00000018408	-	A5	149374663-149374765	1	1	0	0.223776	FALSE
3	ENSG00000018408	-	A5	149374663-149375031	1	1	0	0.223776	FALSE
3	ENSG00000018408	-	A5	149374678-149374765	nan	nan	nan	1	FALSE
3	ENSG00000018408	-	A5	149374678-149375031	nan	nan	nan	1	FALSE
3	ENSG00000018408	-	A5	149374765-149375031	nan	nan	nan	1	FALSE
3	ENSG00000018408	-	A5	149375291-149375471	nan	nan	nan	1	FALSE
3	ENSG00000018408	-	A5	149375291-149375552	0	0	0	0.223776	FALSE
3	ENSG00000018408	-	A5	149375471-149375552	0	0	0	0.223776	FALSE
2	ENSG00000018607	+	A5	133070572-133070568	nan	nan	nan	1	FALSE
X	ENSG00000018610	-	A5	118673491-118673533	1	1	nan	1	FALSE
X	ENSG00000018610	-	A5	118673496-118673500	1	nan	nan	1	FALSE
X	ENSG00000018610	-	A5	118673496-118673502	1	nan	nan	1	FALSE
X	ENSG00000018610	-	A5	118673500-118673502	nan	nan	nan	1	FALSE
X	ENSG00000018610	-	A5	118699088-118699195	0.120688	0	-0.0629995	0.0529471	FALSE
2	ENSG00000018699	+	A5	32853447-32853200	1	1	0	0.20979	FALSE
2	ENSG00000018699	+	A5	32891839-32891835	1	1	0	0.20979	FALSE
19	ENSG00000018869	-	A5	56904589-56904606	nan	nan	nan	1	FALSE
19	ENSG00000018869	-	A5	56904589-56904811	nan	nan	nan	1	FALSE
11	ENSG00000019144	+	A5	118505769-118503013	0	0.0422904	0.0470161	0.146853	FALSE
11	ENSG00000019144	+	A5	118505881-118505769	nan	0	nan	1	FALSE
11	ENSG00000019144	+	A5	118515409-118514892	0	0.0207829	-0.0285826	0.146853	FALSE
2	ENSG00000019169	+	A5	119727915-119727914	nan	nan	nan	1	FALSE
5	ENSG00000019582	-	A5	149782043-149782150	0	0	nan	1	FALSE
5	ENSG00000019582	-	A5	149786444-149786715	nan	nan	nan	1	FALSE
1	ENSG00000020129	+	A5	36024085-36023824	0	0	nan	1	FALSE
14	ENSG00000020577	+	A5	55251165-55251099	nan	nan	nan	1	FALSE
11	ENSG00000020922	-	A5	94226850-94226957	nan	nan	nan	1	FALSE
11	ENSG00000020922	-	A5	94226850-94226887	0	0.716868	0.450654	0.0444555	TRUE
11	ENSG00000020922	-	A5	94226850-94226957	0	0.803542	0.781717	0.041958	TRUE
11	ENSG00000020922	-	A5	94226887-94226957	0.175008	0.608215	0.311067	0.0444555	TRUE
11	ENSG00000021300	+	A5	73358911-73358783	0	0	nan	1	FALSE
11	ENSG00000021300	+	A5	73358940-73358783	0	0	nan	1	FALSE
11	ENSG00000021300	+	A5	73358940-73358911	nan	nan	nan	1	FALSE
6	ENSG00000021355	-	A5	2841770-2841831	0.0101211	0.0272533	0.00865432	0.174825	FALSE
6	ENSG00000021355	-	A5	2841770-2842046	0.0801321	0.126533	0.0257185	0.174825	FALSE
6	ENSG00000021355	-	A5	2841831-2842046	0.883108	0.857595	-0.0238179	0.174825	FALSE
7	ENSG00000021461	+	A5	99445233-99445154	nan	nan	nan	1	FALSE
7	ENSG00000021461	+	A5	99445237-99445224	nan	nan	nan	1	FALSE
7	ENSG00000021461	+	A5	99445282-99445224	nan	nan	nan	1	FALSE
7	ENSG00000021461	+	A5	99445282-99445237	nan	nan	nan	1	FALSE
7	ENSG00000021461	+	A5	99463621-99463535	nan	nan	nan	1	FALSE
19	ENSG00000021488	-	A5	33360583-33360592	nan	0	nan	1	FALSE
14	ENSG00000021645	+	A5	79175984-79175850	nan	nan	nan	1	FALSE
14	ENSG00000021645	+	A5	80271542-80271533	0.5	0.5	nan	1	FALSE
11	ENSG00000021762	-	A5	3141651-3141774	1	1	0	0.188312	FALSE
11	ENSG00000021762	-	A5	3186446-3186453	1	1	nan	1	FALSE
15	ENSG00000021776	-	A5	35198720-35198746	0.340343	0.1352	-0.216098	0.033966	TRUE
2	ENSG00000021826	+	A5	211384508-211384394	1	1	nan	1	FALSE
X	ENSG00000022267	+	A5	135292181-135292110	1	0.977651	-0.0265601	0.148851	FALSE
20	ENSG00000022277	+	A5	55045997-55045807	1	1	nan	1	FALSE
20	ENSG00000022277	+	A5	55093318-55093145	1	1	nan	1	FALSE
19	ENSG00000022556	+	A5	55464737-55464653	nan	nan	nan	1	FALSE
19	ENSG00000022556	+	A5	55481663-55481521	nan	nan	nan	1	FALSE
19	ENSG00000022556	+	A5	55481663-55481521	nan	nan	nan	1	FALSE
19	ENSG00000022556	+	A5	55501761-55501560	nan	nan	nan	1	FALSE
8	ENSG00000022567	-	A5	142221544-142221674	0	0	nan	1	FALSE
8	ENSG00000022567	-	A5	142222296-142222303	1	1	nan	1	FALSE
12	ENSG00000022840	+	A5	120972771-120972639	1	1	0.0199303	0.167832	FALSE
12	ENSG00000022840	+	A5	121003332-121003330	0.960878	0.947285	-0.0180145	0.167832	FALSE
14	ENSG00000022976	+	A5	102805566-102805560	1	0.129624	-0.44597	0.0404595	TRUE
11	ENSG00000023191	-	A5	502062-502137	0.16409	0.842249	0.650068	0.014985	TRUE
2	ENSG00000023228	-	A5	207014504-207014542	0	0	0	0.237762	FALSE
2	ENSG00000023228	-	A5	207023808-207023820	1	nan	nan	1	FALSE
8	ENSG00000023287	-	A5	53540592-53540601	1	1	-0.0117988	0.140859	FALSE
8	ENSG00000023287	-	A5	53597959-53597984	1	1	0	0.140859	FALSE
1	ENSG00000023572	-	A5	193074647-193074748	0.634945	1	0.0371719	0.116883	FALSE
19	ENSG00000024422	+	A5	48229576-48229481	0	0	0.00142116	0.192807	FALSE
1	ENSG00000024526	-	A5	68947729-68948324	1	1	0	0.171828	FALSE
12	ENSG00000025423	+	A5	57167902-57167862	nan	nan	nan	1	FALSE
12	ENSG00000025423	+	A5	57167949-57167862	1	1	0	0.118881	FALSE
12	ENSG00000025423	+	A5	57167949-57167902	1	1	0	0.118881	FALSE
11	ENSG00000025434	+	A5	47279286-47279186	1	nan	nan	1	FALSE
11	ENSG00000025434	+	A5	47279716-47279680	0	0	-0.0030641	0.198801	FALSE
22	ENSG00000025770	+	A5	50946874-50946857	1	nan	nan	1	FALSE
22	ENSG00000025770	+	A5	50946874-50946857	1	1	0	0.240759	FALSE
1	ENSG00000025800	+	A5	32622546-32622528	0.548773	0.536617	-0.0206753	0.121379	FALSE
10	ENSG00000026025	+	A5	17270675-17270523	nan	nan	nan	1	FALSE
20	ENSG00000026036	+	A5	62321563-62321218	nan	0.881627	nan	1	FALSE
20	ENSG00000026036	+	A5	62327003-62326833	0	0.634228	nan	1	FALSE
10	ENSG00000026103	+	A5	90751113-90750969	nan	nan	nan	1	FALSE
10	ENSG00000026103	+	A5	90751383-90751113	1	nan	nan	1	FALSE
10	ENSG00000026103	+	A5	90774204-90773884	1	1	0	0.203796	FALSE
6	ENSG00000026297	-	A5	167362054-167362058	1	0.944764	-0.00873368	0.168332	FALSE
6	ENSG00000026297	-	A5	167370437-167370614	nan	nan	nan	1	FALSE
11	ENSG00000026508	+	A5	35211612-35211519	nan	nan	nan	1	FALSE
11	ENSG00000026508	+	A5	35211612-35211519	nan	nan	nan	1	FALSE
11	ENSG00000026508	+	A5	35211612-35211519	0.752673	0.573915	-0.168005	0.00949051	TRUE
20	ENSG00000026559	-	A5	49626102-49626334	nan	1	nan	1	FALSE
20	ENSG00000026559	-	A5	49626102-49626586	nan	1	nan	1	FALSE
20	ENSG00000026559	-	A5	49626102-49626732	nan	1	nan	1	FALSE
20	ENSG00000026559	-	A5	49626334-49626586	nan	nan	nan	1	FALSE
20	ENSG00000026559	-	A5	49626334-49626732	nan	nan	nan	1	FALSE
20	ENSG00000026559	-	A5	49626586-49626732	nan	nan	nan	1	FALSE
20	ENSG00000026559	-	A5	49639191-49639407	1	nan	nan	1	FALSE
1	ENSG00000026751	+	A5	160722964-160722951	1	nan	nan	1	FALSE
13	ENSG00000027001	-	A5	24304490-24304549	1	1	0	0.194805	FALSE
13	ENSG00000027001	-	A5	24462817-24463271	0	0	-0.0145535	0.194805	FALSE
14	ENSG00000027075	+	A5	61748026-61747986	nan	nan	nan	1	FALSE
14	ENSG00000027075	+	A5	61789182-61789173	1	1	0	0.105894	FALSE
14	ENSG00000027075	+	A5	61909979-61909929	nan	1	nan	1	FALSE
2	ENSG00000028116	+	A5	58274003-58273956	0.152342	0.156256	-0.0804588	0.0974026	FALSE
12	ENSG00000028203	+	A5	95612121-95612053	1	nan	nan	1	FALSE
12	ENSG00000028203	+	A5	95612389-95612121	0	nan	nan	1	FALSE
12	ENSG00000028203	+	A5	95636090-95636040	0.253578	0	nan	1	FALSE
12	ENSG00000028203	+	A5	95652063-95652058	nan	nan	nan	1	FALSE
12	ENSG00000028203	+	A5	95676420-95676135	1	1	0.017633	0.178821	FALSE
19	ENSG00000028277	-	A5	42595412-42595707	0	nan	nan	1	FALSE
5	ENSG00000028310	-	A5	878466-878470	0.766299	0.928765	0.164797	0.0599401	FALSE
5	ENSG00000028310	-	A5	883447-883466	0	0	nan	1	FALSE
5	ENSG00000028310	-	A5	891264-891270	0.896627	1	0.107705	0.0599401	FALSE
5	ENSG00000028310	-	A5	892202-892536	1	1	0.0139758	0.115884	FALSE
5	ENSG00000028310	-	A5	892202-892624	0.318819	0.838495	0.329299	0.0599401	FALSE
5	ENSG00000028310	-	A5	892536-892624	0	0	0.0108581	0.115884	FALSE
12	ENSG00000029153	+	A5	27486069-27486036	0	0	-0.0244537	0.184815	FALSE
12	ENSG00000029153	+	A5	27486069-27486036	0	0	-0.0244537	0.184815	FALSE
12	ENSG00000029153	+	A5	27573462-27573394	1	1	0	0.184815	FALSE
14	ENSG00000029364	+	A5	69865320-69865167	1	nan	nan	1	FALSE
8	ENSG00000029534	-	A5	41519319-41519394	nan	nan	nan	1	FALSE
8	ENSG00000029534	-	A5	41519319-41519394	1	1	nan	1	FALSE
6	ENSG00000029639	-	A5	155635251-155635430	0	0	0.0109422	0.191309	FALSE
2	ENSG00000030419	-	A5	213921557-213921635	1	1	nan	1	FALSE
2	ENSG00000030419	-	A5	214014868-214014905	0	0	nan	1	FALSE
17	ENSG00000030582	+	A5	42422973-42422702	0.371191	0	nan	1	FALSE
17	ENSG00000030582	+	A5	42422973-42422702	0.346076	0.208308	-0.220141	0.018981	TRUE
17	ENSG00000030582	+	A5	42426670-42426643	0	1	nan	1	FALSE
17	ENSG00000030582	+	A5	42428531-42428468	1	1	0	0.246753	FALSE
19	ENSG00000031823	-	A5	5931415-5931430	0.904855	0.970755	0.323476	0.01998	TRUE
19	ENSG00000031823	-	A5	5957918-5957929	0	0	0	0.206793	FALSE
14	ENSG00000032219	+	A5	58818394-58818041	0	0	-0.0256217	0.128372	FALSE
14	ENSG00000032219	+	A5	58832948-58832786	1	1	0	0.128372	FALSE
19	ENSG00000032444	+	A5	7600099-7600088	nan	nan	nan	1	FALSE
19	ENSG00000032444	+	A5	7607970-7607814	nan	nan	nan	1	FALSE
19	ENSG00000032444	+	A5	7622174-7622170	1	0.988973	0.0828907	0.0884116	FALSE
16	ENSG00000033011	+	A5	5122102-5122058	0	0	0.000839572	0.216284	FALSE
16	ENSG00000033011	+	A5	5122214-5122058	1	1	nan	1	FALSE
16	ENSG00000033011	+	A5	5122319-5122304	1	1	nan	1	FALSE
12	ENSG00000033030	-	A5	122983374-122984520	1	1	-0.0479927	0.124875	FALSE
7	ENSG00000033050	-	A5	150915167-150915221	0.993503	0.986096	-0.00241544	0.228771	FALSE
7	ENSG00000033050	-	A5	150923824-150923943	nan	0	nan	1	FALSE
7	ENSG00000033100	+	A5	150931360-150929900	1	1	0	0.200799	FALSE
14	ENSG00000033170	+	A5	66028370-66028328	nan	nan	nan	1	FALSE
14	ENSG00000033170	+	A5	66028403-66028328	nan	nan	nan	1	FALSE
14	ENSG00000033170	+	A5	66028403-66028370	nan	nan	nan	1	FALSE
14	ENSG00000033170	+	A5	66028415-66028328	nan	nan	nan	1	FALSE
14	ENSG00000033170	+	A5	66028415-66028370	nan	nan	nan	1	FALSE
14	ENSG00000033170	+	A5	66028415-66028403	nan	nan	nan	1	FALSE
14	ENSG00000033170	+	A5	66028420-66028328	nan	nan	nan	1	FALSE
14	ENSG00000033170	+	A5	66028420-66028370	nan	nan	nan	1	FALSE
14	ENSG00000033170	+	A5	66028420-66028403	nan	nan	nan	1	FALSE
14	ENSG00000033170	+	A5	66028420-66028415	nan	nan	nan	1	FALSE
14	ENSG00000033170	+	A5	66028433-66028328	nan	nan	nan	1	FALSE
14	ENSG00000033170	+	A5	66028433-66028370	nan	nan	nan	1	FALSE
14	ENSG00000033170	+	A5	66028433-66028403	nan	nan	nan	1	FALSE
14	ENSG00000033170	+	A5	66028433-66028415	nan	nan	nan	1	FALSE
14	ENSG00000033170	+	A5	66028433-66028420	nan	nan	nan	1	FALSE
14	ENSG00000033170	+	A5	66028484-66028328	1	1	nan	1	FALSE
14	ENSG00000033170	+	A5	66028484-66028370	1	1	nan	1	FALSE
14	ENSG00000033170	+	A5	66028484-66028403	1	1	nan	1	FALSE
14	ENSG00000033170	+	A5	66028484-66028415	1	1	nan	1	FALSE
14	ENSG00000033170	+	A5	66028484-66028420	1	1	nan	1	FALSE
14	ENSG00000033170	+	A5	66028484-66028433	1	1	nan	1	FALSE
17	ENSG00000033627	+	A5	40672679-40672641	nan	nan	nan	1	FALSE
17	ENSG00000033627	+	A5	40673145-40673135	0	0	nan	1	FALSE
15	ENSG00000033800	+	A5	68480170-68479926	0.575277	1	0.328405	0.025974	TRUE
3	ENSG00000033867	-	A5	27475407-27475446	0.87057	nan	nan	1	FALSE
3	ENSG00000033867	-	A5	27525558-27525570	0.0606367	0	-0.127637	0.0819181	FALSE
3	ENSG00000033867	-	A5	27525558-27525570	0	0	-0.107425	0.0819181	FALSE
15	ENSG00000034053	+	A5	29213952-29213921	nan	nan	nan	1	FALSE
15	ENSG00000034053	+	A5	29346169-29346100	nan	nan	nan	1	FALSE
15	ENSG00000034053	+	A5	29346297-29346100	nan	nan	nan	1	FALSE
15	ENSG00000034053	+	A5	29346297-29346169	nan	nan	nan	1	FALSE
15	ENSG00000034053	+	A5	29346423-29346100	nan	nan	nan	1	FALSE
15	ENSG00000034053	+	A5	29346423-29346169	nan	nan	nan	1	FALSE
15	ENSG00000034053	+	A5	29346423-29346297	nan	nan	nan	1	FALSE
15	ENSG00000034053	+	A5	29346878-29346100	nan	nan	nan	1	FALSE
15	ENSG00000034053	+	A5	29346878-29346169	nan	nan	nan	1	FALSE
15	ENSG00000034053	+	A5	29346878-29346297	nan	nan	nan	1	FALSE
15	ENSG00000034053	+	A5	29346878-29346423	nan	nan	nan	1	FALSE
15	ENSG00000034053	+	A5	29347038-29346100	nan	nan	nan	1	FALSE
15	ENSG00000034053	+	A5	29347038-29346169	nan	nan	nan	1	FALSE
15	ENSG00000034053	+	A5	29347038-29346297	nan	nan	nan	1	FALSE
15	ENSG00000034053	+	A5	29347038-29346423	nan	nan	nan	1	FALSE
15	ENSG00000034053	+	A5	29347038-29346878	nan	nan	nan	1	FALSE
3	ENSG00000034533	-	A5	130742849-130744002	1	1	0	0.127373	FALSE
3	ENSG00000034533	-	A5	130742849-130744006	1	1	0	0.127373	FALSE
3	ENSG00000034533	-	A5	130742849-130744008	1	1	0	0.127373	FALSE
3	ENSG00000034533	-	A5	130742849-130744130	1	1	0	0.127373	FALSE
3	ENSG00000034533	-	A5	130744002-130744006	nan	nan	nan	1	FALSE
3	ENSG00000034533	-	A5	130744002-130744008	nan	nan	nan	1	FALSE
3	ENSG00000034533	-	A5	130744002-130744130	nan	nan	nan	1	FALSE
3	ENSG00000034533	-	A5	130744006-130744008	nan	nan	nan	1	FALSE
3	ENSG00000034533	-	A5	130744006-130744130	nan	nan	nan	1	FALSE
3	ENSG00000034533	-	A5	130744008-130744130	nan	nan	nan	1	FALSE
3	ENSG00000034533	-	A5	130745032-130745351	0	0	nan	1	FALSE
3	ENSG00000034533	-	A5	130745351-130745576	1	1	0.20475	0.127373	FALSE
8	ENSG00000034677	-	A5	101299729-101299906	1	1	0	0.141858	FALSE
8	ENSG00000034677	-	A5	101299729-101299933	1	1	0	0.141858	FALSE
8	ENSG00000034677	-	A5	101299729-101300063	1	1	0	0.141858	FALSE
8	ENSG00000034677	-	A5	101299729-101300135	1	1	0	0.141858	FALSE
8	ENSG00000034677	-	A5	101299729-101300359	1	1	0.0253008	0.141858	FALSE
8	ENSG00000034677	-	A5	101299906-101299933	nan	nan	nan	1	FALSE
8	ENSG00000034677	-	A5	101299906-101300063	nan	nan	nan	1	FALSE
8	ENSG00000034677	-	A5	101299906-101300135	nan	nan	nan	1	FALSE
8	ENSG00000034677	-	A5	101299906-101300359	0	nan	nan	1	FALSE
8	ENSG00000034677	-	A5	101299933-101300063	nan	nan	nan	1	FALSE
8	ENSG00000034677	-	A5	101299933-101300135	nan	nan	nan	1	FALSE
8	ENSG00000034677	-	A5	101299933-101300359	0	nan	nan	1	FALSE
8	ENSG00000034677	-	A5	101300063-101300135	nan	nan	nan	1	FALSE
8	ENSG00000034677	-	A5	101300063-101300359	0	nan	nan	1	FALSE
8	ENSG00000034677	-	A5	101300135-101300359	0	nan	nan	1	FALSE
16	ENSG00000034713	+	A5	75611264-75611212	0.98585	0.980106	-0.00308117	0.223776	FALSE
2	ENSG00000035115	-	A5	230547-231023	0	0	nan	1	FALSE
2	ENSG00000035141	-	A5	70528540-70528654	0.00985445	0	-0.0145809	0.125874	FALSE
2	ENSG00000035141	-	A5	70528736-70528802	1	1	0	0.125874	FALSE
2	ENSG00000035141	-	A5	70528736-70529057	0.735268	0.673643	-0.0313439	0.125874	FALSE
2	ENSG00000035141	-	A5	70528802-70529057	0	0	nan	1	FALSE
2	ENSG00000035141	-	A5	70528736-70529057	0.316079	1	0.446165	0.0939061	FALSE
15	ENSG00000035664	-	A5	64275732-64275824	0.316029	0.600118	0.428047	0.0524476	FALSE
17	ENSG00000035862	-	A5	76852046-76853604	0.0603937	0.00649321	-0.0572437	0.0754246	FALSE
4	ENSG00000035928	-	A5	39352968-39353052	1	1	0	0.191309	FALSE
3	ENSG00000036054	+	A5	99980389-99979915	0.456374	0.836865	0.322807	0.031968	TRUE
2	ENSG00000036257	-	A5	225427417-225427911	nan	nan	nan	1	FALSE
14	ENSG00000036530	+	A5	100188403-100188373	nan	nan	nan	1	FALSE
1	ENSG00000036549	-	A5	78097535-78098867	1	1	0	0.144855	FALSE
1	ENSG00000036549	-	A5	78097535-78098931	1	1	0	0.144855	FALSE
1	ENSG00000036549	-	A5	78098867-78098931	nan	nan	nan	1	FALSE
8	ENSG00000036565	-	A5	20003277-20003302	nan	nan	nan	1	FALSE
11	ENSG00000036672	-	A5	119243417-119243688	1	1	nan	1	FALSE
11	ENSG00000036672	-	A5	119243417-119243778	1	1	nan	1	FALSE
11	ENSG00000036672	-	A5	119243688-119243778	nan	nan	nan	1	FALSE
17	ENSG00000037042	+	A5	40812380-40812334	0	0	0	0.165834	FALSE
5	ENSG00000037241	+	A5	172386042-172386010	0.00913202	0.0112138	0.00256784	0.217283	FALSE
5	ENSG00000037241	+	A5	172386471-172386010	0.450596	0.38875	-0.0562162	0.0606893	FALSE
5	ENSG00000037241	+	A5	172386471-172386042	0.989913	0.98248	-0.0106048	0.177423	FALSE
5	ENSG00000037241	+	A5	172386517-172386471	0.503211	0.461893	-0.0738983	0.046953	FALSE
5	ENSG00000037241	+	A5	172386630-172386471	0.114583	0.343406	0.186075	0.00749251	TRUE
5	ENSG00000037241	+	A5	172386630-172386517	0.102598	0.421347	0.249595	0.00749251	TRUE
5	ENSG00000037241	+	A5	172387044-172386992	1	nan	nan	1	FALSE
5	ENSG00000037474	-	A5	6599347-6599481	1	1	nan	1	FALSE
5	ENSG00000037749	+	A5	153418626-153418571	0	0	0	0.143856	FALSE
5	ENSG00000037749	+	A5	153418862-153418571	0	0	0	0.143856	FALSE
5	ENSG00000037749	+	A5	153418862-153418626	nan	nan	nan	1	FALSE
5	ENSG00000037749	+	A5	153418868-153418571	0	0	-0.0190515	0.143856	FALSE
5	ENSG00000037749	+	A5	153418868-153418626	1	1	nan	1	FALSE
5	ENSG00000037749	+	A5	153418868-153418862	1	1	nan	1	FALSE
5	ENSG00000037749	+	A5	153429577-153429332	1	1	0	0.143856	FALSE
19	ENSG00000037757	+	A5	13876943-13876879	nan	nan	nan	1	FALSE
5	ENSG00000038274	+	A5	162940675-162939202	1	1	nan	1	FALSE
4	ENSG00000038295	+	A5	166914074-166914036	0.750044	0	nan	1	FALSE
5	ENSG00000038382	+	A5	14488369-14487839	0.977747	1	-0.0127448	0.196304	FALSE
16	ENSG00000038532	+	A5	11097162-11097114	0.666644	0.525221	-0.0844179	0.109391	FALSE
16	ENSG00000038532	+	A5	11118428-11118383	nan	nan	nan	1	FALSE
16	ENSG00000038532	+	A5	11250958-11250944	1	nan	nan	1	FALSE
16	ENSG00000039068	+	A5	68847465-68847398	0	0	nan	1	FALSE
16	ENSG00000039523	+	A5	67563990-67563762	nan	nan	nan	1	FALSE
16	ENSG00000039523	+	A5	67572453-67572374	nan	nan	nan	1	FALSE
5	ENSG00000039537	-	A5	41203190-41203240	nan	nan	nan	1	FALSE
5	ENSG00000039560	+	A5	34656801-34656580	0	0	0	0.173826	FALSE
5	ENSG00000039560	+	A5	34684880-34684820	0.792133	0	nan	1	FALSE
5	ENSG00000039560	+	A5	34684880-34684820	nan	nan	nan	1	FALSE
5	ENSG00000039560	+	A5	34688414-34688353	0	nan	nan	1	FALSE
5	ENSG00000039560	+	A5	34757703-34757687	1	1	-0.0146656	0.173826	FALSE
5	ENSG00000039560	+	A5	34757719-34757687	0	0	nan	1	FALSE
5	ENSG00000039560	+	A5	34757719-34757703	0	0	0	0.173826	FALSE
5	ENSG00000039600	-	A5	157053351-157053614	1	nan	nan	1	FALSE
19	ENSG00000039650	-	A5	50364508-50364596	nan	1	nan	1	FALSE
19	ENSG00000039650	-	A5	50370311-50370372	1	1	nan	1	FALSE
19	ENSG00000039650	-	A5	50370726-50370936	0	0	nan	1	FALSE
19	ENSG00000039987	+	A5	12862788-12862653	nan	nan	nan	1	FALSE
5	ENSG00000040275	+	A5	169015579-169015494	1	0.950324	-0.0194228	0.15984	FALSE
5	ENSG00000040275	+	A5	169015579-169015494	1	0.956746	-0.0205838	0.15984	FALSE
17	ENSG00000040531	+	A5	3540125-3540002	1	1	0.333333	0.020979	TRUE
17	ENSG00000040531	+	A5	3540181-3540125	0	0	nan	1	FALSE
17	ENSG00000040633	-	A5	7139249-7139253	nan	nan	nan	1	FALSE
17	ENSG00000040633	-	A5	7139249-7139678	nan	nan	nan	1	FALSE
17	ENSG00000040633	-	A5	7139249-7139748	nan	0	nan	1	FALSE
17	ENSG00000040633	-	A5	7139249-7139838	nan	nan	nan	1	FALSE
17	ENSG00000040633	-	A5	7139253-7139678	nan	nan	nan	1	FALSE
17	ENSG00000040633	-	A5	7139253-7139748	nan	0	nan	1	FALSE
17	ENSG00000040633	-	A5	7139253-7139838	nan	nan	nan	1	FALSE
17	ENSG00000040633	-	A5	7139678-7139748	nan	0	nan	1	FALSE
17	ENSG00000040633	-	A5	7139678-7139838	nan	nan	nan	1	FALSE
17	ENSG00000040633	-	A5	7139748-7139838	nan	1	nan	1	FALSE
17	ENSG00000040633	-	A5	7142105-7142120	nan	nan	nan	1	FALSE
17	ENSG00000040633	-	A5	7142105-7142120	nan	nan	nan	1	FALSE
2	ENSG00000040933	+	A5	99172271-99172154	0	0.874	0.72385	0.016983	TRUE
15	ENSG00000041357	+	A5	78832881-78832805	0.134892	0.0865751	-0.0304144	0.166334	FALSE
15	ENSG00000041357	+	A5	78834987-78834561	1	0	nan	1	FALSE
15	ENSG00000041357	+	A5	78841219-78841146	nan	nan	nan	1	FALSE
15	ENSG00000041357	+	A5	78841283-78841146	1	1	0	0.214286	FALSE
15	ENSG00000041357	+	A5	78841283-78841219	1	1	0	0.214286	FALSE
9	ENSG00000041982	-	A5	117852841-117853022	1	1	0.037036	0.148851	FALSE
14	ENSG00000042088	+	A5	90429901-90429896	nan	0	nan	1	FALSE
14	ENSG00000042088	+	A5	90429913-90429896	1	0	nan	1	FALSE
14	ENSG00000042088	+	A5	90429913-90429901	1	nan	nan	1	FALSE
14	ENSG00000042088	+	A5	90429943-90429896	nan	0	nan	1	FALSE
14	ENSG00000042088	+	A5	90429943-90429901	nan	nan	nan	1	FALSE
14	ENSG00000042088	+	A5	90429943-90429913	0	nan	nan	1	FALSE
14	ENSG00000042088	+	A5	90430017-90429896	1	1	-0.0227138	0.177323	FALSE
14	ENSG00000042088	+	A5	90430017-90429901	1	1	0	0.177323	FALSE
14	ENSG00000042088	+	A5	90430017-90429913	1	1	0.0227991	0.177323	FALSE
14	ENSG00000042088	+	A5	90430017-90429943	1	1	0	0.177323	FALSE
14	ENSG00000042088	+	A5	90447023-90446976	0.0751975	0.0150694	-0.0508741	0.177323	FALSE
14	ENSG00000042088	+	A5	90499725-90499526	0	nan	nan	1	FALSE
14	ENSG00000042088	+	A5	90509503-90509484	0	0	0	0.177323	FALSE
2	ENSG00000042304	-	A5	228476113-228476370	nan	nan	nan	1	FALSE
14	ENSG00000042317	+	A5	88852300-88852181	0	0	0	0.102398	FALSE
14	ENSG00000042317	+	A5	88852375-88852181	0	0	nan	1	FALSE
14	ENSG00000042317	+	A5	88862547-88862528	1	1	0	0.102398	FALSE
2	ENSG00000042445	-	A5	85572636-85573098	0	0	0.00228306	0.19031	FALSE
2	ENSG00000042493	-	A5	85626259-85626304	1	1	0.000400393	0.263736	FALSE
2	ENSG00000042493	-	A5	85641103-85641107	1	1	0.00012688	0.263736	FALSE
19	ENSG00000042753	-	A5	47341424-47341429	0.994681	0.9899	-0.00272424	0.190809	FALSE
7	ENSG00000042813	-	A5	50132459-50132664	nan	nan	nan	1	FALSE
8	ENSG00000042832	+	A5	133880499-133880468	nan	nan	nan	1	FALSE
8	ENSG00000042832	+	A5	134030242-134030111	nan	0.5	nan	1	FALSE
8	ENSG00000042980	+	A5	24201101-24201097	nan	nan	nan	1	FALSE
3	ENSG00000043093	-	A5	182683325-182683467	1	1	0.0022536	0.181818	FALSE
3	ENSG00000043093	-	A5	182703580-182703609	nan	nan	nan	1	FALSE
5	ENSG00000043143	+	A5	133861701-133861432	1	1	nan	1	FALSE
5	ENSG00000043143	+	A5	133861701-133861686	1	1	nan	1	FALSE
5	ENSG00000043143	+	A5	133912591-133912550	nan	nan	nan	1	FALSE
5	ENSG00000043143	+	A5	133912728-133912586	nan	nan	nan	1	FALSE
1	ENSG00000043514	-	A5	40315791-40315795	1	1	-0.0111027	0.175824	FALSE
6	ENSG00000044090	-	A5	43019851-43019947	0	0	0.0186475	0.158342	FALSE
6	ENSG00000044090	-	A5	43021360-43021449	1	1	-0.0186475	0.158342	FALSE
5	ENSG00000044115	+	A5	138211295-138211286	nan	nan	nan	1	FALSE
5	ENSG00000044115	+	A5	138211295-138211286	nan	nan	nan	1	FALSE
5	ENSG00000044115	+	A5	138211295-138211286	nan	nan	nan	1	FALSE
5	ENSG00000044115	+	A5	138211427-138211286	nan	nan	nan	1	FALSE
5	ENSG00000044115	+	A5	138211427-138211286	nan	nan	nan	1	FALSE
5	ENSG00000044115	+	A5	138211427-138211286	nan	nan	nan	1	FALSE
5	ENSG00000044115	+	A5	138211427-138211295	nan	nan	nan	1	FALSE
5	ENSG00000044115	+	A5	138269775-138269509	nan	0	nan	1	FALSE
X	ENSG00000044446	-	A5	18920910-18920936	nan	nan	nan	1	FALSE
9	ENSG00000044459	+	A5	17457713-17457626	1	1	0	0.108392	FALSE
3	ENSG00000044524	+	A5	89521769-89521672	nan	1	nan	1	FALSE
3	ENSG00000044524	+	A5	89528649-89528551	nan	1	nan	1	FALSE
X	ENSG00000046647	-	A5	14044171-14044259	0.0965416	0	-0.0345961	0.138362	FALSE
8	ENSG00000047249	-	A5	54742078-54742089	nan	nan	nan	1	FALSE
8	ENSG00000047249	-	A5	54745544-54745621	1	1	0	0.214286	FALSE
8	ENSG00000047249	-	A5	54754138-54754185	1	1	nan	1	FALSE
8	ENSG00000047249	-	A5	54755064-54755431	0.50026	nan	nan	1	FALSE
8	ENSG00000047249	-	A5	54755431-54755516	1	nan	nan	1	FALSE
8	ENSG00000047249	-	A5	54755431-54755594	0	0	-0.00507906	0.214286	FALSE
4	ENSG00000047315	+	A5	57843974-57843957	1	nan	nan	1	FALSE
4	ENSG00000047315	+	A5	57844166-57843957	nan	nan	nan	1	FALSE
4	ENSG00000047315	+	A5	57844166-57843974	0	nan	nan	1	FALSE
15	ENSG00000047346	-	A5	52879253-52879348	1	1	nan	1	FALSE
15	ENSG00000047346	-	A5	52970627-52970769	1	1	nan	1	FALSE
15	ENSG00000047346	-	A5	52970627-52970901	1	1	nan	1	FALSE
15	ENSG00000047346	-	A5	52971025-52971473	nan	nan	nan	1	FALSE
4	ENSG00000047365	-	A5	36230204-36230968	1	1	nan	1	FALSE
4	ENSG00000047365	-	A5	36245231-36245313	0	0	nan	1	FALSE
3	ENSG00000047457	-	A5	148883749-148883805	nan	nan	nan	1	FALSE
3	ENSG00000047457	-	A5	148894025-148894037	0	nan	nan	1	FALSE
6	ENSG00000047579	-	A5	15533467-15533471	0.885474	0.971652	0.0758653	0.0729271	FALSE
X	ENSG00000047648	-	A5	11283806-11283990	0	nan	nan	1	FALSE
3	ENSG00000047849	-	A5	47894285-47894427	nan	nan	nan	1	FALSE
3	ENSG00000047849	-	A5	47912303-47912348	1	1	0	0.238262	FALSE
3	ENSG00000047849	-	A5	48130263-48130454	1	1	nan	1	FALSE
7	ENSG00000048052	+	A5	18535646-18535477	0	0	nan	1	FALSE
7	ENSG00000048052	+	A5	18631265-18631259	1	1	0	0.107892	FALSE
5	ENSG00000048140	+	A5	176074714-176074703	nan	0	nan	1	FALSE
5	ENSG00000048140	+	A5	176074714-176074703	0	0	0	0.204296	FALSE
5	ENSG00000048140	+	A5	176082021-176079914	1	0.785975	nan	1	FALSE
5	ENSG00000048140	+	A5	176083135-176083126	0	0	0	0.204296	FALSE
5	ENSG00000048140	+	A5	176083957-176083925	1	1	0	0.204296	FALSE
5	ENSG00000048140	+	A5	176084696-176084530	nan	nan	nan	1	FALSE
5	ENSG00000048162	-	A5	175815236-175815434	0.0558007	0.0690212	0.0105308	0.18032	FALSE
4	ENSG00000048342	+	A5	15482906-15482833	0	0	nan	1	FALSE
8	ENSG00000048392	-	A5	103250669-103250787	1	1	0	0.0699301	FALSE
7	ENSG00000048405	-	A5	127032114-127032119	1	1	nan	1	FALSE
7	ENSG00000048405	-	A5	127032114-127032212	0.130138	0.333333	nan	1	FALSE
7	ENSG00000048405	-	A5	127032114-127032313	1	1	nan	1	FALSE
7	ENSG00000048405	-	A5	127032114-127032602	1	1	nan	1	FALSE
7	ENSG00000048405	-	A5	127032212-127032313	1	1	nan	1	FALSE
7	ENSG00000048405	-	A5	127032212-127032602	1	1	nan	1	FALSE
16	ENSG00000048462	+	A5	12061701-12061448	nan	0.75	nan	1	FALSE
12	ENSG00000048540	-	A5	16753535-16753589	0.50076	0.750183	nan	1	FALSE
12	ENSG00000048540	-	A5	16753535-16753648	1	1	nan	1	FALSE
12	ENSG00000048540	-	A5	16753589-16753648	1	1	nan	1	FALSE
12	ENSG00000048540	-	A5	16753589-16753648	nan	nan	nan	1	FALSE
12	ENSG00000048540	-	A5	16753589-16753620	1	1	nan	1	FALSE
12	ENSG00000048540	-	A5	16753589-16753648	1	1	nan	1	FALSE
12	ENSG00000048540	-	A5	16753620-16753648	nan	nan	nan	1	FALSE
12	ENSG00000048540	-	A5	16754789-16754952	nan	nan	nan	1	FALSE
12	ENSG00000048540	-	A5	16758559-16758702	nan	nan	nan	1	FALSE
12	ENSG00000048540	-	A5	16759751-16759935	nan	1	nan	1	FALSE
12	ENSG00000048540	-	A5	16759751-16759981	nan	nan	nan	1	FALSE
12	ENSG00000048540	-	A5	16759935-16759981	nan	nan	nan	1	FALSE
12	ENSG00000048540	-	A5	16760225-16760239	nan	nan	nan	1	FALSE
6	ENSG00000048545	+	A5	42123331-42123223	1	nan	nan	1	FALSE
6	ENSG00000048545	+	A5	42131204-42130833	1	nan	nan	1	FALSE
11	ENSG00000048649	-	A5	77411766-77411775	1	1	0.00647464	0.147852	FALSE
10	ENSG00000048740	+	A5	11356233-11356221	0	0	0	0.112388	FALSE
2	ENSG00000048991	+	A5	136399360-136399174	1	1	nan	1	FALSE
5	ENSG00000049167	-	A5	60200615-60200619	0	0	0	0.189311	FALSE
5	ENSG00000049192	-	A5	64558631-64558644	0	0	0.139778	0.0909091	FALSE
1	ENSG00000049246	+	A5	7870648-7870627	nan	1	nan	1	FALSE
17	ENSG00000049283	+	A5	48610283-48610205	nan	nan	nan	1	FALSE
17	ENSG00000049283	+	A5	48610346-48610205	nan	nan	nan	1	FALSE
17	ENSG00000049283	+	A5	48610346-48610205	nan	nan	nan	1	FALSE
17	ENSG00000049283	+	A5	48610346-48610283	nan	nan	nan	1	FALSE
17	ENSG00000049283	+	A5	48613639-48613560	nan	nan	nan	1	FALSE
17	ENSG00000049283	+	A5	48613986-48613952	nan	nan	nan	1	FALSE
17	ENSG00000049283	+	A5	48614070-48613952	nan	nan	nan	1	FALSE
17	ENSG00000049283	+	A5	48614070-48613986	nan	nan	nan	1	FALSE
17	ENSG00000049283	+	A5	48614243-48613952	nan	nan	nan	1	FALSE
17	ENSG00000049283	+	A5	48614243-48613986	nan	nan	nan	1	FALSE
17	ENSG00000049283	+	A5	48614243-48614070	nan	nan	nan	1	FALSE
17	ENSG00000049283	+	A5	48614325-48613952	nan	nan	nan	1	FALSE
17	ENSG00000049283	+	A5	48614325-48613986	nan	nan	nan	1	FALSE
17	ENSG00000049283	+	A5	48614325-48614070	nan	nan	nan	1	FALSE
17	ENSG00000049283	+	A5	48614325-48614243	nan	nan	nan	1	FALSE
17	ENSG00000049283	+	A5	48614422-48613952	nan	nan	nan	1	FALSE
17	ENSG00000049283	+	A5	48614422-48613986	nan	nan	nan	1	FALSE
17	ENSG00000049283	+	A5	48614422-48614070	nan	nan	nan	1	FALSE
17	ENSG00000049283	+	A5	48614422-48614243	nan	nan	nan	1	FALSE
17	ENSG00000049283	+	A5	48614422-48614325	nan	nan	nan	1	FALSE
17	ENSG00000049283	+	A5	48614479-48613952	nan	nan	nan	1	FALSE
17	ENSG00000049283	+	A5	48614479-48613986	nan	nan	nan	1	FALSE
17	ENSG00000049283	+	A5	48614479-48614070	nan	nan	nan	1	FALSE
17	ENSG00000049283	+	A5	48614479-48614243	nan	nan	nan	1	FALSE
17	ENSG00000049283	+	A5	48614479-48614325	nan	nan	nan	1	FALSE
17	ENSG00000049283	+	A5	48614479-48614422	nan	nan	nan	1	FALSE
2	ENSG00000049323	+	A5	33487891-33487888	0.803218	0	nan	1	FALSE
11	ENSG00000049449	+	A5	32120074-32120004	nan	0	nan	1	FALSE
11	ENSG00000049449	+	A5	32124748-32124704	nan	nan	nan	1	FALSE
7	ENSG00000049540	+	A5	73450018-73449744	0	0	nan	1	FALSE
7	ENSG00000049540	+	A5	73470765-73470687	1	1	nan	1	FALSE
7	ENSG00000049540	+	A5	73474930-73474831	0.5	0.5	nan	1	FALSE
7	ENSG00000049541	-	A5	73651619-73651692	0	0	0	0.281219	FALSE
7	ENSG00000049541	-	A5	73661080-73661088	nan	nan	nan	1	FALSE
5	ENSG00000049656	-	A5	1326130-1326376	0.209112	0.0957969	-0.135303	0.02997	TRUE
5	ENSG00000049656	-	A5	1330395-1331918	nan	0	nan	1	FALSE
18	ENSG00000049759	+	A5	55816801-55816791	nan	nan	nan	1	FALSE
18	ENSG00000049759	+	A5	55895139-55895120	nan	nan	nan	1	FALSE
18	ENSG00000049759	+	A5	55989718-55989703	1	1	0	0.166833	FALSE
X	ENSG00000049769	+	A5	49127336-49126396	nan	1	nan	1	FALSE
5	ENSG00000049883	+	A5	71616431-71616336	0.607723	0.833882	0.0582112	0.133367	FALSE
5	ENSG00000049883	+	A5	71617006-71616336	0.622839	0.833882	-0.0540824	0.133367	FALSE
14	ENSG00000050130	+	A5	59961942-59961805	1	1	0	0.213287	FALSE
11	ENSG00000050165	-	A5	12030417-12030586	1	nan	nan	1	FALSE
11	ENSG00000050165	-	A5	12030586-12030719	0	0	0	0.171828	FALSE
7	ENSG00000050327	+	A5	144062916-144059946	nan	nan	nan	1	FALSE
7	ENSG00000050327	+	A5	144062916-144059946	nan	nan	nan	1	FALSE
12	ENSG00000050426	+	A5	51442261-51442154	1	1	0	0.211788	FALSE
12	ENSG00000050426	+	A5	51442262-51442154	1	nan	nan	1	FALSE
12	ENSG00000050426	+	A5	51442262-51442261	0	0	-0.172431	0.0659341	FALSE
12	ENSG00000050426	+	A5	51442301-51442261	0.409838	0	nan	1	FALSE
12	ENSG00000050426	+	A5	51446029-51445990	0	0	0	0.109391	FALSE
12	ENSG00000050426	+	A5	51449674-51449640	1	1	nan	1	FALSE
12	ENSG00000050426	+	A5	51450028-51449804	1	1	nan	1	FALSE
12	ENSG00000050426	+	A5	51453215-51453211	0	nan	nan	1	FALSE
1	ENSG00000050628	-	A5	71477901-71477988	nan	nan	nan	1	FALSE
4	ENSG00000050730	-	A5	122053789-122053806	nan	nan	nan	1	FALSE
16	ENSG00000050820	-	A5	75270726-75270780	0	0	0	0.188811	FALSE
16	ENSG00000050820	-	A5	75276368-75276812	1	1	0	0.188811	FALSE
16	ENSG00000050820	-	A5	75276368-75276509	1	nan	nan	1	FALSE
16	ENSG00000050820	-	A5	75276368-75276513	1	nan	nan	1	FALSE
16	ENSG00000050820	-	A5	75276368-75276530	1	nan	nan	1	FALSE
16	ENSG00000050820	-	A5	75276368-75276554	1	nan	nan	1	FALSE
16	ENSG00000050820	-	A5	75276368-75276674	1	0	nan	1	FALSE
16	ENSG00000050820	-	A5	75276368-75276738	1	nan	nan	1	FALSE
16	ENSG00000050820	-	A5	75276368-75276763	1	nan	nan	1	FALSE
16	ENSG00000050820	-	A5	75276509-75276513	nan	nan	nan	1	FALSE
16	ENSG00000050820	-	A5	75276509-75276530	nan	nan	nan	1	FALSE
16	ENSG00000050820	-	A5	75276509-75276554	nan	nan	nan	1	FALSE
16	ENSG00000050820	-	A5	75276509-75276674	nan	0	nan	1	FALSE
16	ENSG00000050820	-	A5	75276509-75276738	nan	nan	nan	1	FALSE
16	ENSG00000050820	-	A5	75276509-75276763	nan	nan	nan	1	FALSE
16	ENSG00000050820	-	A5	75276513-75276530	nan	nan	nan	1	FALSE
16	ENSG00000050820	-	A5	75276513-75276554	nan	nan	nan	1	FALSE
16	ENSG00000050820	-	A5	75276513-75276674	nan	0	nan	1	FALSE
16	ENSG00000050820	-	A5	75276513-75276738	nan	nan	nan	1	FALSE
16	ENSG00000050820	-	A5	75276513-75276763	nan	nan	nan	1	FALSE
16	ENSG00000050820	-	A5	75276530-75276554	nan	nan	nan	1	FALSE
16	ENSG00000050820	-	A5	75276530-75276674	nan	0	nan	1	FALSE
16	ENSG00000050820	-	A5	75276530-75276738	nan	nan	nan	1	FALSE
16	ENSG00000050820	-	A5	75276530-75276763	nan	nan	nan	1	FALSE
16	ENSG00000050820	-	A5	75276554-75276674	nan	0	nan	1	FALSE
16	ENSG00000050820	-	A5	75276554-75276738	nan	nan	nan	1	FALSE
16	ENSG00000050820	-	A5	75276554-75276763	nan	nan	nan	1	FALSE
16	ENSG00000050820	-	A5	75276674-75276738	nan	1	nan	1	FALSE
16	ENSG00000050820	-	A5	75276674-75276763	nan	1	nan	1	FALSE
16	ENSG00000050820	-	A5	75276738-75276763	nan	nan	nan	1	FALSE
16	ENSG00000050820	-	A5	75283463-75283510	nan	nan	nan	1	FALSE
16	ENSG00000050820	-	A5	75297536-75298239	1	nan	nan	1	FALSE
16	ENSG00000050820	-	A5	75297536-75298249	1	nan	nan	1	FALSE
16	ENSG00000050820	-	A5	75298239-75298249	nan	nan	nan	1	FALSE
11	ENSG00000051009	-	A5	6239788-6239830	0	0	0	0.144855	FALSE
16	ENSG00000051108	+	A5	56974157-56974000	1	1	-0.00151786	0.208292	FALSE
19	ENSG00000051128	-	A5	19051860-19052002	1	1	0.00858731	0.167333	FALSE
15	ENSG00000051180	+	A5	40987623-40987519	1	1	0	0.218282	FALSE
15	ENSG00000051180	+	A5	41023373-41023318	1	0.983188	-0.0186872	0.218282	FALSE
3	ENSG00000051382	-	A5	138478015-138478017	1	1	0	0.127373	FALSE
5	ENSG00000051596	-	A5	175386975-175387111	nan	nan	nan	1	FALSE
6	ENSG00000051620	+	A5	138725734-138725689	0.495537	0.438215	-0.0751045	0.152847	FALSE
6	ENSG00000051620	+	A5	138727288-138727170	0.783105	0.811074	0.00402942	0.207293	FALSE
6	ENSG00000051620	+	A5	138734212-138734063	1	1	0	0.207293	FALSE
12	ENSG00000051825	-	A5	123646662-123647561	0	nan	nan	1	FALSE
12	ENSG00000051825	-	A5	123687171-123687238	1	1	nan	1	FALSE
12	ENSG00000051825	-	A5	123702923-123702946	0.584157	1	0.0589171	0.121878	FALSE
12	ENSG00000051825	-	A5	123712010-123712093	0.28335	1	nan	1	FALSE
12	ENSG00000052126	+	A5	19496368-19496353	1	1	0	0.147852	FALSE
1	ENSG00000052723	-	A5	115322731-115323008	0	0	nan	1	FALSE
1	ENSG00000052723	-	A5	115322731-115323070	0	0	0	0.145355	FALSE
1	ENSG00000052723	-	A5	115323008-115323070	0	0.25457	0.166989	0.0941059	FALSE
1	ENSG00000052723	-	A5	115323058-115323070	0.373926	0.244957	-0.188959	0.03996	TRUE
1	ENSG00000052723	-	A5	115323058-115323112	0.49473	0.231132	-0.308204	0.03996	TRUE
1	ENSG00000052723	-	A5	115323070-115323112	0.677737	0.60536	-0.079049	0.0726773	FALSE
1	ENSG00000052723	-	A5	115323058-115323070	1	1	-0.333333	0.03996	TRUE
4	ENSG00000052802	+	A5	166249098-166248916	0	0	0	0.231768	FALSE
4	ENSG00000052802	+	A5	166249274-166249098	nan	nan	nan	1	FALSE
11	ENSG00000052841	+	A5	43427183-43427179	0.638002	1	0.3705	0.00949051	TRUE
14	ENSG00000053254	-	A5	89656728-89656731	1	1	0	0.146853	FALSE
14	ENSG00000053254	-	A5	89878278-89878541	1	1	0	0.146853	FALSE
14	ENSG00000053254	-	A5	89878278-89878657	1	1	0	0.146853	FALSE
14	ENSG00000053254	-	A5	89878541-89878657	nan	nan	nan	1	FALSE
6	ENSG00000053328	-	A5	110678539-110679158	nan	nan	nan	1	FALSE
1	ENSG00000053371	-	A5	19630722-19630771	1	1	0	0.171329	FALSE
1	ENSG00000053372	+	A5	19578742-19578357	0.00194027	0.00201039	-0.000795707	0.279221	FALSE
19	ENSG00000053501	+	A5	17330619-17330455	1	1	nan	1	FALSE
14	ENSG00000053770	+	A5	57736106-57735787	0.419762	0.887691	0.283366	0.0404595	TRUE
4	ENSG00000053900	+	A5	25382101-25382067	1	1	0	0.14036	FALSE
4	ENSG00000053900	+	A5	25407244-25407241	0	0	0	0.14036	FALSE
1	ENSG00000054116	-	A5	36614693-36614861	1	1	0	0.271728	FALSE
1	ENSG00000054116	-	A5	36614693-36614938	0.0679352	0.122736	0.0624307	0.14985	FALSE
1	ENSG00000054116	-	A5	36614861-36614938	0	0	0	0.271728	FALSE
1	ENSG00000054118	+	A5	36748301-36748285	0.540958	0.897403	nan	1	FALSE
1	ENSG00000054118	+	A5	36752875-36752871	0.989118	0.992982	0.00500483	0.195305	FALSE
9	ENSG00000054148	+	A5	139742735-139742700	1	1	0	0.289211	FALSE
9	ENSG00000054148	+	A5	139744042-139744025	1	1	0	0.289211	FALSE
9	ENSG00000054148	+	A5	139745012-139744589	0.0084991	0.0264297	0.00990761	0.281718	FALSE
9	ENSG00000054148	+	A5	139745296-139745238	0	0	-0.133463	0.281718	FALSE
1	ENSG00000054267	-	A5	235377084-235377192	1	1	nan	1	FALSE
1	ENSG00000054267	-	A5	235491084-235491251	1	1	0	0.160839	FALSE
1	ENSG00000054277	-	A5	241767562-241767722	1	1	0.292257	0.043956	TRUE
2	ENSG00000054356	-	A5	220154951-220155012	1	1	nan	1	FALSE
2	ENSG00000054356	-	A5	220173604-220173700	nan	nan	nan	1	FALSE
22	ENSG00000054611	+	A5	47188701-47188659	nan	nan	nan	1	FALSE
14	ENSG00000054654	+	A5	64679723-64679672	1	1	nan	1	FALSE
14	ENSG00000054654	+	A5	64681188-64681041	1	1	nan	1	FALSE
14	ENSG00000054654	+	A5	64692279-64692241	0	0	nan	1	FALSE
14	ENSG00000054690	+	A5	68047755-68047718	1	1	nan	1	FALSE
14	ENSG00000054690	+	A5	68054020-68053949	0	0	nan	1	FALSE
11	ENSG00000054938	-	A5	74407546-74407557	nan	nan	nan	1	FALSE
11	ENSG00000054938	-	A5	74407546-74407613	nan	nan	nan	1	FALSE
11	ENSG00000054938	-	A5	74407557-74407613	nan	nan	nan	1	FALSE
5	ENSG00000055147	-	A5	153417853-153417948	nan	nan	nan	1	FALSE
5	ENSG00000055147	-	A5	153414304-153414323	1	1	0	0.13037	FALSE
5	ENSG00000055147	-	A5	153414304-153414408	1	1	0	0.13037	FALSE
5	ENSG00000055147	-	A5	153414304-153414468	1	1	0	0.13037	FALSE
5	ENSG00000055147	-	A5	153414323-153414408	nan	nan	nan	1	FALSE
5	ENSG00000055147	-	A5	153414323-153414468	nan	nan	nan	1	FALSE
5	ENSG00000055147	-	A5	153414408-153414468	nan	nan	nan	1	FALSE
5	ENSG00000055147	-	A5	153417853-153417948	0.5	1	nan	1	FALSE
5	ENSG00000055147	-	A5	153417853-153418387	1	1	nan	1	FALSE
5	ENSG00000055147	-	A5	153417853-153418396	1	1	nan	1	FALSE
5	ENSG00000055147	-	A5	153417853-153418417	0	0.470611	0.119388	0.13037	FALSE
5	ENSG00000055147	-	A5	153417948-153418387	nan	nan	nan	1	FALSE
5	ENSG00000055147	-	A5	153417948-153418396	nan	nan	nan	1	FALSE
5	ENSG00000055147	-	A5	153417948-153418417	0	0	nan	1	FALSE
5	ENSG00000055147	-	A5	153418387-153418396	nan	nan	nan	1	FALSE
5	ENSG00000055147	-	A5	153418387-153418417	0	0	nan	1	FALSE
5	ENSG00000055147	-	A5	153418396-153418417	0	0	nan	1	FALSE
5	ENSG00000055147	-	A5	153418387-153418417	0	nan	nan	1	FALSE
5	ENSG00000055163	+	A5	156693594-156693205	0	0	-0.333333	0.0609391	FALSE
6	ENSG00000055208	+	A5	149691235-149691211	1	1	0	0.162338	FALSE
17	ENSG00000055483	-	A5	76792399-76793868	1	1	nan	1	FALSE
17	ENSG00000055483	-	A5	76792399-76794482	1	0	-0.581895	0.182418	FALSE
17	ENSG00000055483	-	A5	76832193-76832344	1	1	0	0.201299	FALSE
17	ENSG00000055483	-	A5	76832193-76832206	0.905978	0.983327	0.0630531	0.182418	FALSE
17	ENSG00000055483	-	A5	76832193-76832246	1	1	0	0.201299	FALSE
17	ENSG00000055483	-	A5	76832193-76832288	1	1	0.016573	0.201299	FALSE
17	ENSG00000055483	-	A5	76832193-76832344	1	1	0	0.201299	FALSE
17	ENSG00000055483	-	A5	76832206-76832246	1	1	0	0.182418	FALSE
17	ENSG00000055483	-	A5	76832206-76832288	1	1	0.110425	0.182418	FALSE
17	ENSG00000055483	-	A5	76832206-76832344	1	1	0	0.182418	FALSE
17	ENSG00000055483	-	A5	76832246-76832288	0	nan	nan	1	FALSE
17	ENSG00000055483	-	A5	76832246-76832344	nan	nan	nan	1	FALSE
17	ENSG00000055483	-	A5	76832288-76832344	1	nan	nan	1	FALSE
17	ENSG00000055483	-	A5	76836424-76836482	0	0	0	0.201299	FALSE
17	ENSG00000055483	-	A5	76836424-76836608	nan	nan	nan	1	FALSE
17	ENSG00000055483	-	A5	76836482-76836608	1	1	0	0.201299	FALSE
7	ENSG00000055609	-	A5	151842238-151842250	1	1	0	0.19031	FALSE
7	ENSG00000055609	-	A5	151855942-151855948	nan	nan	nan	1	FALSE
7	ENSG00000055609	-	A5	151877796-151879242	1	1	0	0.19031	FALSE
1	ENSG00000055732	-	A5	85512993-85513258	nan	nan	nan	1	FALSE
2	ENSG00000055917	-	A5	20457998-20458004	0	0	-0.204928	0.0549451	FALSE
10	ENSG00000055950	-	A5	102739002-102739013	0	0	nan	1	FALSE
10	ENSG00000055950	-	A5	102743705-102743791	0.30058	0.346719	0.0146639	0.171828	FALSE
10	ENSG00000055950	-	A5	102746438-102746444	0	0	nan	1	FALSE
10	ENSG00000055950	-	A5	102746438-102746506	0	0	nan	1	FALSE
10	ENSG00000055950	-	A5	102746444-102746506	0.688933	0	nan	1	FALSE
10	ENSG00000055950	-	A5	102746444-102746506	0.30058	0.346719	0.0117701	0.171828	FALSE
10	ENSG00000055950	-	A5	102746444-102746506	0.950898	0.846603	-0.0777827	0.142358	FALSE
3	ENSG00000055955	-	A5	52852068-52852273	nan	nan	nan	1	FALSE
3	ENSG00000055957	+	A5	52813893-52813610	nan	nan	nan	1	FALSE
3	ENSG00000055957	+	A5	52814109-52814000	nan	nan	nan	1	FALSE
5	ENSG00000056097	-	A5	32403207-32403211	0.979468	1	0.0153356	0.144356	FALSE
9	ENSG00000056586	-	A5	125611909-125612076	1	1	nan	1	FALSE
9	ENSG00000056586	-	A5	125613360-125613379	1	1	nan	1	FALSE
17	ENSG00000056661	-	A5	36891479-36891744	1	1	0.0666494	0.122877	FALSE
17	ENSG00000056661	-	A5	36895002-36895006	0	0	-0.0666494	0.122877	FALSE
6	ENSG00000056972	-	A5	111888201-111888253	nan	nan	nan	1	FALSE
6	ENSG00000056972	-	A5	111888201-111888315	nan	nan	nan	1	FALSE
6	ENSG00000056972	-	A5	111888253-111888315	nan	nan	nan	1	FALSE
6	ENSG00000056972	-	A5	111888253-111888419	nan	nan	nan	1	FALSE
6	ENSG00000056972	-	A5	111888315-111888419	nan	nan	nan	1	FALSE
1	ENSG00000057252	+	A5	179292634-179292630	0.203808	0.731152	0.430925	0.00649351	TRUE
10	ENSG00000057608	-	A5	5807972-5808037	1	1	nan	1	FALSE
12	ENSG00000057704	-	A5	94975398-94975903	nan	nan	nan	1	FALSE
2	ENSG00000057935	+	A5	42936236-42936154	1	1	nan	1	FALSE
3	ENSG00000058063	+	A5	182598769-182598735	1	0.500079	-0.416482	0.0509491	FALSE
3	ENSG00000058063	+	A5	182631816-182631751	1	nan	nan	1	FALSE
7	ENSG00000058091	+	A5	90338924-90338709	nan	nan	nan	1	FALSE
7	ENSG00000058091	+	A5	90339271-90338924	nan	nan	nan	1	FALSE
3	ENSG00000058262	+	A5	127771745-127771402	nan	nan	nan	1	FALSE
12	ENSG00000058272	-	A5	80180557-80182428	0	0	-0.00414177	0.183816	FALSE
15	ENSG00000058335	-	A5	79298519-79298528	1	1	0	0.0684316	FALSE
1	ENSG00000058668	+	A5	203708979-203708696	1	1	0	0.150849	FALSE
1	ENSG00000058673	+	A5	203764922-203764903	0.782187	0.640402	-0.130571	0.0774226	FALSE
1	ENSG00000058673	+	A5	203764922-203764903	0	nan	nan	1	FALSE
1	ENSG00000058673	+	A5	203765729-203765624	0.0791314	0	-0.151822	0.0774226	FALSE
5	ENSG00000058729	-	A5	96518505-96518830	0	0	0	0.186813	FALSE
16	ENSG00000059122	+	A5	2979917-2979827	nan	0	nan	1	FALSE
16	ENSG00000059122	+	A5	2980011-2979827	1	1	-0.041109	0.113886	FALSE
16	ENSG00000059122	+	A5	2980011-2979917	1	1	0	0.113886	FALSE
16	ENSG00000059122	+	A5	2986878-2986426	1	1	0.111072	0.113886	FALSE
16	ENSG00000059145	-	A5	1417093-1417243	0.686971	0.777694	0.132781	0.0679321	FALSE
16	ENSG00000059145	-	A5	1429534-1429595	1	1	0	0.197303	FALSE
7	ENSG00000059377	+	A5	139575465-139575436	nan	nan	nan	1	FALSE
7	ENSG00000059377	+	A5	139719896-139719837	nan	nan	nan	1	FALSE
10	ENSG00000059573	-	A5	97393248-97393254	1	1	-0.333333	0.014985	TRUE
10	ENSG00000059573	-	A5	97416203-97416354	0	0	0	0.238761	FALSE
4	ENSG00000059691	-	A5	152593761-152593914	0	0	0	0.158342	FALSE
12	ENSG00000059758	-	A5	96792871-96793112	nan	nan	nan	1	FALSE
12	ENSG00000059758	-	A5	96792871-96793123	0	nan	nan	1	FALSE
12	ENSG00000059758	-	A5	96793112-96793123	0	nan	nan	1	FALSE
18	ENSG00000060069	+	A5	77513672-77513668	nan	0.5	nan	1	FALSE
18	ENSG00000060069	+	A5	77513787-77513668	1	1	-0.0156257	0.17033	FALSE
18	ENSG00000060069	+	A5	77513787-77513672	1	1	-0.0134308	0.17033	FALSE
12	ENSG00000060138	-	A5	10854858-10855011	nan	nan	nan	1	FALSE
12	ENSG00000060138	-	A5	10856650-10856659	1	1	0	0.253746	FALSE
12	ENSG00000060138	-	A5	10862507-10865810	0.0934764	0.0794302	-0.0132707	0.253746	FALSE
12	ENSG00000060138	-	A5	10863133-10863253	nan	nan	nan	1	FALSE
12	ENSG00000060138	-	A5	10870612-10870687	0	0	0	0.253746	FALSE
12	ENSG00000060140	-	A5	10782074-10782092	0	nan	nan	1	FALSE
12	ENSG00000060237	+	A5	999679-999676	1	0.873607	-0.102594	0.0659341	FALSE
10	ENSG00000060339	+	A5	70481045-70481039	0.0566174	0	-0.0333532	0.17033	FALSE
10	ENSG00000060339	+	A5	70481163-70481039	0.141106	0.231983	0.016752	0.17033	FALSE
10	ENSG00000060339	+	A5	70481163-70481045	0.732437	0.833468	nan	1	FALSE
19	ENSG00000060566	+	A5	4171811-4171698	nan	nan	nan	1	FALSE
19	ENSG00000060566	+	A5	4171963-4171698	nan	1	nan	1	FALSE
19	ENSG00000060566	+	A5	4171963-4171811	nan	1	nan	1	FALSE
1	ENSG00000060642	+	A5	27114885-27114759	nan	0	nan	1	FALSE
1	ENSG00000060642	+	A5	27115310-27114759	1	1	nan	1	FALSE
1	ENSG00000060642	+	A5	27115310-27114885	1	1	nan	1	FALSE
1	ENSG00000060656	+	A5	29638065-29638056	0	0.19035	0.242446	0.0539461	FALSE
3	ENSG00000060971	-	A5	38167653-38168001	0.610968	0.778651	0.199954	0.0194805	TRUE
12	ENSG00000061273	-	A5	48179494-48179535	0	0	0	0.180819	FALSE
12	ENSG00000061273	-	A5	48189990-48189998	1	1	nan	1	FALSE
12	ENSG00000061273	-	A5	48214266-48214337	1	nan	nan	1	FALSE
20	ENSG00000061656	+	A5	34206642-34206397	1	1	0	0.166334	FALSE
2	ENSG00000061676	-	A5	183799993-183800021	0	0	0	0.158841	FALSE
12	ENSG00000061936	+	A5	132198785-132198738	1	0.961619	-0.0462708	0.130869	FALSE
12	ENSG00000061936	+	A5	132270464-132269773	1	1	0	0.130869	FALSE
3	ENSG00000061938	-	A5	195603448-195603482	nan	nan	nan	1	FALSE
3	ENSG00000061938	-	A5	195608922-195609157	1	1	nan	1	FALSE
12	ENSG00000061987	+	A5	62929489-62929420	1	1	0	0.111389	FALSE
16	ENSG00000062038	+	A5	68712140-68712049	0	0	nan	1	FALSE
16	ENSG00000062038	+	A5	68721647-68721639	0	0	0	0.111888	FALSE
19	ENSG00000062370	-	A5	44844568-44844572	1	1	0	0.0844156	FALSE
12	ENSG00000062485	-	A5	56680281-56680379	0	0	0	0.244755	FALSE
12	ENSG00000062485	-	A5	56693612-56693710	1	0.968945	-0.0229648	0.244755	FALSE
15	ENSG00000062524	-	A5	41799712-41799760	0	nan	nan	1	FALSE
20	ENSG00000062598	-	A5	45022620-45022688	0	0	0	0.182318	FALSE
17	ENSG00000062716	+	A5	57785438-57785109	0	0	0	0.248252	FALSE
17	ENSG00000062716	+	A5	57915573-57915412	0.922871	nan	nan	1	FALSE
17	ENSG00000062725	-	A5	58571934-58571950	nan	nan	nan	1	FALSE
19	ENSG00000062822	+	A5	50912923-50912851	1	1	0	0.195804	FALSE
19	ENSG00000062822	+	A5	50918859-50918847	0	0	0	0.195804	FALSE
12	ENSG00000063046	+	A5	53416411-53416390	0.907636	0.901484	-0.0127178	0.141858	FALSE
12	ENSG00000063046	+	A5	53428508-53428493	0.725603	0.673348	-0.0680321	0.0919081	FALSE
19	ENSG00000063127	-	A5	49809345-49809368	nan	0	nan	1	FALSE
19	ENSG00000063176	+	A5	49122946-49122800	0.628531	0.703769	-0.000414193	0.157842	FALSE
19	ENSG00000063176	+	A5	49127696-49127687	nan	0	nan	1	FALSE
19	ENSG00000063176	+	A5	49128112-49127687	nan	0	nan	1	FALSE
19	ENSG00000063176	+	A5	49128112-49127696	nan	nan	nan	1	FALSE
19	ENSG00000063176	+	A5	49129615-49129432	nan	nan	nan	1	FALSE
19	ENSG00000063176	+	A5	49129619-49129432	1	1	nan	1	FALSE
19	ENSG00000063176	+	A5	49129619-49129615	1	1	nan	1	FALSE
19	ENSG00000063244	+	A5	56180547-56180535	1	0.911307	-0.05799	0.0629371	FALSE
19	ENSG00000063322	+	A5	39884300-39884277	0	0	0	0.199301	FALSE
5	ENSG00000063438	+	A5	344084-344079	0	0	-0.0370369	0.120879	FALSE
5	ENSG00000063438	+	A5	422973-422889	0	nan	nan	1	FALSE
X	ENSG00000063601	+	A5	149883004-149883001	nan	nan	nan	1	FALSE
16	ENSG00000063854	-	A5	1876508-1876713	0	0	0	0.135864	FALSE
4	ENSG00000063978	+	A5	2470985-2470956	1	1	0	0.214785	FALSE
4	ENSG00000063978	+	A5	2492229-2492138	1	1	0	0.214785	FALSE
4	ENSG00000063978	+	A5	2513745-2513687	nan	nan	nan	1	FALSE
4	ENSG00000063978	+	A5	2515543-2515472	1	1	nan	1	FALSE
2	ENSG00000064012	+	A5	202098345-202098277	0.370115	0.179047	-0.133514	0.16034	FALSE
2	ENSG00000064012	+	A5	202131514-202131232	1	1	0	0.16034	FALSE
2	ENSG00000064012	+	A5	202141827-202141691	0	0.0718315	0.0554996	0.16034	FALSE
4	ENSG00000064042	+	A5	41615121-41615115	nan	nan	nan	1	FALSE
4	ENSG00000064042	+	A5	41615121-41615115	nan	nan	nan	1	FALSE
12	ENSG00000064102	-	A5	27090591-27090729	0	0	0	0.205295	FALSE
12	ENSG00000064102	-	A5	27090729-27091201	1	1	0	0.205295	FALSE
12	ENSG00000064115	-	A5	27167011-27167242	1	1	0	0.215784	FALSE
11	ENSG00000064201	+	A5	2323452-2323445	nan	0	nan	1	FALSE
11	ENSG00000064201	+	A5	2323452-2323445	nan	0	nan	1	FALSE
11	ENSG00000064201	+	A5	2334985-2334938	0	1	nan	1	FALSE
11	ENSG00000064201	+	A5	2339151-2339132	nan	1	nan	1	FALSE
20	ENSG00000064205	+	A5	43348762-43348754	0	0	0	0.183317	FALSE
20	ENSG00000064205	+	A5	43356096-43355945	nan	nan	nan	1	FALSE
3	ENSG00000064225	+	A5	98482283-98482275	nan	nan	nan	1	FALSE
17	ENSG00000064300	+	A5	47584020-47583747	nan	nan	nan	1	FALSE
11	ENSG00000064309	-	A5	125831550-125831619	1	1	nan	1	FALSE
11	ENSG00000064309	-	A5	125933121-125933167	1	1	nan	1	FALSE
19	ENSG00000064490	+	A5	19303494-19303363	0	0	nan	1	FALSE
19	ENSG00000064545	-	A5	19232117-19232127	1	1	0	0.206294	FALSE
19	ENSG00000064545	-	A5	19232117-19232334	1	1	nan	1	FALSE
19	ENSG00000064545	-	A5	19249235-19249266	1	1	-0.271382	0.0609391	FALSE
19	ENSG00000064547	-	A5	19737352-19737853	1	1	nan	1	FALSE
19	ENSG00000064547	-	A5	19737853-19738206	nan	nan	nan	1	FALSE
20	ENSG00000064601	+	A5	44520064-44520018	0	0	0.00305959	0.247752	FALSE
20	ENSG00000064601	+	A5	44520088-44520018	0	0	0	0.247752	FALSE
20	ENSG00000064601	+	A5	44520088-44520064	nan	0	nan	1	FALSE
20	ENSG00000064601	+	A5	44520401-44520018	0	0	0	0.247752	FALSE
20	ENSG00000064601	+	A5	44520401-44520064	nan	0	nan	1	FALSE
20	ENSG00000064601	+	A5	44520401-44520088	nan	nan	nan	1	FALSE
20	ENSG00000064601	+	A5	44520401-44520399	nan	nan	nan	1	FALSE
20	ENSG00000064601	+	A5	44521526-44521519	0	0.017662	-0.0124337	0.247752	FALSE
19	ENSG00000064607	-	A5	19104447-19104457	1	0	nan	1	FALSE
19	ENSG00000064607	-	A5	19105805-19106056	0	1	nan	1	FALSE
19	ENSG00000064607	-	A5	19144246-19144298	1	1	0	0.144356	FALSE
5	ENSG00000064652	+	A5	122337775-122337699	0	0	-0.0347207	0.122877	FALSE
19	ENSG00000064666	+	A5	1032668-1032662	1	0.5	nan	1	FALSE
19	ENSG00000064666	+	A5	1032695-1032662	1	1	-0.000895888	0.254246	FALSE
19	ENSG00000064666	+	A5	1032695-1032668	1	1	0.00330651	0.254246	FALSE
19	ENSG00000064666	+	A5	1037896-1037630	nan	1	nan	1	FALSE
5	ENSG00000064692	+	A5	121647492-121647477	nan	nan	nan	1	FALSE
5	ENSG00000064692	+	A5	121647533-121647477	nan	nan	nan	1	FALSE
5	ENSG00000064692	+	A5	121647533-121647492	nan	nan	nan	1	FALSE
5	ENSG00000064692	+	A5	121726886-121726871	nan	nan	nan	1	FALSE
5	ENSG00000064692	+	A5	121799267-121799188	nan	nan	nan	1	FALSE
3	ENSG00000064835	-	A5	87309047-87309187	nan	nan	nan	1	FALSE
1	ENSG00000064886	+	A5	111772503-111772432	1	nan	nan	1	FALSE
1	ENSG00000064886	+	A5	111777679-111777622	1	nan	nan	1	FALSE
2	ENSG00000064933	+	A5	190649496-190649290	0.5	1	nan	1	FALSE
2	ENSG00000064933	+	A5	190649496-190649319	0	0	0	0.176324	FALSE
2	ENSG00000064933	+	A5	190728954-190728700	1	1	0.0256361	0.176324	FALSE
19	ENSG00000064961	+	A5	3572992-3572822	nan	1	nan	1	FALSE
6	ENSG00000064995	-	A5	34846370-34846444	1	1	0	0.21029	FALSE
19	ENSG00000065000	-	A5	2115533-2115537	0.251085	0.729253	0.456252	0.001998	TRUE
19	ENSG00000065000	-	A5	2129313-2129317	0.251085	0.729253	0.456252	0.001998	TRUE
6	ENSG00000065029	+	A5	35227618-35227504	0.257501	0.180602	-0.00508894	0.195305	FALSE
6	ENSG00000065029	+	A5	35254176-35253985	nan	nan	nan	1	FALSE
16	ENSG00000065054	+	A5	2083433-2083427	1	1	0	0.174825	FALSE
16	ENSG00000065057	-	A5	2096129-2096281	1	1	0	0.252747	FALSE
13	ENSG00000065150	+	A5	98606181-98605970	0	0	0	0.146354	FALSE
13	ENSG00000065150	+	A5	98606452-98605970	nan	nan	nan	1	FALSE
13	ENSG00000065150	+	A5	98606452-98606181	nan	nan	nan	1	FALSE
10	ENSG00000065154	-	A5	126102687-126102915	nan	1	nan	1	FALSE
1	ENSG00000065183	+	A5	118472547-118472405	0.190047	0.847899	0.51198	0.015984	TRUE
1	ENSG00000065183	+	A5	118476113-118476012	1	1	0	0.160839	FALSE
19	ENSG00000065268	+	A5	990103-989895	0	0	0	0.25974	FALSE
12	ENSG00000065357	+	A5	56325964-56325907	0	0	nan	1	FALSE
12	ENSG00000065357	+	A5	56326039-56325907	nan	1	nan	1	FALSE
12	ENSG00000065357	+	A5	56326039-56325907	0.5	0	nan	1	FALSE
12	ENSG00000065357	+	A5	56326039-56325964	1	nan	nan	1	FALSE
12	ENSG00000065357	+	A5	56331341-56331327	0	0	0	0.171828	FALSE
12	ENSG00000065357	+	A5	56333954-56333313	nan	nan	nan	1	FALSE
12	ENSG00000065357	+	A5	56333954-56333952	1	1	0	0.171828	FALSE
12	ENSG00000065361	+	A5	56474166-56474108	1	1	nan	1	FALSE
3	ENSG00000065371	-	A5	123710769-123710891	nan	nan	nan	1	FALSE
16	ENSG00000065427	-	A5	75681362-75681476	0	0.220009	0.186775	0.003996	TRUE
16	ENSG00000065427	-	A5	75681362-75681476	1	0.990002	-0.00945379	0.183317	FALSE
16	ENSG00000065457	-	A5	75654529-75654667	1	nan	nan	1	FALSE
16	ENSG00000065457	-	A5	75656690-75657136	0	0	0	0.189311	FALSE
3	ENSG00000065518	+	A5	120315413-120315386	0	0	0	0.281718	FALSE
3	ENSG00000065518	+	A5	120315493-120315386	0	0	0	0.281718	FALSE
3	ENSG00000065518	+	A5	120315493-120315386	0.928514	0.987161	0.0571245	0.103896	FALSE
3	ENSG00000065518	+	A5	120315493-120315413	1	1	0	0.283217	FALSE
2	ENSG00000065548	+	A5	187367314-187367279	1	1	0	0.247253	FALSE
2	ENSG00000065548	+	A5	187373457-187373278	1	1	0	0.247253	FALSE
17	ENSG00000065559	+	A5	11998949-11998911	nan	nan	nan	1	FALSE
6	ENSG00000065609	-	A5	84418065-84418082	nan	nan	nan	1	FALSE
6	ENSG00000065609	-	A5	84418082-84418136	nan	nan	nan	1	FALSE
6	ENSG00000065609	-	A5	84418082-84418384	nan	nan	nan	1	FALSE
6	ENSG00000065609	-	A5	84418136-84418384	nan	nan	nan	1	FALSE
6	ENSG00000065609	-	A5	84418384-84418564	0	nan	nan	1	FALSE
6	ENSG00000065609	-	A5	84418564-84418763	1	nan	nan	1	FALSE
6	ENSG00000065609	-	A5	84418564-84418841	1	nan	nan	1	FALSE
6	ENSG00000065609	-	A5	84418564-84419045	nan	0	nan	1	FALSE
6	ENSG00000065609	-	A5	84418763-84418841	nan	nan	nan	1	FALSE
6	ENSG00000065609	-	A5	84418841-84419045	nan	0	nan	1	FALSE
10	ENSG00000065621	+	A5	106059039-106058966	1	1	0	0.121878	FALSE
19	ENSG00000065717	-	A5	2997849-2997925	1	0.802967	nan	1	FALSE
19	ENSG00000065717	-	A5	3006418-3006475	1	1	nan	1	FALSE
19	ENSG00000065717	-	A5	3025402-3025553	nan	nan	nan	1	FALSE
2	ENSG00000065802	+	A5	239344658-239344654	0.830972	0.862091	0.0213874	0.172328	FALSE
10	ENSG00000065809	-	A5	14613762-14613923	nan	nan	nan	1	FALSE
10	ENSG00000065809	-	A5	14613762-14613990	nan	nan	nan	1	FALSE
10	ENSG00000065809	-	A5	14613923-14613990	nan	nan	nan	1	FALSE
10	ENSG00000065809	-	A5	14613762-14613923	nan	nan	nan	1	FALSE
10	ENSG00000065809	-	A5	14613762-14613990	nan	nan	nan	1	FALSE
10	ENSG00000065809	-	A5	14613923-14613990	nan	nan	nan	1	FALSE
4	ENSG00000065882	+	A5	37904133-37904016	0.3863	0.428572	0.0598933	0.0984016	FALSE
X	ENSG00000065923	-	A5	46466343-46466359	nan	nan	nan	1	FALSE
1	ENSG00000065978	+	A5	43149137-43149036	0.0222002	0	-0.0150595	0.179321	FALSE
19	ENSG00000065989	+	A5	10574685-10574651	0	0	0	0.172328	FALSE
2	ENSG00000066248	-	A5	233766072-233766076	nan	nan	nan	1	FALSE
1	ENSG00000066294	-	A5	160523150-160523168	nan	nan	nan	1	FALSE
1	ENSG00000066322	-	A5	43830213-43830286	0.990112	1	0.00764987	0.274725	FALSE
1	ENSG00000066322	-	A5	43830213-43830290	1	1	0	0.274725	FALSE
1	ENSG00000066322	-	A5	43830286-43830290	1	1	nan	1	FALSE
1	ENSG00000066322	-	A5	43830599-43830857	0.313324	nan	nan	1	FALSE
11	ENSG00000066336	-	A5	47376781-47377038	1	nan	nan	1	FALSE
6	ENSG00000066379	+	A5	30029175-30029166	1	1	0	0.261738	FALSE
6	ENSG00000066379	+	A5	30029190-30029166	nan	1	nan	1	FALSE
6	ENSG00000066379	+	A5	30029190-30029175	0	0	0.0248131	0.261738	FALSE
6	ENSG00000066379	+	A5	30029211-30029166	1	1	0	0.261738	FALSE
6	ENSG00000066379	+	A5	30029211-30029175	0.800763	0.80042	-0.0429196	0.261738	FALSE
6	ENSG00000066379	+	A5	30029211-30029190	1	1	-0.00655319	0.261738	FALSE
11	ENSG00000066382	-	A5	30601792-30601793	0	0	nan	1	FALSE
14	ENSG00000066427	-	A5	92547297-92547309	0	0	0.076113	0.109391	FALSE
14	ENSG00000066455	+	A5	93305788-93305732	1	0.846044	0.153727	0.0729271	FALSE
10	ENSG00000066468	-	A5	123239374-123239394	1	1	0	0.181818	FALSE
10	ENSG00000066468	-	A5	123274631-123274637	1	1	0.0043671	0.181818	FALSE
5	ENSG00000066583	+	A5	128430768-128430741	1	1	0	0.218282	FALSE
14	ENSG00000066629	+	A5	100259880-100259854	1	1	0	0.12038	FALSE
6	ENSG00000066651	+	A5	126307836-126307768	0	0	0	0.161838	FALSE
6	ENSG00000066651	+	A5	126307919-126307768	0	0.05	0.0722213	0.161838	FALSE
6	ENSG00000066651	+	A5	126307919-126307836	nan	1	nan	1	FALSE
6	ENSG00000066651	+	A5	126342426-126342411	1	1	0	0.161838	FALSE
9	ENSG00000066697	+	A5	103204638-103204623	0.344635	1	nan	1	FALSE
16	ENSG00000066813	-	A5	20558498-20559384	nan	nan	nan	1	FALSE
7	ENSG00000066923	+	A5	99775595-99775528	nan	nan	nan	1	FALSE
7	ENSG00000066923	+	A5	99775628-99775595	1	nan	nan	1	FALSE
7	ENSG00000066923	+	A5	99775685-99775595	nan	nan	nan	1	FALSE
7	ENSG00000066923	+	A5	99775685-99775628	0	nan	nan	1	FALSE
7	ENSG00000066923	+	A5	99795236-99795116	nan	nan	nan	1	FALSE
18	ENSG00000066926	-	A5	55247287-55247305	0	0	-0.0133321	0.170829	FALSE
15	ENSG00000066933	-	A5	72244043-72244118	0	0	0.333333	0.0589411	FALSE
15	ENSG00000066933	-	A5	72338065-72338483	1	1	nan	1	FALSE
15	ENSG00000066933	-	A5	72338065-72338685	1	1	nan	1	FALSE
15	ENSG00000066933	-	A5	72338483-72338685	0	nan	nan	1	FALSE
10	ENSG00000067057	+	A5	3147493-3147351	0	0	0	0.295205	FALSE
10	ENSG00000067064	-	A5	1094204-1094804	0.00623839	0	-0.00430138	0.202298	FALSE
2	ENSG00000067066	+	A5	231331930-231331921	1	1	0	0.187812	FALSE
10	ENSG00000067082	-	A5	3821734-3821748	1	1	-0.00679838	0.233766	FALSE
10	ENSG00000067082	-	A5	3823833-3823987	1	1	0	0.233766	FALSE
8	ENSG00000067167	-	A5	71520312-71520498	1	1	0.0204236	0.173327	FALSE
15	ENSG00000067221	-	A5	74281371-74281449	0	0	0.0105192	0.184316	FALSE
15	ENSG00000067221	-	A5	74284432-74284554	1	1	0	0.184316	FALSE
15	ENSG00000067225	-	A5	72494795-72495363	0.019181	0.0826145	0.0558378	0.262238	FALSE
15	ENSG00000067225	-	A5	72499464-72499468	0.996725	0.998768	0.0022432	0.262238	FALSE
15	ENSG00000067225	-	A5	72500958-72500962	0	0	-6.29687e-05	0.299201	FALSE
15	ENSG00000067225	-	A5	72500958-72500970	0	0	-0.243103	0.262238	FALSE
15	ENSG00000067225	-	A5	72500962-72500970	0.999551	0.999782	0.000381574	0.280345	FALSE
15	ENSG00000067225	-	A5	72511284-72511285	0.0574729	0	-0.0838917	0.262238	FALSE
15	ENSG00000067225	-	A5	72511284-72511323	1	nan	nan	1	FALSE
15	ENSG00000067225	-	A5	72511285-72511323	1	1	0.0103403	0.262238	FALSE
15	ENSG00000067225	-	A5	72523237-72523241	0	0	-0.00255442	0.280345	FALSE
15	ENSG00000067225	-	A5	72523237-72523457	0	0	-4.55966e-05	0.299201	FALSE
15	ENSG00000067225	-	A5	72523241-72523457	0.0187958	0.0149029	-0.00415101	0.262238	FALSE
15	ENSG00000067225	-	A5	72523241-72523665	0.38526	0.904696	nan	1	FALSE
15	ENSG00000067225	-	A5	72523665-72523940	nan	1	nan	1	FALSE
5	ENSG00000067248	-	A5	54578944-54579031	0.93189	1	0.0849351	0.0939061	FALSE
1	ENSG00000067334	-	A5	94344104-94344633	0.0272892	0.0150728	-0.0155104	0.147852	FALSE
16	ENSG00000067365	+	A5	8717975-8717752	1	nan	nan	1	FALSE
16	ENSG00000067365	+	A5	8719655-8719570	1	1	0	0.23027	FALSE
15	ENSG00000067369	-	A5	43712503-43712816	1	1	0	0.188811	FALSE
X	ENSG00000067445	+	A5	54947321-54947311	nan	nan	nan	1	FALSE
X	ENSG00000067445	+	A5	54947398-54947311	nan	nan	nan	1	FALSE
X	ENSG00000067445	+	A5	54947398-54947321	nan	nan	nan	1	FALSE
X	ENSG00000067445	+	A5	54949289-54949107	nan	nan	nan	1	FALSE
X	ENSG00000067445	+	A5	54949310-54949107	nan	nan	nan	1	FALSE
X	ENSG00000067445	+	A5	54949310-54949289	nan	nan	nan	1	FALSE
X	ENSG00000067445	+	A5	54949461-54949107	nan	nan	nan	1	FALSE
X	ENSG00000067445	+	A5	54949461-54949289	nan	nan	nan	1	FALSE
X	ENSG00000067445	+	A5	54949461-54949310	nan	nan	nan	1	FALSE
X	ENSG00000067445	+	A5	54949466-54949107	nan	nan	nan	1	FALSE
X	ENSG00000067445	+	A5	54949466-54949289	nan	nan	nan	1	FALSE
X	ENSG00000067445	+	A5	54949466-54949310	nan	nan	nan	1	FALSE
X	ENSG00000067445	+	A5	54949466-54949461	nan	nan	nan	1	FALSE
X	ENSG00000067445	+	A5	54949673-54949107	nan	nan	nan	1	FALSE
X	ENSG00000067445	+	A5	54949673-54949289	nan	nan	nan	1	FALSE
X	ENSG00000067445	+	A5	54949673-54949310	nan	nan	nan	1	FALSE
X	ENSG00000067445	+	A5	54949673-54949461	nan	nan	nan	1	FALSE
X	ENSG00000067445	+	A5	54949673-54949466	nan	nan	nan	1	FALSE
X	ENSG00000067445	+	A5	54949789-54949107	nan	nan	nan	1	FALSE
X	ENSG00000067445	+	A5	54949789-54949289	nan	nan	nan	1	FALSE
X	ENSG00000067445	+	A5	54949789-54949310	nan	nan	nan	1	FALSE
X	ENSG00000067445	+	A5	54949789-54949461	nan	nan	nan	1	FALSE
X	ENSG00000067445	+	A5	54949789-54949466	nan	nan	nan	1	FALSE
X	ENSG00000067445	+	A5	54949789-54949673	nan	nan	nan	1	FALSE
X	ENSG00000067445	+	A5	54957464-54955143	nan	1	nan	1	FALSE
3	ENSG00000067560	-	A5	49397645-49397802	0.998944	0.999598	0.00148692	0.225275	FALSE
7	ENSG00000067601	-	A5	66767363-66767370	0.246001	0	nan	1	FALSE
X	ENSG00000067829	-	A5	153056251-153056261	0	0	0	0.281718	FALSE
X	ENSG00000067829	-	A5	153059701-153059770	1	1	0.00142837	0.281718	FALSE
X	ENSG00000067829	-	A5	153059701-153059770	1	nan	nan	1	FALSE
16	ENSG00000067836	-	A5	4851051-4851268	0	0	0	0.123876	FALSE
16	ENSG00000067836	-	A5	4852383-4852528	nan	nan	nan	1	FALSE
X	ENSG00000067840	-	A5	153073306-153073352	nan	nan	nan	1	FALSE
X	ENSG00000067840	-	A5	153073797-153073815	nan	nan	nan	1	FALSE
X	ENSG00000067842	+	A5	152835214-152835147	1	nan	nan	1	FALSE
X	ENSG00000067842	+	A5	152845753-152845458	0	nan	nan	1	FALSE
16	ENSG00000067955	+	A5	67116242-67116211	1	1	-0.00833619	0.203297	FALSE
16	ENSG00000067955	+	A5	67132678-67132632	0	0	0.0139677	0.203297	FALSE
3	ENSG00000068001	-	A5	50357000-50357558	1	1	0	0.217782	FALSE
3	ENSG00000068001	-	A5	50357000-50357568	1	1	0	0.217782	FALSE
3	ENSG00000068001	-	A5	50357000-50357677	1	1	0	0.217782	FALSE
3	ENSG00000068001	-	A5	50357000-50357691	1	1	0	0.217782	FALSE
3	ENSG00000068001	-	A5	50357000-50357778	1	1	0	0.217782	FALSE
3	ENSG00000068001	-	A5	50357558-50357568	nan	nan	nan	1	FALSE
3	ENSG00000068001	-	A5	50357558-50357677	nan	nan	nan	1	FALSE
3	ENSG00000068001	-	A5	50357558-50357691	nan	nan	nan	1	FALSE
3	ENSG00000068001	-	A5	50357558-50357778	nan	nan	nan	1	FALSE
3	ENSG00000068001	-	A5	50357568-50357677	nan	nan	nan	1	FALSE
3	ENSG00000068001	-	A5	50357568-50357691	nan	nan	nan	1	FALSE
3	ENSG00000068001	-	A5	50357568-50357778	nan	nan	nan	1	FALSE
3	ENSG00000068001	-	A5	50357677-50357691	nan	nan	nan	1	FALSE
3	ENSG00000068001	-	A5	50357677-50357778	nan	nan	nan	1	FALSE
3	ENSG00000068001	-	A5	50357691-50357778	nan	nan	nan	1	FALSE
3	ENSG00000068001	-	A5	50358268-50358313	0	0	0	0.217782	FALSE
3	ENSG00000068001	-	A5	50358313-50358469	1	1	0	0.217782	FALSE
3	ENSG00000068001	-	A5	50358797-50358999	1	1	nan	1	FALSE
2	ENSG00000068024	-	A5	240024472-240024487	1	1	-0.0234736	0.125874	FALSE
4	ENSG00000068078	+	A5	1803752-1803650	nan	nan	nan	1	FALSE
4	ENSG00000068078	+	A5	1809012-1808986	0	0	nan	1	FALSE
17	ENSG00000068079	+	A5	41165396-41165390	0	0	0.333333	0.00699301	TRUE
17	ENSG00000068120	+	A5	40714237-40714231	1	1	nan	1	FALSE
17	ENSG00000068120	+	A5	40714254-40714231	nan	nan	nan	1	FALSE
17	ENSG00000068120	+	A5	40714254-40714237	0	0	nan	1	FALSE
17	ENSG00000068120	+	A5	40714505-40714231	1	1	0	0.236264	FALSE
17	ENSG00000068120	+	A5	40714505-40714237	1	0.766807	-0.111705	0.0809191	FALSE
17	ENSG00000068120	+	A5	40714505-40714254	1	1	0	0.236264	FALSE
17	ENSG00000068120	+	A5	40715082-40714912	nan	nan	nan	1	FALSE
17	ENSG00000068120	+	A5	40715299-40714912	nan	nan	nan	1	FALSE
17	ENSG00000068120	+	A5	40715299-40715082	nan	nan	nan	1	FALSE
17	ENSG00000068120	+	A5	40715340-40714912	nan	nan	nan	1	FALSE
17	ENSG00000068120	+	A5	40715340-40715082	nan	nan	nan	1	FALSE
17	ENSG00000068120	+	A5	40715340-40715299	nan	nan	nan	1	FALSE
17	ENSG00000068137	-	A5	40821936-40821961	0.5	1	nan	1	FALSE
17	ENSG00000068137	-	A5	40823012-40823021	0.256501	0.53434	0.149463	0.0819181	FALSE
17	ENSG00000068137	-	A5	40827919-40827949	nan	nan	nan	1	FALSE
X	ENSG00000068308	-	A5	48791969-48791984	0.808843	0.63325	-0.0781333	0.175325	FALSE
X	ENSG00000068308	-	A5	48814239-48814243	1	1	0	0.175325	FALSE
X	ENSG00000068366	-	A5	108926365-108926554	1	1	nan	1	FALSE
10	ENSG00000068383	+	A5	134595452-134595401	1	1	nan	1	FALSE
X	ENSG00000068400	-	A5	48831563-48831567	1	1	0	0.189311	FALSE
X	ENSG00000068438	+	A5	48337095-48337068	1	1	0	0.264735	FALSE
17	ENSG00000068489	+	A5	57247241-57247180	1	1	0	0.24026	FALSE
2	ENSG00000068615	-	A5	86444165-86444226	0	0	0	0.111888	FALSE
2	ENSG00000068654	-	A5	86258453-86258636	1	0.984069	-0.010813	0.167333	FALSE
3	ENSG00000068745	-	A5	48732127-48732135	1	1	0	0.205295	FALSE
3	ENSG00000068745	-	A5	48732127-48732523	1	nan	nan	1	FALSE
3	ENSG00000068745	-	A5	48732523-48732561	1	1	-0.0141577	0.205295	FALSE
3	ENSG00000068745	-	A5	48732523-48732563	1	1	0.00832842	0.205295	FALSE
3	ENSG00000068745	-	A5	48732561-48732563	0	1	nan	1	FALSE
3	ENSG00000068745	-	A5	48752748-48752822	nan	nan	nan	1	FALSE
3	ENSG00000068745	-	A5	48754491-48754590	0	0	0	0.205295	FALSE
2	ENSG00000068781	+	A5	48996260-48996213	nan	nan	nan	1	FALSE
15	ENSG00000068793	+	A5	22955445-22955280	nan	nan	nan	1	FALSE
15	ENSG00000068793	+	A5	22956591-22956186	nan	nan	nan	1	FALSE
5	ENSG00000068796	+	A5	61648537-61648480	0.566563	1	0.367372	0.020979	TRUE
11	ENSG00000068831	-	A5	64508347-64508522	0.74997	1	nan	1	FALSE
11	ENSG00000068831	-	A5	64510266-64510298	1	1	nan	1	FALSE
11	ENSG00000068831	-	A5	64511475-64511502	1	nan	nan	1	FALSE
3	ENSG00000068885	-	A5	160083831-160083881	1	1	0	0.109391	FALSE
3	ENSG00000068885	-	A5	160102352-160102377	1	1	0	0.109391	FALSE
3	ENSG00000068885	-	A5	160116934-160117157	0.89796	1	0.191895	0.109391	FALSE
3	ENSG00000068885	-	A5	160116934-160117188	1	1	0	0.109391	FALSE
3	ENSG00000068885	-	A5	160117157-160117188	1	nan	nan	1	FALSE
2	ENSG00000068912	+	A5	54026222-54026218	1	1	0.0569915	0.0909091	FALSE
5	ENSG00000069011	-	A5	134370192-134370259	0	0.0532338	nan	1	FALSE
5	ENSG00000069011	-	A5	134370192-134370377	nan	1	nan	1	FALSE
5	ENSG00000069018	-	A5	135610345-135610361	nan	nan	nan	1	FALSE
1	ENSG00000069248	-	A5	229643815-229643995	1	1	0	0.183317	FALSE
16	ENSG00000069329	-	A5	46722226-46723043	0.678233	0.950807	0.282306	0.00699301	TRUE
19	ENSG00000069399	+	A5	45261730-45261670	0	0	0	0.148352	FALSE
12	ENSG00000069493	+	A5	9840757-9840682	0	nan	nan	1	FALSE
12	ENSG00000069493	+	A5	9840757-9840682	1	nan	nan	1	FALSE
12	ENSG00000069493	+	A5	9846544-9845527	nan	nan	nan	1	FALSE
12	ENSG00000069493	+	A5	9846544-9845711	0	nan	nan	1	FALSE
12	ENSG00000069493	+	A5	9847467-9847394	0	nan	nan	1	FALSE
1	ENSG00000069812	-	A5	6478936-6479124	1	1	nan	1	FALSE
15	ENSG00000069943	+	A5	55643110-55643001	1	1	0	0.196304	FALSE
15	ENSG00000069974	-	A5	55562954-55563057	nan	nan	nan	1	FALSE
22	ENSG00000069998	-	A5	17639347-17640016	0	0	0	0.209291	FALSE
22	ENSG00000070010	-	A5	19442272-19442325	0.983132	1	0.0123015	0.178322	FALSE
22	ENSG00000070010	-	A5	19462993-19463019	0.609902	0.819123	0.181501	0.022977	TRUE
22	ENSG00000070010	-	A5	19466286-19466348	0	0	0	0.178322	FALSE
22	ENSG00000070010	-	A5	19466606-19466621	0.4882	0.227718	-0.220556	0.022977	TRUE
11	ENSG00000070047	+	A5	581606-581597	1	1	0	0.162837	FALSE
11	ENSG00000070047	+	A5	581606-581597	nan	nan	nan	1	FALSE
11	ENSG00000070081	+	A5	17298395-17298375	0.740884	0.955066	0.14047	0.0284715	TRUE
3	ENSG00000070087	-	A5	149686141-149686145	0	0.00993038	0.00904483	0.277223	FALSE
3	ENSG00000070087	-	A5	149686145-149686190	1	1	0	0.277223	FALSE
3	ENSG00000070087	-	A5	149688406-149688512	0	0	0	0.277223	FALSE
3	ENSG00000070087	-	A5	149688839-149688940	nan	nan	nan	1	FALSE
14	ENSG00000070182	-	A5	65233378-65233421	nan	nan	nan	1	FALSE
5	ENSG00000070193	-	A5	44388460-44388587	nan	nan	nan	1	FALSE
17	ENSG00000070366	-	A5	1985521-1985538	nan	nan	nan	1	FALSE
22	ENSG00000070371	-	A5	19188840-19188902	1	1	0	0.140859	FALSE
19	ENSG00000070404	+	A5	680812-680774	nan	nan	nan	1	FALSE
19	ENSG00000070404	+	A5	680879-680774	1	1	nan	1	FALSE
19	ENSG00000070404	+	A5	680879-680812	1	1	nan	1	FALSE
19	ENSG00000070423	-	A5	651611-651692	0.0388207	0.0478839	0.00605942	0.203297	FALSE
8	ENSG00000070501	+	A5	42229242-42229172	nan	nan	nan	1	FALSE
17	ENSG00000070526	-	A5	74622088-74622133	nan	nan	nan	1	FALSE
17	ENSG00000070526	-	A5	74622371-74622400	nan	nan	nan	1	FALSE
17	ENSG00000070540	-	A5	66422199-66422216	0	0	0	0.172328	FALSE
17	ENSG00000070540	-	A5	66429605-66429609	1	1	-0.0196519	0.172328	FALSE
5	ENSG00000070614	+	A5	149877801-149877541	nan	nan	nan	1	FALSE
5	ENSG00000070614	+	A5	149901020-149900885	1	1	nan	1	FALSE
5	ENSG00000070614	+	A5	149901293-149900885	nan	nan	nan	1	FALSE
5	ENSG00000070614	+	A5	149901293-149901020	0	0	nan	1	FALSE
5	ENSG00000070614	+	A5	149901329-149900885	1	1	0	0.12987	FALSE
5	ENSG00000070614	+	A5	149901329-149901020	1	1	0.0676474	0.12987	FALSE
5	ENSG00000070614	+	A5	149901329-149901293	1	1	0	0.12987	FALSE
7	ENSG00000070669	-	A5	97498217-97498220	nan	nan	nan	1	FALSE
7	ENSG00000070669	-	A5	97498220-97498371	1	1	nan	1	FALSE
7	ENSG00000070669	-	A5	97498220-97498384	1	1	nan	1	FALSE
7	ENSG00000070669	-	A5	97498371-97498384	nan	nan	nan	1	FALSE
7	ENSG00000070669	-	A5	97500993-97501031	0	0	nan	1	FALSE
7	ENSG00000070669	-	A5	97501031-97501353	1	1	nan	1	FALSE
8	ENSG00000070718	+	A5	42012478-42012236	1	1	0	0.143357	FALSE
8	ENSG00000070718	+	A5	42026576-42026487	1	1	0	0.143357	FALSE
16	ENSG00000070729	-	A5	57994386-57994404	0	0	0.166667	0.0754246	FALSE
8	ENSG00000070756	-	A5	101716508-101716525	0.962787	0.99064	0.0363356	0.27535	FALSE
8	ENSG00000070756	-	A5	101727690-101727699	1	1	0	0.2997	FALSE
8	ENSG00000070756	-	A5	101730315-101730411	1	1	0	0.2997	FALSE
8	ENSG00000070756	-	A5	101730315-101730459	1	1	0	0.2997	FALSE
8	ENSG00000070756	-	A5	101730411-101730459	nan	nan	nan	1	FALSE
8	ENSG00000070756	-	A5	101733957-101733962	1	nan	nan	1	FALSE
8	ENSG00000070756	-	A5	101733619-101733629	1	1	0	0.27535	FALSE
8	ENSG00000070756	-	A5	101733619-101733681	1	1	0	0.27535	FALSE
8	ENSG00000070756	-	A5	101733619-101733697	1	1	0	0.27535	FALSE
8	ENSG00000070756	-	A5	101733629-101733681	nan	nan	nan	1	FALSE
8	ENSG00000070756	-	A5	101733629-101733697	nan	nan	nan	1	FALSE
8	ENSG00000070756	-	A5	101733681-101733697	nan	nan	nan	1	FALSE
8	ENSG00000070756	-	A5	101733941-101733957	nan	nan	nan	1	FALSE
8	ENSG00000070756	-	A5	101733941-101733962	nan	nan	nan	1	FALSE
8	ENSG00000070756	-	A5	101733957-101733962	nan	nan	nan	1	FALSE
14	ENSG00000070778	-	A5	88934434-88934484	0	0	nan	1	FALSE
14	ENSG00000070778	-	A5	88935260-88935331	1	1	nan	1	FALSE
14	ENSG00000070778	-	A5	89017580-89017656	nan	1	nan	1	FALSE
5	ENSG00000070814	+	A5	149758609-149758605	0.236497	0.782215	0.575629	0.00499501	TRUE
5	ENSG00000070814	+	A5	149771358-149771220	0.0361806	0.026777	0.00137049	0.221279	FALSE
7	ENSG00000070882	-	A5	24873706-24874105	0.201897	0.0880123	-0.126882	0.0909091	FALSE
7	ENSG00000070882	-	A5	24957576-24957666	nan	nan	nan	1	FALSE
1	ENSG00000070886	+	A5	22890222-22890123	nan	1	nan	1	FALSE
16	ENSG00000070915	+	A5	56926072-56926045	1	1	nan	1	FALSE
3	ENSG00000070950	-	A5	8988904-8988927	1	1	0	0.189311	FALSE
12	ENSG00000070961	-	A5	89984764-89985050	1	1	0.100956	0.112887	FALSE
12	ENSG00000070961	-	A5	90049360-90049456	0.0241684	0.0324882	0.00627064	0.184316	FALSE
11	ENSG00000070985	-	A5	2442256-2442262	nan	nan	nan	1	FALSE
2	ENSG00000071051	+	A5	106509629-106509460	0.5	1	nan	1	FALSE
2	ENSG00000071054	+	A5	102483780-102483771	0	0	0	0.184815	FALSE
2	ENSG00000071054	+	A5	102503723-102503699	0	0	0	0.184815	FALSE
2	ENSG00000071082	+	A5	101619270-101618777	0.0277426	0.0903529	0.0610706	0.027972	FALSE
2	ENSG00000071082	+	A5	101620823-101620745	0.00192076	0.0014635	-0.000610626	0.196803	FALSE
4	ENSG00000071127	-	A5	10093147-10094492	1	1	nan	1	FALSE
4	ENSG00000071127	-	A5	10093147-10094604	1	1	nan	1	FALSE
4	ENSG00000071127	-	A5	10097950-10098045	nan	1	nan	1	FALSE
4	ENSG00000071127	-	A5	10108053-10108091	1	1	nan	1	FALSE
11	ENSG00000071203	+	A5	60260505-60260301	nan	nan	nan	1	FALSE
7	ENSG00000071462	+	A5	73098231-73098134	0.998492	0.99896	-0.00040599	0.302198	FALSE
7	ENSG00000071462	+	A5	73098253-73098134	0	0	nan	1	FALSE
7	ENSG00000071462	+	A5	73098253-73098231	0	0	0	0.302198	FALSE
7	ENSG00000071462	+	A5	73098330-73098134	0.96562	0.981419	-0.0078213	0.302198	FALSE
7	ENSG00000071462	+	A5	73098330-73098231	0.0406821	0.0521206	0.0168308	0.302198	FALSE
7	ENSG00000071462	+	A5	73098330-73098253	1	1	0	0.302198	FALSE
7	ENSG00000071462	+	A5	73112213-73112173	1	1	nan	1	FALSE
X	ENSG00000071553	+	A5	153657749-153657520	0	0	nan	1	FALSE
X	ENSG00000071553	+	A5	153660003-153657520	1	0.0753658	-0.903236	0.000999001	TRUE
X	ENSG00000071553	+	A5	153660003-153657749	1	1	nan	1	FALSE
X	ENSG00000071553	+	A5	153661317-153661311	1	1	0	0.250749	FALSE
19	ENSG00000071564	-	A5	1631950-1632037	0	0	0.00341871	0.193307	FALSE
19	ENSG00000071655	-	A5	1591984-1592276	1	1	nan	1	FALSE
19	ENSG00000071655	-	A5	1592521-1592617	0	0	-0.086537	0.0864136	FALSE
19	ENSG00000071655	-	A5	1592521-1592617	0	0	-0.086537	0.0864136	FALSE
X	ENSG00000071859	+	A5	153674918-153674908	0	0	0	0.271229	FALSE
X	ENSG00000071889	-	A5	153744234-153744293	nan	nan	nan	1	FALSE
8	ENSG00000071894	-	A5	145619449-145619563	nan	nan	nan	1	FALSE
2	ENSG00000071967	+	A5	172411334-172411156	0.925365	0.847531	-0.0118248	0.143357	FALSE
18	ENSG00000071991	-	A5	64172052-64172528	nan	nan	nan	1	FALSE
6	ENSG00000071994	-	A5	170893614-170893670	0	0	nan	1	FALSE
6	ENSG00000071994	-	A5	170893387-170893580	1	1	0	0.137862	FALSE
12	ENSG00000072041	-	A5	85285611-85285612	1	1	0	0.123377	FALSE
12	ENSG00000072041	-	A5	85285611-85285841	1	1	0	0.123377	FALSE
12	ENSG00000072041	-	A5	85285612-85285841	nan	nan	nan	1	FALSE
14	ENSG00000072042	-	A5	68159651-68159690	1	1	0	0.20979	FALSE
14	ENSG00000072110	-	A5	69444667-69444733	nan	nan	nan	1	FALSE
14	ENSG00000072110	-	A5	69444894-69444934	nan	nan	nan	1	FALSE
14	ENSG00000072110	-	A5	69444667-69444733	nan	nan	nan	1	FALSE
14	ENSG00000072121	-	A5	68249497-68249816	1	0.685045	-0.0901423	0.112388	FALSE
17	ENSG00000072134	+	A5	19186498-19186493	nan	1	nan	1	FALSE
17	ENSG00000072134	+	A5	19186530-19186493	1	nan	nan	1	FALSE
17	ENSG00000072134	+	A5	19186530-19186498	1	0	nan	1	FALSE
17	ENSG00000072134	+	A5	19186546-19186493	1	1	nan	1	FALSE
17	ENSG00000072134	+	A5	19186546-19186498	1	0.5	nan	1	FALSE
17	ENSG00000072134	+	A5	19186546-19186530	0.17567	1	nan	1	FALSE
17	ENSG00000072134	+	A5	19186551-19186493	nan	nan	nan	1	FALSE
17	ENSG00000072134	+	A5	19186551-19186498	nan	0	nan	1	FALSE
17	ENSG00000072134	+	A5	19186551-19186530	0	nan	nan	1	FALSE
17	ENSG00000072134	+	A5	19186551-19186546	0	0	nan	1	FALSE
17	ENSG00000072134	+	A5	19186619-19186493	nan	nan	nan	1	FALSE
17	ENSG00000072134	+	A5	19186619-19186498	nan	0	nan	1	FALSE
17	ENSG00000072134	+	A5	19186619-19186530	0	nan	nan	1	FALSE
17	ENSG00000072134	+	A5	19186619-19186546	0	0	nan	1	FALSE
17	ENSG00000072134	+	A5	19186619-19186551	nan	nan	nan	1	FALSE
17	ENSG00000072134	+	A5	19186659-19186493	nan	1	nan	1	FALSE
17	ENSG00000072134	+	A5	19186659-19186498	nan	0.5	nan	1	FALSE
17	ENSG00000072134	+	A5	19186659-19186530	0	1	nan	1	FALSE
17	ENSG00000072134	+	A5	19186659-19186546	0	0.5	nan	1	FALSE
17	ENSG00000072134	+	A5	19186659-19186551	nan	1	nan	1	FALSE
17	ENSG00000072134	+	A5	19186659-19186619	nan	1	nan	1	FALSE
17	ENSG00000072134	+	A5	19186717-19186493	nan	nan	nan	1	FALSE
17	ENSG00000072134	+	A5	19186717-19186498	nan	0	nan	1	FALSE
17	ENSG00000072134	+	A5	19186717-19186530	0	nan	nan	1	FALSE
17	ENSG00000072134	+	A5	19186717-19186546	0	0	nan	1	FALSE
17	ENSG00000072134	+	A5	19186717-19186551	nan	nan	nan	1	FALSE
17	ENSG00000072134	+	A5	19186717-19186619	nan	nan	nan	1	FALSE
17	ENSG00000072134	+	A5	19186717-19186659	nan	0	nan	1	FALSE
17	ENSG00000072134	+	A5	19187027-19186493	1	nan	nan	1	FALSE
17	ENSG00000072134	+	A5	19187027-19186498	1	0	nan	1	FALSE
17	ENSG00000072134	+	A5	19187027-19186530	0.770412	nan	nan	1	FALSE
17	ENSG00000072134	+	A5	19187027-19186546	1	0	nan	1	FALSE
17	ENSG00000072134	+	A5	19187027-19186551	1	nan	nan	1	FALSE
17	ENSG00000072134	+	A5	19187027-19186619	1	nan	nan	1	FALSE
17	ENSG00000072134	+	A5	19187027-19186659	1	0	nan	1	FALSE
17	ENSG00000072134	+	A5	19187027-19186717	1	nan	nan	1	FALSE
2	ENSG00000072163	-	A5	128397645-128397845	1	1	nan	1	FALSE
2	ENSG00000072163	-	A5	128399564-128399624	0.249872	0	-0.416624	0.037962	TRUE
2	ENSG00000072195	+	A5	220308162-220307872	nan	nan	nan	1	FALSE
2	ENSG00000072195	+	A5	220308162-220307872	nan	nan	nan	1	FALSE
2	ENSG00000072195	+	A5	220308359-220307872	1	1	nan	1	FALSE
2	ENSG00000072195	+	A5	220309883-220309706	1	0.831767	nan	1	FALSE
2	ENSG00000072195	+	A5	220310409-220310404	nan	nan	nan	1	FALSE
4	ENSG00000072201	-	A5	54439790-54439793	nan	nan	nan	1	FALSE
4	ENSG00000072201	-	A5	54439790-54439871	nan	nan	nan	1	FALSE
4	ENSG00000072201	-	A5	54439790-54439898	nan	nan	nan	1	FALSE
4	ENSG00000072201	-	A5	54439790-54440122	nan	nan	nan	1	FALSE
4	ENSG00000072201	-	A5	54439790-54440151	nan	nan	nan	1	FALSE
4	ENSG00000072201	-	A5	54439793-54439871	nan	nan	nan	1	FALSE
4	ENSG00000072201	-	A5	54439793-54439898	nan	nan	nan	1	FALSE
4	ENSG00000072201	-	A5	54439793-54440122	nan	nan	nan	1	FALSE
4	ENSG00000072201	-	A5	54439793-54440151	nan	nan	nan	1	FALSE
4	ENSG00000072201	-	A5	54439871-54439898	nan	nan	nan	1	FALSE
4	ENSG00000072201	-	A5	54439871-54440122	nan	nan	nan	1	FALSE
4	ENSG00000072201	-	A5	54439871-54440151	nan	nan	nan	1	FALSE
4	ENSG00000072201	-	A5	54439898-54440122	nan	nan	nan	1	FALSE
4	ENSG00000072201	-	A5	54439898-54440151	nan	nan	nan	1	FALSE
4	ENSG00000072201	-	A5	54440122-54440151	nan	nan	nan	1	FALSE
17	ENSG00000072210	+	A5	19578935-19578882	0	nan	nan	1	FALSE
3	ENSG00000072274	-	A5	195808702-195808914	0	0.0116613	0.0244194	0.119381	FALSE
17	ENSG00000072310	-	A5	17720862-17721010	0	0	nan	1	FALSE
17	ENSG00000072310	-	A5	17722852-17722858	1	1	0	0.224775	FALSE
14	ENSG00000072415	+	A5	67746254-67746003	0	0.666657	nan	1	FALSE
14	ENSG00000072415	+	A5	67746703-67746254	0	0	nan	1	FALSE
10	ENSG00000072422	-	A5	62631801-62631943	0	0	0	0.111389	FALSE
X	ENSG00000072506	-	A5	53458746-53458773	0.00220102	0.00207631	0.000397866	0.281718	FALSE
X	ENSG00000072506	-	A5	53458922-53458936	1	1	0	0.281718	FALSE
X	ENSG00000072506	-	A5	53461125-53461266	0	0	0.000268141	0.281718	FALSE
5	ENSG00000072571	+	A5	162887428-162887372	nan	nan	nan	1	FALSE
12	ENSG00000072609	-	A5	133424671-133424768	1	1	0.166386	0.0684316	FALSE
5	ENSG00000072682	-	A5	131562390-131562625	1	1	0	0.214785	FALSE
5	ENSG00000072682	-	A5	131562390-131562779	0.26011	0.0612759	-0.29844	0.047952	TRUE
5	ENSG00000072682	-	A5	131562625-131562779	0	0	0	0.214785	FALSE
5	ENSG00000072682	-	A5	131563232-131563483	0	0.0089028	0.0110469	0.214785	FALSE
16	ENSG00000072736	+	A5	68119083-68118828	1	nan	nan	1	FALSE
3	ENSG00000072756	+	A5	3168973-3168674	0.151019	0.0328662	-0.0932986	0.133367	FALSE
3	ENSG00000072756	+	A5	3169702-3168973	0.133571	0	0.134908	0.133367	FALSE
3	ENSG00000072756	+	A5	3188307-3188247	1	1	0	0.209291	FALSE
17	ENSG00000072778	+	A5	7123516-7123365	1	1	0	0.247253	FALSE
17	ENSG00000072778	+	A5	7123516-7123420	0	0	0	0.247253	FALSE
17	ENSG00000072778	+	A5	7123995-7123516	nan	nan	nan	1	FALSE
17	ENSG00000072778	+	A5	7124377-7124149	0	0	0	0.247253	FALSE
17	ENSG00000072778	+	A5	7127194-7127177	1	1	0	0.247253	FALSE
17	ENSG00000072778	+	A5	7127562-7127388	nan	nan	nan	1	FALSE
5	ENSG00000072786	-	A5	171471824-171471889	0	0	0	0.186813	FALSE
17	ENSG00000072818	+	A5	7253737-7253723	nan	1	nan	1	FALSE
17	ENSG00000072818	+	A5	7253749-7253723	1	1	nan	1	FALSE
17	ENSG00000072818	+	A5	7253749-7253737	1	1	-0.333333	0.0579421	FALSE
17	ENSG00000072818	+	A5	7253824-7253737	nan	0	nan	1	FALSE
17	ENSG00000072818	+	A5	7253824-7253749	0	0	nan	1	FALSE
17	ENSG00000072818	+	A5	7253918-7253737	1	1	-0.213743	0.0579421	FALSE
17	ENSG00000072818	+	A5	7253918-7253749	0.431657	0.532718	0.202712	0.0579421	FALSE
17	ENSG00000072818	+	A5	7253918-7253824	1	1	0	0.168332	FALSE
17	ENSG00000072849	-	A5	5389183-5389389	0	0	0	0.269231	FALSE
17	ENSG00000072849	-	A5	5389183-5389437	0	0	0	0.25974	FALSE
17	ENSG00000072849	-	A5	5389389-5389437	0.974976	0.968989	0.00473122	0.269231	FALSE
17	ENSG00000072849	-	A5	5389183-5389389	0	0	0	0.25974	FALSE
16	ENSG00000072864	+	A5	15771799-15771665	0	1	nan	1	FALSE
11	ENSG00000072952	-	A5	10715009-10715083	nan	nan	nan	1	FALSE
19	ENSG00000072958	+	A5	16308888-16308879	0	0	0	0.145355	FALSE
19	ENSG00000073008	+	A5	45162168-45162033	0.719872	0.762797	0.263275	0.022977	TRUE
X	ENSG00000073009	+	A5	153770667-153770602	1	1	nan	1	FALSE
X	ENSG00000073009	+	A5	153789999-153789978	0.856759	0.959298	0.124204	0.0394605	TRUE
12	ENSG00000073060	-	A5	125263016-125263128	1	1	-0.015063	0.217283	FALSE
12	ENSG00000073060	-	A5	125267229-125270653	1	1	-0.0381096	0.217283	FALSE
12	ENSG00000073060	-	A5	125267229-125270903	0.160877	0.176287	0.012499	0.217283	FALSE
12	ENSG00000073060	-	A5	125270653-125270903	0	0	0.015063	0.217283	FALSE
12	ENSG00000073060	-	A5	125270903-125270987	1	1	0	0.217283	FALSE
22	ENSG00000073146	+	A5	50528685-50528614	0	0	-0.0555544	0.103397	FALSE
22	ENSG00000073146	+	A5	50528941-50528614	0	0	nan	1	FALSE
22	ENSG00000073146	+	A5	50529891-50528614	0.0833316	0	nan	1	FALSE
22	ENSG00000073146	+	A5	50529891-50528941	1	nan	nan	1	FALSE
22	ENSG00000073146	+	A5	50599889-50599875	0	0	nan	1	FALSE
3	ENSG00000073282	+	A5	189586505-189586493	nan	nan	nan	1	FALSE
3	ENSG00000073282	+	A5	189612017-189612007	nan	nan	nan	1	FALSE
3	ENSG00000073282	+	A5	189612288-189612007	nan	nan	nan	1	FALSE
3	ENSG00000073282	+	A5	189612288-189612017	nan	nan	nan	1	FALSE
4	ENSG00000073331	+	A5	113223641-113223564	0	nan	nan	1	FALSE
17	ENSG00000073350	+	A5	73570984-73570956	nan	nan	nan	1	FALSE
17	ENSG00000073536	-	A5	33466839-33466868	0	0	0	0.25025	FALSE
5	ENSG00000073578	+	A5	256532-256470	1	1	nan	1	FALSE
17	ENSG00000073605	-	A5	38062410-38062492	nan	nan	nan	1	FALSE
17	ENSG00000073670	+	A5	42849834-42849830	0	0.75	nan	1	FALSE
14	ENSG00000073712	-	A5	53417546-53417639	0.112035	0	-0.249591	0.0164835	TRUE
2	ENSG00000073737	+	A5	169923230-169923229	1	nan	nan	1	FALSE
2	ENSG00000073737	+	A5	169938404-169938289	0.5	nan	nan	1	FALSE
3	ENSG00000073803	+	A5	185000907-185000815	0	0	0	0.215285	FALSE
3	ENSG00000073803	+	A5	185146734-185146708	nan	nan	nan	1	FALSE
3	ENSG00000073803	+	A5	185146782-185146708	nan	nan	nan	1	FALSE
3	ENSG00000073803	+	A5	185146782-185146734	nan	nan	nan	1	FALSE
3	ENSG00000073803	+	A5	185146844-185146708	1	1	nan	1	FALSE
3	ENSG00000073803	+	A5	185146844-185146734	1	1	nan	1	FALSE
3	ENSG00000073803	+	A5	185146844-185146782	1	1	nan	1	FALSE
3	ENSG00000073803	+	A5	185146844-185146734	1	1	nan	1	FALSE
3	ENSG00000073849	+	A5	186760619-186760568	nan	nan	nan	1	FALSE
3	ENSG00000073849	+	A5	186760627-186760568	nan	nan	nan	1	FALSE
3	ENSG00000073849	+	A5	186760627-186760619	nan	nan	nan	1	FALSE
3	ENSG00000073849	+	A5	186760715-186760568	nan	nan	nan	1	FALSE
3	ENSG00000073849	+	A5	186760715-186760619	nan	nan	nan	1	FALSE
3	ENSG00000073849	+	A5	186760715-186760627	nan	nan	nan	1	FALSE
3	ENSG00000073849	+	A5	186760765-186760568	nan	nan	nan	1	FALSE
3	ENSG00000073849	+	A5	186760765-186760619	nan	nan	nan	1	FALSE
3	ENSG00000073849	+	A5	186760765-186760627	nan	nan	nan	1	FALSE
3	ENSG00000073849	+	A5	186760765-186760715	nan	nan	nan	1	FALSE
3	ENSG00000073849	+	A5	186760783-186760568	nan	nan	nan	1	FALSE
3	ENSG00000073849	+	A5	186760783-186760619	nan	nan	nan	1	FALSE
3	ENSG00000073849	+	A5	186760783-186760627	nan	nan	nan	1	FALSE
3	ENSG00000073849	+	A5	186760783-186760715	nan	nan	nan	1	FALSE
3	ENSG00000073849	+	A5	186760783-186760765	nan	nan	nan	1	FALSE
3	ENSG00000073849	+	A5	186760786-186760568	nan	nan	nan	1	FALSE
3	ENSG00000073849	+	A5	186760786-186760619	nan	nan	nan	1	FALSE
3	ENSG00000073849	+	A5	186760786-186760627	nan	nan	nan	1	FALSE
3	ENSG00000073849	+	A5	186760786-186760715	nan	nan	nan	1	FALSE
3	ENSG00000073849	+	A5	186760786-186760765	nan	nan	nan	1	FALSE
3	ENSG00000073849	+	A5	186760786-186760783	nan	nan	nan	1	FALSE
3	ENSG00000073849	+	A5	186760831-186760568	nan	nan	nan	1	FALSE
3	ENSG00000073849	+	A5	186760831-186760619	nan	nan	nan	1	FALSE
3	ENSG00000073849	+	A5	186760831-186760627	nan	nan	nan	1	FALSE
3	ENSG00000073849	+	A5	186760831-186760715	nan	nan	nan	1	FALSE
3	ENSG00000073849	+	A5	186760831-186760765	nan	nan	nan	1	FALSE
3	ENSG00000073849	+	A5	186760831-186760783	nan	nan	nan	1	FALSE
3	ENSG00000073849	+	A5	186760831-186760786	nan	nan	nan	1	FALSE
3	ENSG00000073849	+	A5	186760872-186760568	nan	nan	nan	1	FALSE
3	ENSG00000073849	+	A5	186760872-186760619	nan	nan	nan	1	FALSE
3	ENSG00000073849	+	A5	186760872-186760627	nan	nan	nan	1	FALSE
3	ENSG00000073849	+	A5	186760872-186760715	nan	nan	nan	1	FALSE
3	ENSG00000073849	+	A5	186760872-186760765	nan	nan	nan	1	FALSE
3	ENSG00000073849	+	A5	186760872-186760783	nan	nan	nan	1	FALSE
3	ENSG00000073849	+	A5	186760872-186760786	nan	nan	nan	1	FALSE
3	ENSG00000073849	+	A5	186760872-186760831	nan	nan	nan	1	FALSE
3	ENSG00000073849	+	A5	186761098-186760568	1	1	nan	1	FALSE
3	ENSG00000073849	+	A5	186761098-186760619	1	1	nan	1	FALSE
3	ENSG00000073849	+	A5	186761098-186760627	1	1	nan	1	FALSE
3	ENSG00000073849	+	A5	186761098-186760715	1	1	nan	1	FALSE
3	ENSG00000073849	+	A5	186761098-186760765	1	1	nan	1	FALSE
3	ENSG00000073849	+	A5	186761098-186760783	1	1	nan	1	FALSE
3	ENSG00000073849	+	A5	186761098-186760786	1	1	nan	1	FALSE
3	ENSG00000073849	+	A5	186761098-186760831	1	1	nan	1	FALSE
3	ENSG00000073849	+	A5	186761098-186760872	1	1	nan	1	FALSE
17	ENSG00000073969	+	A5	44832739-44832735	0	0	0	0.208791	FALSE
4	ENSG00000074211	-	A5	6382724-6382768	1	1	nan	1	FALSE
19	ENSG00000074219	-	A5	49858560-49858569	0.0855214	0.0262325	-0.0269753	0.138861	FALSE
19	ENSG00000074219	-	A5	49858560-49858569	nan	nan	nan	1	FALSE
19	ENSG00000074219	-	A5	49865586-49865590	1	nan	nan	1	FALSE
19	ENSG00000074219	-	A5	49865586-49865630	1	nan	nan	1	FALSE
19	ENSG00000074219	-	A5	49865590-49865630	nan	nan	nan	1	FALSE
5	ENSG00000074317	-	A5	176056810-176056890	1	1	nan	1	FALSE
17	ENSG00000074356	-	A5	3727087-3727354	0	0.0415597	0.0148673	0.17033	FALSE
17	ENSG00000074356	-	A5	3727087-3728236	1	1	nan	1	FALSE
17	ENSG00000074370	-	A5	3828675-3828719	0	0	nan	1	FALSE
17	ENSG00000074370	-	A5	3828675-3828730	nan	nan	nan	1	FALSE
17	ENSG00000074370	-	A5	3828719-3828730	1	1	nan	1	FALSE
17	ENSG00000074370	-	A5	3831521-3831534	nan	nan	nan	1	FALSE
17	ENSG00000074370	-	A5	3831521-3831534	nan	nan	nan	1	FALSE
3	ENSG00000074416	-	A5	127541152-127541927	0.730858	0.706392	-0.0118595	0.166334	FALSE
2	ENSG00000074582	+	A5	219524523-219524466	1	1	0	0.219381	FALSE
2	ENSG00000074582	+	A5	219524523-219524466	0.259338	1	0.528668	0.11014	FALSE
2	ENSG00000074582	+	A5	219524525-219524523	1	1	0	0.230395	FALSE
2	ENSG00000074582	+	A5	219524941-219524889	0	0	0	0.230395	FALSE
2	ENSG00000074582	+	A5	219524968-219524889	0.236299	0.336857	0.0811566	0.145355	FALSE
2	ENSG00000074582	+	A5	219524968-219524941	1	1	nan	1	FALSE
2	ENSG00000074582	+	A5	219525144-219524523	0	0.493757	0.422418	0.11014	FALSE
2	ENSG00000074582	+	A5	219525144-219524889	0	0.0286663	0.034518	0.219381	FALSE
2	ENSG00000074582	+	A5	219525144-219524941	1	1	nan	1	FALSE
2	ENSG00000074582	+	A5	219525144-219524968	0.0204325	0.057247	nan	1	FALSE
2	ENSG00000074582	+	A5	219525205-219525144	0	0	0	0.230395	FALSE
2	ENSG00000074582	+	A5	219526030-219525940	1	1	nan	1	FALSE
2	ENSG00000074582	+	A5	219526268-219526243	1	1	0	0.247253	FALSE
2	ENSG00000074582	+	A5	219527402-219526983	nan	nan	nan	1	FALSE
15	ENSG00000074603	-	A5	65804633-65804640	0.455658	1	nan	1	FALSE
15	ENSG00000074603	-	A5	65809719-65809824	0.0193503	0	-0.0171058	0.157842	FALSE
18	ENSG00000074657	+	A5	56530982-56530918	nan	nan	nan	1	FALSE
18	ENSG00000074657	+	A5	56530982-56530918	0	nan	nan	1	FALSE
18	ENSG00000074657	+	A5	56532617-56532218	nan	nan	nan	1	FALSE
18	ENSG00000074657	+	A5	56585739-56585724	nan	nan	nan	1	FALSE
18	ENSG00000074657	+	A5	56585763-56585724	nan	nan	nan	1	FALSE
18	ENSG00000074657	+	A5	56585763-56585739	nan	nan	nan	1	FALSE
18	ENSG00000074657	+	A5	56585800-56585724	nan	nan	nan	1	FALSE
18	ENSG00000074657	+	A5	56585800-56585739	nan	nan	nan	1	FALSE
18	ENSG00000074657	+	A5	56585800-56585763	nan	nan	nan	1	FALSE
18	ENSG00000074657	+	A5	56585840-56585724	nan	nan	nan	1	FALSE
18	ENSG00000074657	+	A5	56585840-56585739	nan	nan	nan	1	FALSE
18	ENSG00000074657	+	A5	56585840-56585763	nan	nan	nan	1	FALSE
18	ENSG00000074657	+	A5	56585840-56585800	nan	nan	nan	1	FALSE
18	ENSG00000074657	+	A5	56585875-56585724	nan	nan	nan	1	FALSE
18	ENSG00000074657	+	A5	56585875-56585739	nan	nan	nan	1	FALSE
18	ENSG00000074657	+	A5	56585875-56585763	nan	nan	nan	1	FALSE
18	ENSG00000074657	+	A5	56585875-56585800	nan	nan	nan	1	FALSE
18	ENSG00000074657	+	A5	56585875-56585840	nan	nan	nan	1	FALSE
18	ENSG00000074657	+	A5	56585883-56585724	nan	nan	nan	1	FALSE
18	ENSG00000074657	+	A5	56585883-56585739	nan	nan	nan	1	FALSE
18	ENSG00000074657	+	A5	56585883-56585763	nan	nan	nan	1	FALSE
18	ENSG00000074657	+	A5	56585883-56585800	nan	nan	nan	1	FALSE
18	ENSG00000074657	+	A5	56585883-56585840	nan	nan	nan	1	FALSE
18	ENSG00000074657	+	A5	56585883-56585875	nan	nan	nan	1	FALSE
18	ENSG00000074657	+	A5	56585893-56585724	nan	nan	nan	1	FALSE
18	ENSG00000074657	+	A5	56585893-56585739	nan	nan	nan	1	FALSE
18	ENSG00000074657	+	A5	56585893-56585763	nan	nan	nan	1	FALSE
18	ENSG00000074657	+	A5	56585893-56585800	nan	nan	nan	1	FALSE
18	ENSG00000074657	+	A5	56585893-56585840	nan	nan	nan	1	FALSE
18	ENSG00000074657	+	A5	56585893-56585875	nan	nan	nan	1	FALSE
18	ENSG00000074657	+	A5	56585893-56585883	nan	nan	nan	1	FALSE
18	ENSG00000074657	+	A5	56586000-56585724	nan	nan	nan	1	FALSE
18	ENSG00000074657	+	A5	56586000-56585739	nan	nan	nan	1	FALSE
18	ENSG00000074657	+	A5	56586000-56585763	nan	nan	nan	1	FALSE
18	ENSG00000074657	+	A5	56586000-56585800	nan	nan	nan	1	FALSE
18	ENSG00000074657	+	A5	56586000-56585840	nan	nan	nan	1	FALSE
18	ENSG00000074657	+	A5	56586000-56585875	nan	nan	nan	1	FALSE
18	ENSG00000074657	+	A5	56586000-56585883	nan	nan	nan	1	FALSE
18	ENSG00000074657	+	A5	56586000-56585893	nan	nan	nan	1	FALSE
18	ENSG00000074657	+	A5	56587865-56585724	1	1	0	0.121379	FALSE
18	ENSG00000074657	+	A5	56587865-56585739	1	1	0	0.121379	FALSE
18	ENSG00000074657	+	A5	56587865-56585763	1	1	0	0.121379	FALSE
18	ENSG00000074657	+	A5	56587865-56585800	1	1	0	0.121379	FALSE
18	ENSG00000074657	+	A5	56587865-56585840	1	1	0	0.121379	FALSE
18	ENSG00000074657	+	A5	56587865-56585875	1	1	0	0.121379	FALSE
18	ENSG00000074657	+	A5	56587865-56585883	1	1	0	0.121379	FALSE
18	ENSG00000074657	+	A5	56587865-56585893	1	1	0	0.121379	FALSE
18	ENSG00000074657	+	A5	56587865-56586000	1	1	0	0.121379	FALSE
17	ENSG00000074660	-	A5	1538055-1538801	nan	1	nan	1	FALSE
17	ENSG00000074660	-	A5	1548854-1548891	nan	0	nan	1	FALSE
17	ENSG00000074660	-	A5	1548854-1548891	nan	0	nan	1	FALSE
15	ENSG00000074696	+	A5	65823056-65822981	1	nan	nan	1	FALSE
15	ENSG00000074696	+	A5	65823056-65822981	1	1	0	0.253247	FALSE
15	ENSG00000074696	+	A5	65855226-65855222	0.995781	1	0.00355288	0.253247	FALSE
6	ENSG00000074706	-	A5	154568204-154568325	nan	nan	nan	1	FALSE
17	ENSG00000074755	-	A5	3973978-3974105	1	1	0	0.130869	FALSE
1	ENSG00000074800	-	A5	8921058-8921059	0	0	0.00237515	0.14985	FALSE
1	ENSG00000074800	-	A5	8934883-8934915	0	0.5	nan	1	FALSE
15	ENSG00000074803	+	A5	48512962-48512954	nan	nan	nan	1	FALSE
15	ENSG00000074803	+	A5	48519371-48518144	nan	nan	nan	1	FALSE
15	ENSG00000074803	+	A5	48519371-48518768	nan	nan	nan	1	FALSE
6	ENSG00000074935	-	A5	112406537-112406878	nan	nan	nan	1	FALSE
4	ENSG00000074966	-	A5	48073649-48073686	nan	nan	nan	1	FALSE
12	ENSG00000075089	+	A5	100594838-100594697	0	0.0460486	0.0302813	0.137862	FALSE
12	ENSG00000075089	+	A5	100599535-100599522	0.985467	0.94845	-0.0533018	0.137862	FALSE
15	ENSG00000075131	-	A5	66678758-66678945	nan	1	nan	1	FALSE
15	ENSG00000075131	-	A5	66678758-66678988	nan	1	nan	1	FALSE
15	ENSG00000075131	-	A5	66678945-66678988	nan	nan	nan	1	FALSE
7	ENSG00000075142	-	A5	87856220-87856224	1	1	-0.000338079	0.284715	FALSE
12	ENSG00000075188	-	A5	102512141-102512143	1	1	-0.00113261	0.237762	FALSE
7	ENSG00000075213	-	A5	83823791-83823845	1	1	0	0.112388	FALSE
7	ENSG00000075213	-	A5	84001313-84001511	nan	nan	nan	1	FALSE
11	ENSG00000075239	+	A5	108009789-108009713	0	0	nan	1	FALSE
22	ENSG00000075240	+	A5	47022858-47022796	1	1	0	0.0814186	FALSE
22	ENSG00000075240	+	A5	47022858-47022813	1	1	0	0.0814186	FALSE
2	ENSG00000075292	+	A5	71559005-71558995	1	nan	nan	1	FALSE
2	ENSG00000075292	+	A5	71559005-71558995	0	nan	nan	1	FALSE
2	ENSG00000075292	+	A5	71559005-71558995	1	1	nan	1	FALSE
2	ENSG00000075292	+	A5	71559005-71558995	1	nan	nan	1	FALSE
2	ENSG00000075292	+	A5	71576193-71576172	0	nan	nan	1	FALSE
2	ENSG00000075292	+	A5	71576271-71576172	0.628115	nan	nan	1	FALSE
2	ENSG00000075292	+	A5	71576271-71576193	1	nan	nan	1	FALSE
2	ENSG00000075292	+	A5	71576675-71576172	0	nan	nan	1	FALSE
2	ENSG00000075292	+	A5	71576675-71576193	nan	nan	nan	1	FALSE
2	ENSG00000075292	+	A5	71576675-71576271	0	nan	nan	1	FALSE
2	ENSG00000075292	+	A5	71577401-71576172	1	1	nan	1	FALSE
2	ENSG00000075292	+	A5	71577401-71576193	1	1	nan	1	FALSE
2	ENSG00000075292	+	A5	71577401-71576271	0.970116	1	nan	1	FALSE
2	ENSG00000075292	+	A5	71577401-71576675	1	1	nan	1	FALSE
2	ENSG00000075340	-	A5	70933358-70933489	1	1	nan	1	FALSE
1	ENSG00000075391	+	A5	178442371-178442349	1	1	0	0.161339	FALSE
12	ENSG00000075415	+	A5	98987522-98987518	0	0	0	0.283716	FALSE
12	ENSG00000075415	+	A5	98987913-98987518	0.270236	0.111374	-0.191553	0.0134865	TRUE
12	ENSG00000075415	+	A5	98988122-98987913	0	0	0	0.283716	FALSE
12	ENSG00000075415	+	A5	98989439-98989335	1	1	0	0.283716	FALSE
12	ENSG00000075415	+	A5	98989626-98989335	1	1	0	0.283716	FALSE
12	ENSG00000075415	+	A5	98989626-98989439	0.846786	0.570063	-0.228925	0.0134865	TRUE
7	ENSG00000075618	+	A5	5634527-5634451	1	1	nan	1	FALSE
19	ENSG00000075702	+	A5	36574147-36574143	1	1	0.322667	0.0364635	TRUE
3	ENSG00000075711	-	A5	196812167-196812451	0.0811434	0.372003	0.235695	0.0979021	FALSE
3	ENSG00000075711	-	A5	197024415-197024544	0.227119	0	nan	1	FALSE
3	ENSG00000075711	-	A5	197024544-197024944	1	1	nan	1	FALSE
3	ENSG00000075711	-	A5	197025289-197025407	0.703341	0.5	-0.138957	0.0979021	FALSE
3	ENSG00000075785	+	A5	128525433-128525292	1	1	0	0.276723	FALSE
7	ENSG00000075790	+	A5	107221090-107220811	nan	1	nan	1	FALSE
7	ENSG00000075790	+	A5	107221090-107221022	nan	1	nan	1	FALSE
7	ENSG00000075790	+	A5	107259047-107258805	0.0734987	0	-0.0848981	0.100899	FALSE
10	ENSG00000075826	-	A5	102259174-102259281	0	0	0	0.108392	FALSE
12	ENSG00000075856	-	A5	108932710-108932721	0.685172	0.315546	-0.312878	0.040959	TRUE
12	ENSG00000075856	-	A5	108942864-108942913	1	1	0	0.193806	FALSE
10	ENSG00000075891	+	A5	102541122-102541098	nan	nan	nan	1	FALSE
3	ENSG00000075914	+	A5	45016999-45016968	0	0	nan	1	FALSE
3	ENSG00000075975	+	A5	12610502-12610496	1	1	0	0.21029	FALSE
11	ENSG00000076043	+	A5	114320694-114320573	1	1	0	0.213786	FALSE
11	ENSG00000076053	+	A5	114276527-114276453	0	0	0	0.17982	FALSE
12	ENSG00000076067	+	A5	56981448-56981443	1	0.95105	-0.0488326	0.128871	FALSE
12	ENSG00000076108	-	A5	56994964-56995030	1	1	0	0.223277	FALSE
12	ENSG00000076108	-	A5	57023757-57023909	nan	1	nan	1	FALSE
3	ENSG00000076242	+	A5	37035182-37035154	0	0.813059	0.54559	0.0277223	TRUE
3	ENSG00000076242	+	A5	37035381-37035154	0	0.813059	0.54559	0.0277223	TRUE
3	ENSG00000076242	+	A5	37036444-37036394	0.333712	nan	nan	1	FALSE
3	ENSG00000076242	+	A5	37042544-37042539	0.986829	1	0.00997588	0.181818	FALSE
3	ENSG00000076242	+	A5	37067185-37067168	nan	nan	nan	1	FALSE
3	ENSG00000076242	+	A5	37092141-37091978	1	1	nan	1	FALSE
16	ENSG00000076344	-	A5	324214-324957	nan	nan	nan	1	FALSE
16	ENSG00000076344	-	A5	325838-325849	nan	nan	nan	1	FALSE
17	ENSG00000076351	-	A5	26726566-26726675	0	0	0	0.111888	FALSE
17	ENSG00000076351	-	A5	26727722-26727725	1	1	-0.333333	0.111888	FALSE
17	ENSG00000076382	-	A5	26925483-26925528	nan	0	nan	1	FALSE
8	ENSG00000076554	-	A5	80942256-80942271	nan	nan	nan	1	FALSE
8	ENSG00000076554	-	A5	80942256-80942289	nan	nan	nan	1	FALSE
8	ENSG00000076554	-	A5	80942271-80942289	nan	nan	nan	1	FALSE
8	ENSG00000076554	-	A5	80942256-80942289	0.903117	1	0.0730472	0.0591908	FALSE
8	ENSG00000076554	-	A5	80954851-80954855	0.84099	0.977065	0.118696	0.0591908	FALSE
8	ENSG00000076554	-	A5	80962581-80962680	0	0	0	0.135365	FALSE
12	ENSG00000076555	+	A5	109617176-109617102	0	0	nan	1	FALSE
17	ENSG00000076604	+	A5	27074409-27074282	0	0	0	0.243257	FALSE
17	ENSG00000076604	+	A5	27075196-27075153	1	1	0	0.243257	FALSE
19	ENSG00000076662	-	A5	10444836-10444905	1	1	0	0.244256	FALSE
19	ENSG00000076662	-	A5	10445742-10445817	1	1	nan	1	FALSE
19	ENSG00000076662	-	A5	10449358-10449400	nan	nan	nan	1	FALSE
10	ENSG00000076685	-	A5	104860420-104860509	1	1	nan	1	FALSE
10	ENSG00000076685	-	A5	104871532-104871552	nan	nan	nan	1	FALSE
11	ENSG00000076706	-	A5	119181990-119182053	1	0.991458	-0.00669959	0.170829	FALSE
[truncated: 22,091 more rows]

## Sheet: AF
Chr_id	Gene_id	Strand	AS_type	AS_site	Psi_shHNRNPU	Psi_shCtrl	dPsi	p-value	Sig
1	ENSG00000000457	-	AF	169862929-169863076;169863148-169863408	nan	1	nan	1	FALSE
1	ENSG00000000457	-	AF	169862929-169863093;169863148-169863408	1	1	0	0.136863	FALSE
1	ENSG00000000457	-	AF	169862929-169863099;169863148-169863408	nan	nan	nan	1	FALSE
1	ENSG00000000460	+	AF	169763871-169764046;169764550-169765124	0	0	-0.00191513	0.111888	FALSE
1	ENSG00000000938	-	AF	27952557-27952646;27952971-27953080	nan	nan	nan	1	FALSE
1	ENSG00000000938	-	AF	27952557-27952646;27961576-27961645	nan	nan	nan	1	FALSE
1	ENSG00000000938	-	AF	27952557-27952646;27961576-27961727	nan	nan	nan	1	FALSE
1	ENSG00000000938	-	AF	27952557-27952646;27961576-27961788	0	0	nan	1	FALSE
1	ENSG00000000938	-	AF	27952557-27952751;27952971-27953080	nan	nan	nan	1	FALSE
1	ENSG00000000938	-	AF	27952557-27952751;27961576-27961645	nan	nan	nan	1	FALSE
1	ENSG00000000938	-	AF	27952557-27952751;27961576-27961727	nan	nan	nan	1	FALSE
1	ENSG00000000938	-	AF	27952557-27952751;27961576-27961788	0	0	nan	1	FALSE
1	ENSG00000000938	-	AF	27952971-27953080;27961576-27961645	nan	nan	nan	1	FALSE
1	ENSG00000000938	-	AF	27952971-27953080;27961576-27961727	nan	nan	nan	1	FALSE
1	ENSG00000000938	-	AF	27952971-27953080;27961576-27961788	0	0	nan	1	FALSE
6	ENSG00000001084	-	AF	53388053-53388122;53409294-53409406	nan	nan	nan	1	FALSE
1	ENSG00000001460	-	AF	24718414-24718561;24727809-24727821	0.192309	nan	nan	1	FALSE
1	ENSG00000001460	-	AF	24737193-24737269;24740164-24740215	1	nan	nan	1	FALSE
1	ENSG00000001460	-	AF	24737193-24737269;24740164-24740230	1	nan	nan	1	FALSE
1	ENSG00000001460	-	AF	24737193-24737269;24740164-24743424	0.25284	0	-0.191667	0.11039	FALSE
1	ENSG00000001460	-	AF	24737193-24737269;24741401-24741587	1	nan	nan	1	FALSE
1	ENSG00000001460	-	AF	24737193-24737269;24742493-24742643	0.344255	0	-0.344416	0.11039	FALSE
1	ENSG00000001460	-	AF	24740164-24740215;24741401-24741587	1	nan	nan	1	FALSE
1	ENSG00000001460	-	AF	24740164-24740215;24742493-24742643	0	0	-0.142383	0.11039	FALSE
1	ENSG00000001460	-	AF	24740164-24740230;24741401-24741587	nan	nan	nan	1	FALSE
1	ENSG00000001460	-	AF	24740164-24740230;24742493-24742643	0	0	0	0.11039	FALSE
1	ENSG00000001460	-	AF	24741401-24741587;24742493-24742643	0	0	0	0.11039	FALSE
3	ENSG00000001617	+	AF	50192492-50192997;50196452-50196721	nan	nan	nan	1	FALSE
3	ENSG00000001617	+	AF	50192562-50192997;50196452-50196721	1	1	0	0.105894	FALSE
3	ENSG00000001617	+	AF	50192844-50193276;50196452-50196721	nan	nan	nan	1	FALSE
7	ENSG00000001629	+	AF	91875548-91875833;91923776-91923830	1	1	0	0.164336	FALSE
7	ENSG00000001631	-	AF	91874741-91875109;91875136-91875226	nan	nan	nan	1	FALSE
7	ENSG00000001631	-	AF	91874741-91875109;91875158-91875228	nan	nan	nan	1	FALSE
7	ENSG00000001631	-	AF	91874741-91875109;91875220-91875257	nan	nan	nan	1	FALSE
7	ENSG00000001631	-	AF	91874741-91875109;91875220-91875480	nan	nan	nan	1	FALSE
12	ENSG00000002016	-	AF	1042141-1042224;1058768-1058808	nan	nan	nan	1	FALSE
12	ENSG00000002016	-	AF	1042141-1042242;1058768-1058808	1	1	0	0.104396	FALSE
12	ENSG00000002016	-	AF	1058569-1058685;1058768-1058792	0	nan	nan	1	FALSE
12	ENSG00000002016	-	AF	1058569-1058685;1058768-1058831	nan	0	nan	1	FALSE
12	ENSG00000002016	-	AF	1058569-1058685;1058768-1058833	nan	nan	nan	1	FALSE
12	ENSG00000002016	-	AF	1058569-1058685;1058768-1058848	0	nan	nan	1	FALSE
12	ENSG00000002016	-	AF	1058569-1058685;1058768-1058888	0	0	nan	1	FALSE
12	ENSG00000002016	-	AF	1058569-1058685;1058772-1058815	nan	nan	nan	1	FALSE
12	ENSG00000002016	-	AF	1058569-1058685;1058772-1058831	nan	nan	nan	1	FALSE
12	ENSG00000002016	-	AF	1058569-1058685;1098975-1099219	nan	nan	nan	1	FALSE
12	ENSG00000002016	-	AF	1058569-1058794;1098975-1099219	1	1	0	0.104396	FALSE
12	ENSG00000002016	-	AF	1058768-1058792;1098975-1099219	1	nan	nan	1	FALSE
12	ENSG00000002016	-	AF	1058768-1058831;1098975-1099219	nan	1	nan	1	FALSE
12	ENSG00000002016	-	AF	1058768-1058833;1098975-1099219	nan	nan	nan	1	FALSE
12	ENSG00000002016	-	AF	1058768-1058848;1098975-1099219	1	nan	nan	1	FALSE
12	ENSG00000002016	-	AF	1058768-1058888;1098975-1099219	1	1	nan	1	FALSE
12	ENSG00000002016	-	AF	1058772-1058815;1098975-1099219	nan	nan	nan	1	FALSE
12	ENSG00000002016	-	AF	1058772-1058831;1098975-1099219	nan	nan	nan	1	FALSE
4	ENSG00000002549	+	AF	17585054-17585265;17586424-17586515	nan	nan	nan	1	FALSE
4	ENSG00000002549	+	AF	17585225-17585265;17586424-17586515	nan	nan	nan	1	FALSE
X	ENSG00000002586	+	AF	2609240-2609468;2609541-2609736	1	1	0.00122917	0.206294	FALSE
X	ENSG00000002586	+	AF	2609351-2609468;2609541-2609736	1	1	0.111465	0.183566	FALSE
X	ENSG00000002586	+	AF	2609365-2609468;2609541-2609736	1	1	0.0207992	0.183566	FALSE
4	ENSG00000002587	-	AF	11430087-11430221;11431049-11431188	nan	nan	nan	1	FALSE
7	ENSG00000002726	+	AF	150521715-150522051;150523481-150523539	nan	nan	nan	1	FALSE
7	ENSG00000002726	+	AF	150549097-150549278;150549565-150549646	nan	nan	nan	1	FALSE
7	ENSG00000002726	+	AF	150549097-150549278;150549603-150549646	nan	nan	nan	1	FALSE
7	ENSG00000002746	+	AF	43152228-43152536;43153340-43153990	nan	0	nan	1	FALSE
7	ENSG00000002746	+	AF	43152228-43152536;43288736-43289078	0	nan	nan	1	FALSE
7	ENSG00000002746	+	AF	43153340-43153990;43288736-43289078	0	1	nan	1	FALSE
7	ENSG00000002746	+	AF	43417377-43417542;43436272-43436318	0	0	nan	1	FALSE
7	ENSG00000002822	-	AF	1856623-1856721;1857095-1857135	nan	nan	nan	1	FALSE
7	ENSG00000002822	-	AF	1856623-1856721;1869096-1869300	nan	nan	nan	1	FALSE
7	ENSG00000002822	-	AF	1856623-1856721;1912281-1912392	nan	nan	nan	1	FALSE
7	ENSG00000002822	-	AF	1857095-1857135;1869096-1869300	nan	nan	nan	1	FALSE
7	ENSG00000002822	-	AF	1857095-1857135;1912281-1912392	nan	nan	nan	1	FALSE
7	ENSG00000002822	-	AF	1869096-1869300;1912281-1912392	nan	nan	nan	1	FALSE
7	ENSG00000002822	-	AF	2128429-2128886;2147062-2147343	nan	nan	nan	1	FALSE
7	ENSG00000002822	-	AF	2128429-2128886;2149101-2149236	nan	0	nan	1	FALSE
7	ENSG00000002822	-	AF	2147062-2147343;2149101-2149236	nan	0	nan	1	FALSE
7	ENSG00000002822	-	AF	2214759-2215020;2232894-2233110	nan	0	nan	1	FALSE
7	ENSG00000002822	-	AF	2214759-2215020;2252847-2252869	nan	nan	nan	1	FALSE
7	ENSG00000002822	-	AF	2232894-2233110;2252847-2252869	nan	1	nan	1	FALSE
7	ENSG00000002822	-	AF	2263128-2263263;2272507-2272580	nan	nan	nan	1	FALSE
7	ENSG00000002822	-	AF	2270184-2270296;2272507-2272580	nan	nan	nan	1	FALSE
17	ENSG00000002834	+	AF	37026284-37026511;37026962-37027062	0	0	0	0.157842	FALSE
17	ENSG00000002834	+	AF	37026284-37026511;37030143-37030366	nan	nan	nan	1	FALSE
17	ENSG00000002834	+	AF	37026287-37026511;37026962-37027062	0	0.440348	0.122844	0.11988	FALSE
17	ENSG00000002834	+	AF	37026287-37026511;37030143-37030366	1	1	nan	1	FALSE
17	ENSG00000002834	+	AF	37026310-37026511;37026962-37027062	0	0.728253	0.616957	0.014985	TRUE
17	ENSG00000002834	+	AF	37026310-37026511;37030143-37030366	1	1	nan	1	FALSE
17	ENSG00000002834	+	AF	37026314-37026511;37026962-37027062	0	0.0222058	0.0233793	0.157842	FALSE
17	ENSG00000002834	+	AF	37026314-37026511;37030143-37030366	nan	1	nan	1	FALSE
17	ENSG00000002834	+	AF	37026962-37027062;37030143-37030366	1	1	0	0.157842	FALSE
17	ENSG00000002919	+	AF	46180719-46180751;46184907-46184958	nan	0	nan	1	FALSE
17	ENSG00000002919	+	AF	46180719-46180751;46184911-46184958	nan	nan	nan	1	FALSE
17	ENSG00000002919	+	AF	46180719-46180751;46184911-46185200	0	0	0	0.154845	FALSE
17	ENSG00000002919	+	AF	46180719-46180751;46184922-46185200	nan	nan	nan	1	FALSE
17	ENSG00000002919	+	AF	46180719-46180751;46184965-46185200	nan	nan	nan	1	FALSE
17	ENSG00000002919	+	AF	46180719-46180751;46185139-46185200	0	0	nan	1	FALSE
17	ENSG00000002919	+	AF	46184907-46184958;46184965-46185200	nan	1	nan	1	FALSE
17	ENSG00000002919	+	AF	46184907-46184958;46185139-46185200	0	0	0.333333	0.0719281	FALSE
17	ENSG00000002919	+	AF	46184911-46184958;46184965-46185200	nan	nan	nan	1	FALSE
17	ENSG00000002919	+	AF	46184911-46184958;46185139-46185200	0	0	nan	1	FALSE
17	ENSG00000002919	+	AF	46184911-46185200;46189928-46190022	nan	1	nan	1	FALSE
17	ENSG00000002919	+	AF	46184920-46185200;46185256-46185341	1	1	0	0.154845	FALSE
17	ENSG00000002919	+	AF	46184938-46185200;46185256-46185341	nan	nan	nan	1	FALSE
7	ENSG00000002933	+	AF	150498622-150498654;150498783-150498812	nan	nan	nan	1	FALSE
7	ENSG00000002933	+	AF	150498622-150498654;150498846-150498957	nan	nan	nan	1	FALSE
7	ENSG00000002933	+	AF	150498783-150498812;150498846-150498957	nan	nan	nan	1	FALSE
12	ENSG00000003056	-	AF	9096397-9096482;9098899-9098964	1	nan	nan	1	FALSE
X	ENSG00000003096	-	AF	117106694-117107701;117250471-117250761	nan	0	nan	1	FALSE
X	ENSG00000003096	-	AF	117106694-117107701;117250471-117250828	nan	nan	nan	1	FALSE
X	ENSG00000003096	-	AF	117107273-117107542;117250471-117250761	nan	0	nan	1	FALSE
X	ENSG00000003096	-	AF	117107273-117107542;117250471-117250828	nan	nan	nan	1	FALSE
X	ENSG00000003096	-	AF	117119203-117119243;117162387-117162458	nan	nan	nan	1	FALSE
X	ENSG00000003096	-	AF	117119203-117119283;117162387-117162458	nan	nan	nan	1	FALSE
X	ENSG00000003096	-	AF	117250471-117250828;117251240-117251303	nan	nan	nan	1	FALSE
2	ENSG00000003137	-	AF	72370133-72370213;72374760-72374963	nan	nan	nan	1	FALSE
7	ENSG00000003147	-	AF	8301630-8301682;8302070-8302173	nan	nan	nan	1	FALSE
7	ENSG00000003147	-	AF	8276436-8276524;8301630-8301699	nan	nan	nan	1	FALSE
7	ENSG00000003147	-	AF	8276436-8276524;8301724-8301783	nan	nan	nan	1	FALSE
7	ENSG00000003147	-	AF	8276436-8276524;8301724-8301800	nan	nan	nan	1	FALSE
7	ENSG00000003147	-	AF	8276436-8276524;8301724-8301836	nan	nan	nan	1	FALSE
7	ENSG00000003147	-	AF	8276436-8276524;8301724-8301911	0	0	nan	1	FALSE
7	ENSG00000003147	-	AF	8276436-8276524;8302070-8302157	nan	nan	nan	1	FALSE
7	ENSG00000003147	-	AF	8276436-8276524;8302070-8302185	nan	0	nan	1	FALSE
7	ENSG00000003147	-	AF	8276436-8276524;8302070-8302242	nan	nan	nan	1	FALSE
7	ENSG00000003147	-	AF	8276436-8276524;8302070-8302317	nan	nan	nan	1	FALSE
7	ENSG00000003147	-	AF	8276440-8276524;8301630-8301699	nan	nan	nan	1	FALSE
7	ENSG00000003147	-	AF	8276440-8276524;8301724-8301783	nan	nan	nan	1	FALSE
7	ENSG00000003147	-	AF	8276440-8276524;8301724-8301800	nan	nan	nan	1	FALSE
7	ENSG00000003147	-	AF	8276440-8276524;8301724-8301836	nan	nan	nan	1	FALSE
7	ENSG00000003147	-	AF	8276440-8276524;8301724-8301911	0	0	nan	1	FALSE
7	ENSG00000003147	-	AF	8276440-8276524;8302070-8302157	nan	nan	nan	1	FALSE
7	ENSG00000003147	-	AF	8276440-8276524;8302070-8302185	nan	0	nan	1	FALSE
7	ENSG00000003147	-	AF	8276440-8276524;8302070-8302242	nan	nan	nan	1	FALSE
7	ENSG00000003147	-	AF	8276440-8276524;8302070-8302317	nan	nan	nan	1	FALSE
7	ENSG00000003147	-	AF	8301630-8301699;8301724-8301783	nan	nan	nan	1	FALSE
7	ENSG00000003147	-	AF	8301630-8301699;8301724-8301800	nan	nan	nan	1	FALSE
7	ENSG00000003147	-	AF	8301630-8301699;8301724-8301836	nan	nan	nan	1	FALSE
7	ENSG00000003147	-	AF	8301630-8301699;8301724-8301911	0	0	nan	1	FALSE
7	ENSG00000003147	-	AF	8301630-8301699;8302070-8302157	nan	nan	nan	1	FALSE
7	ENSG00000003147	-	AF	8301630-8301699;8302070-8302185	nan	0	nan	1	FALSE
7	ENSG00000003147	-	AF	8301630-8301699;8302070-8302242	nan	nan	nan	1	FALSE
7	ENSG00000003147	-	AF	8301630-8301699;8302070-8302317	nan	nan	nan	1	FALSE
7	ENSG00000003147	-	AF	8301724-8301783;8302070-8302157	nan	nan	nan	1	FALSE
7	ENSG00000003147	-	AF	8301724-8301783;8302070-8302185	nan	0	nan	1	FALSE
7	ENSG00000003147	-	AF	8301724-8301783;8302070-8302242	nan	nan	nan	1	FALSE
7	ENSG00000003147	-	AF	8301724-8301783;8302070-8302317	nan	nan	nan	1	FALSE
7	ENSG00000003147	-	AF	8301724-8301800;8302070-8302157	nan	nan	nan	1	FALSE
7	ENSG00000003147	-	AF	8301724-8301800;8302070-8302185	nan	0	nan	1	FALSE
7	ENSG00000003147	-	AF	8301724-8301800;8302070-8302242	nan	nan	nan	1	FALSE
7	ENSG00000003147	-	AF	8301724-8301800;8302070-8302317	nan	nan	nan	1	FALSE
7	ENSG00000003147	-	AF	8301724-8301836;8302070-8302157	nan	nan	nan	1	FALSE
7	ENSG00000003147	-	AF	8301724-8301836;8302070-8302185	nan	0	nan	1	FALSE
7	ENSG00000003147	-	AF	8301724-8301836;8302070-8302242	nan	nan	nan	1	FALSE
7	ENSG00000003147	-	AF	8301724-8301836;8302070-8302317	nan	nan	nan	1	FALSE
7	ENSG00000003147	-	AF	8301724-8301911;8302070-8302157	1	1	nan	1	FALSE
7	ENSG00000003147	-	AF	8301724-8301911;8302070-8302185	1	0.5	nan	1	FALSE
7	ENSG00000003147	-	AF	8301724-8301911;8302070-8302242	1	1	nan	1	FALSE
7	ENSG00000003147	-	AF	8301724-8301911;8302070-8302317	1	1	nan	1	FALSE
16	ENSG00000003249	-	AF	90085719-90085896;90086136-90086242	nan	0.48356	nan	1	FALSE
2	ENSG00000003402	+	AF	201980827-201981204;201981560-201981690	1	1	0.00230225	0.176823	FALSE
2	ENSG00000003402	+	AF	201980827-201981204;201981762-201981865	0.993093	1	0.00697974	0.176823	FALSE
2	ENSG00000003402	+	AF	201980827-201981204;201983214-201983624	0.985633	1	0.0111933	0.176823	FALSE
2	ENSG00000003402	+	AF	201980827-201981204;201983387-201983624	1	1	0	0.176823	FALSE
2	ENSG00000003402	+	AF	201980827-201981204;201983449-201983624	0.719566	0.734449	0.0298787	0.176823	FALSE
2	ENSG00000003402	+	AF	201980827-201981204;201983524-201983624	0.965379	0.959361	0.0292516	0.176823	FALSE
2	ENSG00000003402	+	AF	201980827-201981204;201987200-201987470	1	1	0	0.176823	FALSE
2	ENSG00000003402	+	AF	201980827-201981204;201994052-201994243	1	1	0	0.176823	FALSE
2	ENSG00000003402	+	AF	201980877-201981204;201994366-201994869	nan	1	nan	1	FALSE
2	ENSG00000003402	+	AF	201980877-201981204;201994589-201994869	nan	1	nan	1	FALSE
2	ENSG00000003402	+	AF	201980877-201981204;201994700-201994869	nan	1	nan	1	FALSE
2	ENSG00000003402	+	AF	201980877-201981204;201997502-201997573	nan	1	nan	1	FALSE
2	ENSG00000003402	+	AF	201980890-201981204;201981560-201981690	1	1	0.0362893	0.176823	FALSE
2	ENSG00000003402	+	AF	201980890-201981204;201981762-201981865	0.901122	1	0.0692486	0.176823	FALSE
2	ENSG00000003402	+	AF	201980890-201981204;201983214-201983624	0.89897	1	0.119013	0.176823	FALSE
2	ENSG00000003402	+	AF	201980890-201981204;201983387-201983624	1	1	0	0.176823	FALSE
2	ENSG00000003402	+	AF	201980890-201981204;201983449-201983624	0.219713	0.322279	0.153529	0.176823	FALSE
2	ENSG00000003402	+	AF	201980890-201981204;201983524-201983624	0.613513	0.890296	0.277184	0.176823	FALSE
2	ENSG00000003402	+	AF	201980890-201981204;201987200-201987470	1	1	0	0.176823	FALSE
2	ENSG00000003402	+	AF	201980890-201981204;201994052-201994243	1	1	0	0.176823	FALSE
2	ENSG00000003402	+	AF	201980930-201981204;201981560-201981690	0.638302	1	nan	1	FALSE
2	ENSG00000003402	+	AF	201980930-201981204;201981762-201981865	0.319151	1	nan	1	FALSE
2	ENSG00000003402	+	AF	201980930-201981204;201983214-201983624	0.1926	1	nan	1	FALSE
2	ENSG00000003402	+	AF	201980930-201981204;201983387-201983624	1	1	nan	1	FALSE
2	ENSG00000003402	+	AF	201980930-201981204;201983449-201983624	0	0.0980341	0.102518	0.176823	FALSE
2	ENSG00000003402	+	AF	201980930-201981204;201983524-201983624	0	0.50238	0.415802	0.176823	FALSE
2	ENSG00000003402	+	AF	201980930-201981204;201987200-201987470	1	1	nan	1	FALSE
2	ENSG00000003402	+	AF	201980930-201981204;201994052-201994243	1	1	nan	1	FALSE
2	ENSG00000003402	+	AF	201980962-201981204;201981560-201981690	0.5	nan	nan	1	FALSE
2	ENSG00000003402	+	AF	201980962-201981204;201981762-201981865	0.251865	nan	nan	1	FALSE
2	ENSG00000003402	+	AF	201980962-201981204;201983214-201983624	0.248874	nan	nan	1	FALSE
2	ENSG00000003402	+	AF	201980962-201981204;201983387-201983624	1	nan	nan	1	FALSE
2	ENSG00000003402	+	AF	201980962-201981204;201983449-201983624	0	0	-0.010136	0.176823	FALSE
2	ENSG00000003402	+	AF	201980962-201981204;201983524-201983624	0	0	nan	1	FALSE
2	ENSG00000003402	+	AF	201980962-201981204;201987200-201987470	1	nan	nan	1	FALSE
2	ENSG00000003402	+	AF	201980962-201981204;201994052-201994243	1	nan	nan	1	FALSE
2	ENSG00000003402	+	AF	201981130-201981204;201981560-201981690	0.677105	1	nan	1	FALSE
2	ENSG00000003402	+	AF	201981130-201981204;201981762-201981865	0.338552	1	nan	1	FALSE
2	ENSG00000003402	+	AF	201981130-201981204;201983214-201983624	0.213386	1	nan	1	FALSE
2	ENSG00000003402	+	AF	201981130-201981204;201983387-201983624	1	1	nan	1	FALSE
2	ENSG00000003402	+	AF	201981130-201981204;201983449-201983624	0	0	0.0201824	0.176823	FALSE
2	ENSG00000003402	+	AF	201981130-201981204;201983524-201983624	0	0.23005	nan	1	FALSE
2	ENSG00000003402	+	AF	201981130-201981204;201987200-201987470	1	1	nan	1	FALSE
2	ENSG00000003402	+	AF	201981130-201981204;201994052-201994243	1	1	nan	1	FALSE
2	ENSG00000003402	+	AF	201981560-201981690;201981762-201981865	0.25	nan	nan	1	FALSE
2	ENSG00000003402	+	AF	201981560-201981690;201983214-201983624	0.131006	nan	nan	1	FALSE
2	ENSG00000003402	+	AF	201981560-201981690;201983387-201983624	1	nan	nan	1	FALSE
2	ENSG00000003402	+	AF	201981560-201981690;201983449-201983624	0	0	-0.00584415	0.176823	FALSE
2	ENSG00000003402	+	AF	201981560-201981690;201983524-201983624	0	0	nan	1	FALSE
2	ENSG00000003402	+	AF	201981560-201981690;201987200-201987470	1	nan	nan	1	FALSE
2	ENSG00000003402	+	AF	201981560-201981690;201994052-201994243	1	nan	nan	1	FALSE
2	ENSG00000003402	+	AF	201981762-201981865;201983214-201983624	0.378016	nan	nan	1	FALSE
2	ENSG00000003402	+	AF	201981762-201981865;201983387-201983624	1	nan	nan	1	FALSE
2	ENSG00000003402	+	AF	201981762-201981865;201983449-201983624	0.0175325	0	-0.0158345	0.176823	FALSE
2	ENSG00000003402	+	AF	201981762-201981865;201983524-201983624	0.109989	0	nan	1	FALSE
2	ENSG00000003402	+	AF	201981762-201981865;201987200-201987470	1	nan	nan	1	FALSE
2	ENSG00000003402	+	AF	201981762-201981865;201994052-201994243	1	nan	nan	1	FALSE
2	ENSG00000003402	+	AF	201983214-201983624;201987200-201987470	1	nan	nan	1	FALSE
2	ENSG00000003402	+	AF	201983214-201983624;201994052-201994243	1	nan	nan	1	FALSE
2	ENSG00000003402	+	AF	201983387-201983624;201987200-201987470	nan	nan	nan	1	FALSE
2	ENSG00000003402	+	AF	201983387-201983624;201994052-201994243	nan	nan	nan	1	FALSE
2	ENSG00000003402	+	AF	201983449-201983624;201987200-201987470	1	1	0	0.176823	FALSE
2	ENSG00000003402	+	AF	201983449-201983624;201994052-201994243	1	1	0	0.176823	FALSE
2	ENSG00000003402	+	AF	201983524-201983624;201987200-201987470	1	1	nan	1	FALSE
2	ENSG00000003402	+	AF	201983524-201983624;201994052-201994243	1	1	nan	1	FALSE
2	ENSG00000003402	+	AF	201987200-201987470;201994052-201994243	nan	nan	nan	1	FALSE
2	ENSG00000003402	+	AF	201994366-201994869;201997502-201997573	nan	nan	nan	1	FALSE
2	ENSG00000003402	+	AF	201994589-201994869;201997502-201997573	nan	nan	nan	1	FALSE
2	ENSG00000003402	+	AF	201994700-201994869;201997502-201997573	nan	nan	nan	1	FALSE
2	ENSG00000003436	-	AF	188378343-188378368;188418927-188419190	0	0	nan	1	FALSE
2	ENSG00000003436	-	AF	188378343-188378368;188418927-188419219	0	0	0	0.18981	FALSE
2	ENSG00000003436	-	AF	188378343-188378380;188418927-188419190	0	0	nan	1	FALSE
2	ENSG00000003436	-	AF	188378343-188378380;188418927-188419219	0	0	0	0.18981	FALSE
2	ENSG00000003436	-	AF	188378343-188384587;188418927-188419190	0.330411	0.0782662	nan	1	FALSE
2	ENSG00000003436	-	AF	188378343-188384587;188418927-188419219	0.0708862	0	-0.0447805	0.18981	FALSE
2	ENSG00000003509	+	AF	37458806-37458903;37458910-37458978	1	1	nan	1	FALSE
2	ENSG00000003509	+	AF	37458806-37458903;37458910-37459022	1	0.5	nan	1	FALSE
2	ENSG00000003509	+	AF	37458806-37458903;37458963-37459022	1	1	nan	1	FALSE
2	ENSG00000003509	+	AF	37458806-37458903;37458985-37459132	1	1	nan	1	FALSE
2	ENSG00000003509	+	AF	37458816-37458903;37458910-37458978	1	1	0	0.15035	FALSE
2	ENSG00000003509	+	AF	37458816-37458903;37458910-37459022	1	1	-0.038558	0.15035	FALSE
2	ENSG00000003509	+	AF	37458816-37458903;37458963-37459022	1	1	0	0.15035	FALSE
2	ENSG00000003509	+	AF	37458816-37458903;37458985-37459132	1	1	0	0.15035	FALSE
2	ENSG00000003509	+	AF	37458910-37458978;37458985-37459132	nan	nan	nan	1	FALSE
3	ENSG00000003756	+	AF	50126341-50126462;50127314-50127527	1	1	0.0103525	0.162837	FALSE
3	ENSG00000003756	+	AF	50126352-50126462;50127314-50127527	0.839688	1	nan	1	FALSE
3	ENSG00000003756	+	AF	50126387-50126462;50127314-50127527	0.5	1	nan	1	FALSE
3	ENSG00000003756	+	AF	50126387-50126490;50127314-50127527	1	nan	nan	1	FALSE
3	ENSG00000003756	+	AF	50126388-50126462;50127314-50127527	0	nan	nan	1	FALSE
3	ENSG00000003756	+	AF	50126396-50126462;50127314-50127527	1	1	0.00675704	0.162837	FALSE
3	ENSG00000003756	+	AF	50126408-50126462;50127314-50127527	0.950749	1	nan	1	FALSE
3	ENSG00000003756	+	AF	50144173-50144297;50144462-50144520	1	nan	nan	1	FALSE
8	ENSG00000003987	-	AF	17206678-17206746;17206802-17206994	nan	nan	nan	1	FALSE
12	ENSG00000004478	+	AF	2904148-2904410;2904823-2905534	1	1	nan	1	FALSE
12	ENSG00000004478	+	AF	2904148-2904410;2905847-2906130	1	1	nan	1	FALSE
12	ENSG00000004478	+	AF	2904191-2904410;2904823-2905534	nan	nan	nan	1	FALSE
12	ENSG00000004478	+	AF	2904191-2904410;2905847-2906130	nan	nan	nan	1	FALSE
12	ENSG00000004478	+	AF	2904823-2905534;2905847-2906130	nan	nan	nan	1	FALSE
3	ENSG00000004534	+	AF	49977440-49977658;49977894-49978180	1	1	nan	1	FALSE
3	ENSG00000004534	+	AF	49977440-49977658;49977972-49978180	1	1	nan	1	FALSE
3	ENSG00000004534	+	AF	49977440-49977658;49978118-49978514	0.380314	0.425507	0.15022	0.135293	FALSE
3	ENSG00000004534	+	AF	49977466-49977658;49977894-49978180	nan	1	nan	1	FALSE
3	ENSG00000004534	+	AF	49977466-49977658;49977972-49978180	nan	1	nan	1	FALSE
3	ENSG00000004534	+	AF	49977466-49977658;49978118-49978514	0	0	0.29428	0.135293	FALSE
3	ENSG00000004534	+	AF	49977474-49977658;49977894-49978180	nan	nan	nan	1	FALSE
3	ENSG00000004534	+	AF	49977474-49977658;49977972-49978180	nan	nan	nan	1	FALSE
3	ENSG00000004534	+	AF	49977474-49977658;49978118-49978514	0	0	0	0.135293	FALSE
3	ENSG00000004534	+	AF	49977496-49977658;49977894-49978180	1	1	0	0.172827	FALSE
3	ENSG00000004534	+	AF	49977496-49977658;49977972-49978180	1	1	0	0.172827	FALSE
3	ENSG00000004534	+	AF	49977496-49977658;49978118-49978514	0.801599	0.9535	0.125357	0.135293	FALSE
3	ENSG00000004534	+	AF	49977507-49977658;49977894-49978180	1	1	nan	1	FALSE
3	ENSG00000004534	+	AF	49977507-49977658;49977972-49978180	1	1	nan	1	FALSE
3	ENSG00000004534	+	AF	49977507-49977658;49978118-49978514	0.215666	0.676502	0.199277	0.135293	FALSE
3	ENSG00000004534	+	AF	49977530-49977658;49977894-49978180	1	1	0	0.135293	FALSE
3	ENSG00000004534	+	AF	49977530-49977658;49977972-49978180	1	1	0	0.135293	FALSE
3	ENSG00000004534	+	AF	49977530-49977658;49978118-49978514	0.442301	0.49587	-0.0169608	0.135293	FALSE
3	ENSG00000004534	+	AF	49977535-49977658;49977894-49978180	nan	nan	nan	1	FALSE
3	ENSG00000004534	+	AF	49977535-49977658;49977972-49978180	nan	nan	nan	1	FALSE
3	ENSG00000004534	+	AF	49977535-49977658;49978118-49978514	0	0	0	0.135293	FALSE
3	ENSG00000004534	+	AF	49977573-49977658;49977894-49978180	1	1	0	0.135293	FALSE
3	ENSG00000004534	+	AF	49977573-49977658;49977972-49978180	1	1	0	0.135293	FALSE
3	ENSG00000004534	+	AF	49977573-49977658;49978118-49978514	0.860079	0.526472	-0.277472	0.135293	FALSE
3	ENSG00000004534	+	AF	49977584-49977658;49977894-49978180	nan	nan	nan	1	FALSE
3	ENSG00000004534	+	AF	49977584-49977658;49977972-49978180	nan	nan	nan	1	FALSE
3	ENSG00000004534	+	AF	49977584-49977658;49978118-49978514	0	0	0	0.135293	FALSE
3	ENSG00000004534	+	AF	49977619-49977658;49977894-49978180	nan	nan	nan	1	FALSE
3	ENSG00000004534	+	AF	49977619-49977658;49977972-49978180	nan	nan	nan	1	FALSE
3	ENSG00000004534	+	AF	49977619-49977658;49978118-49978514	0	0	0	0.135293	FALSE
3	ENSG00000004534	+	AF	50036885-50036946;50084542-50084759	1	nan	nan	1	FALSE
17	ENSG00000004660	-	AF	3796233-3796337;3797521-3798185	nan	0.361588	nan	1	FALSE
17	ENSG00000004660	-	AF	3796233-3796338;3797521-3798185	1	0	nan	1	FALSE
7	ENSG00000004766	+	AF	92952562-92953044;92963211-92963237	nan	nan	nan	1	FALSE
19	ENSG00000004777	+	AF	36266417-36266566;36268487-36268644	nan	nan	nan	1	FALSE
16	ENSG00000004779	-	AF	23602207-23602474;23607444-23607637	0	0.000969366	0.000923249	0.160839	FALSE
6	ENSG00000004809	-	AF	110796135-110796181;110797461-110797599	nan	nan	nan	1	FALSE
6	ENSG00000004809	-	AF	110796135-110796181;110797519-110797601	nan	nan	nan	1	FALSE
6	ENSG00000004809	-	AF	110796135-110796181;110797519-110797643	nan	nan	nan	1	FALSE
6	ENSG00000004809	-	AF	110796135-110796181;110797725-110797844	0	0	nan	1	FALSE
6	ENSG00000004809	-	AF	110797461-110797599;110797725-110797844	0	0	nan	1	FALSE
6	ENSG00000004809	-	AF	110797519-110797601;110797725-110797844	0	0	nan	1	FALSE
6	ENSG00000004809	-	AF	110797519-110797643;110797725-110797844	0	0	nan	1	FALSE
7	ENSG00000004864	-	AF	95938850-95938996;95951254-95951323	nan	nan	nan	1	FALSE
7	ENSG00000004864	-	AF	95938850-95938996;95951254-95951384	0	0	nan	1	FALSE
7	ENSG00000004866	+	AF	116593557-116593745;116654990-116655068	nan	nan	nan	1	FALSE
7	ENSG00000004866	+	AF	116593557-116593745;116660272-116660683	nan	0	nan	1	FALSE
7	ENSG00000004866	+	AF	116594445-116594733;116660238-116660683	0	nan	nan	1	FALSE
7	ENSG00000004866	+	AF	116594445-116594733;116660272-116660683	nan	nan	nan	1	FALSE
7	ENSG00000004866	+	AF	116594445-116594733;116716578-116716705	nan	nan	nan	1	FALSE
7	ENSG00000004866	+	AF	116654990-116655068;116660272-116660683	nan	0	nan	1	FALSE
7	ENSG00000004866	+	AF	116660238-116660683;116716578-116716705	1	nan	nan	1	FALSE
7	ENSG00000004866	+	AF	116660272-116660683;116716578-116716705	nan	nan	nan	1	FALSE
7	ENSG00000004866	+	AF	116813463-116813620;116822723-116822799	nan	nan	nan	1	FALSE
17	ENSG00000004897	-	AF	45249283-45249413;45258928-45258971	nan	nan	nan	1	FALSE
17	ENSG00000004897	-	AF	45266112-45266302;45266512-45266617	nan	nan	nan	1	FALSE
17	ENSG00000004897	-	AF	45266112-45266302;45266512-45266618	nan	nan	nan	1	FALSE
17	ENSG00000004897	-	AF	45266112-45266302;45266512-45266627	0	0	nan	1	FALSE
17	ENSG00000004897	-	AF	45266112-45266302;45266627-45266788	nan	nan	nan	1	FALSE
17	ENSG00000004897	-	AF	45266512-45266617;45266627-45266788	nan	nan	nan	1	FALSE
17	ENSG00000004897	-	AF	45266512-45266618;45266627-45266788	nan	nan	nan	1	FALSE
16	ENSG00000005001	-	AF	2907638-2907927;2908024-2908169	nan	nan	nan	1	FALSE
16	ENSG00000005001	-	AF	2907829-2907904;2908024-2908169	nan	nan	nan	1	FALSE
19	ENSG00000005007	+	AF	18958942-18959243;18959817-18959840	nan	nan	nan	1	FALSE
19	ENSG00000005007	+	AF	18958942-18959243;18959817-18959885	nan	nan	nan	1	FALSE
19	ENSG00000005007	+	AF	18958942-18959243;18959891-18959990	nan	nan	nan	1	FALSE
19	ENSG00000005007	+	AF	18958942-18959243;18959975-18960255	nan	nan	nan	1	FALSE
19	ENSG00000005007	+	AF	18958942-18959243;18960622-18960794	nan	nan	nan	1	FALSE
19	ENSG00000005007	+	AF	18959817-18959840;18959891-18959990	nan	nan	nan	1	FALSE
19	ENSG00000005007	+	AF	18959817-18959840;18959975-18960255	nan	nan	nan	1	FALSE
19	ENSG00000005007	+	AF	18959817-18959840;18960622-18960794	nan	nan	nan	1	FALSE
19	ENSG00000005007	+	AF	18959817-18959885;18959891-18959990	nan	nan	nan	1	FALSE
19	ENSG00000005007	+	AF	18959817-18959885;18959975-18960255	nan	nan	nan	1	FALSE
19	ENSG00000005007	+	AF	18959817-18959885;18960622-18960794	nan	nan	nan	1	FALSE
19	ENSG00000005007	+	AF	18959891-18959990;18960622-18960794	nan	nan	nan	1	FALSE
19	ENSG00000005007	+	AF	18959975-18960255;18960622-18960794	nan	nan	nan	1	FALSE
7	ENSG00000005020	-	AF	26894737-26894770;26897070-26897239	nan	0	nan	1	FALSE
7	ENSG00000005020	-	AF	26894737-26894770;26897070-26897297	nan	nan	nan	1	FALSE
7	ENSG00000005020	-	AF	26894737-26894770;26897539-26897778	nan	nan	nan	1	FALSE
7	ENSG00000005020	-	AF	26894737-26894770;26903982-26904204	nan	0	nan	1	FALSE
7	ENSG00000005020	-	AF	26894737-26894770;26903982-26904206	0	nan	nan	1	FALSE
7	ENSG00000005020	-	AF	26894737-26894770;26904461-26904732	0	nan	nan	1	FALSE
7	ENSG00000005020	-	AF	26897070-26897239;26897539-26897778	nan	1	nan	1	FALSE
7	ENSG00000005020	-	AF	26897070-26897239;26903982-26904204	nan	0.5	nan	1	FALSE
7	ENSG00000005020	-	AF	26897070-26897239;26903982-26904206	0	1	nan	1	FALSE
7	ENSG00000005020	-	AF	26897070-26897239;26904461-26904732	0	1	nan	1	FALSE
7	ENSG00000005020	-	AF	26897070-26897297;26897539-26897778	nan	nan	nan	1	FALSE
7	ENSG00000005020	-	AF	26897070-26897297;26903982-26904204	nan	0	nan	1	FALSE
7	ENSG00000005020	-	AF	26897070-26897297;26903982-26904206	0	nan	nan	1	FALSE
7	ENSG00000005020	-	AF	26897070-26897297;26904461-26904732	0	nan	nan	1	FALSE
7	ENSG00000005020	-	AF	26897539-26897778;26903982-26904204	nan	0	nan	1	FALSE
7	ENSG00000005020	-	AF	26897539-26897778;26903982-26904206	0	nan	nan	1	FALSE
7	ENSG00000005020	-	AF	26897539-26897778;26904461-26904732	0	nan	nan	1	FALSE
7	ENSG00000005020	-	AF	26903982-26904204;26904461-26904732	0	1	nan	1	FALSE
7	ENSG00000005020	-	AF	26903982-26904206;26904461-26904732	0	nan	nan	1	FALSE
12	ENSG00000005175	-	AF	48096471-48096599;48099735-48099809	nan	nan	nan	1	FALSE
16	ENSG00000005187	+	AF	20621565-20621632;20685930-20686144	nan	nan	nan	1	FALSE
16	ENSG00000005187	+	AF	20775024-20775447;20776005-20776058	1	1	nan	1	FALSE
16	ENSG00000005187	+	AF	20775362-20775447;20776005-20776058	nan	nan	nan	1	FALSE
16	ENSG00000005189	+	AF	20817751-20817812;20817818-20818027	0	0	0	0.134366	FALSE
16	ENSG00000005189	+	AF	20817751-20817812;20817821-20818027	0	nan	nan	1	FALSE
16	ENSG00000005189	+	AF	20817751-20817812;20817843-20818027	nan	nan	nan	1	FALSE
16	ENSG00000005189	+	AF	20817751-20817812;20817979-20818057	nan	nan	nan	1	FALSE
16	ENSG00000005189	+	AF	20817751-20817812;20817985-20818043	nan	nan	nan	1	FALSE
16	ENSG00000005189	+	AF	20817751-20817812;20818020-20818139	nan	nan	nan	1	FALSE
16	ENSG00000005189	+	AF	20817751-20817812;20818079-20818139	nan	nan	nan	1	FALSE
16	ENSG00000005189	+	AF	20817767-20818043;20818079-20818139	nan	nan	nan	1	FALSE
16	ENSG00000005189	+	AF	20817818-20818027;20818079-20818139	1	1	0	0.134366	FALSE
16	ENSG00000005189	+	AF	20817821-20818027;20818079-20818139	1	nan	nan	1	FALSE
16	ENSG00000005189	+	AF	20817843-20818027;20818079-20818139	nan	nan	nan	1	FALSE
16	ENSG00000005189	+	AF	20817874-20818043;20818479-20818685	1	nan	nan	1	FALSE
16	ENSG00000005189	+	AF	20817939-20818027;20818479-20818685	nan	nan	nan	1	FALSE
16	ENSG00000005189	+	AF	20817946-20818027;20832359-20832392	nan	nan	nan	1	FALSE
16	ENSG00000005189	+	AF	20817979-20818057;20818079-20818139	nan	nan	nan	1	FALSE
16	ENSG00000005189	+	AF	20817985-20818043;20818079-20818139	nan	nan	nan	1	FALSE
19	ENSG00000005206	+	AF	2334628-2334720;2337110-2337193	nan	1	nan	1	FALSE
9	ENSG00000005238	-	AF	35111266-35111420;35112327-35112389	nan	nan	nan	1	FALSE
9	ENSG00000005238	-	AF	35111266-35111420;35115668-35115847	0	0	nan	1	FALSE
9	ENSG00000005238	-	AF	35111266-35111420;35115668-35115859	nan	nan	nan	1	FALSE
9	ENSG00000005238	-	AF	35111266-35111420;35115668-35115875	nan	0	nan	1	FALSE
9	ENSG00000005238	-	AF	35111266-35111420;35115802-35115859	nan	nan	nan	1	FALSE
9	ENSG00000005238	-	AF	35111266-35111420;35115802-35115893	nan	nan	nan	1	FALSE
9	ENSG00000005238	-	AF	35111266-35111420;35116259-35116338	nan	nan	nan	1	FALSE
9	ENSG00000005238	-	AF	35111266-35111585;35112327-35112389	1	1	nan	1	FALSE
9	ENSG00000005238	-	AF	35111266-35111585;35115668-35115847	0.201178	1	nan	1	FALSE
9	ENSG00000005238	-	AF	35111266-35111585;35115668-35115859	1	1	nan	1	FALSE
9	ENSG00000005238	-	AF	35111266-35111585;35115668-35115875	1	1	nan	1	FALSE
9	ENSG00000005238	-	AF	35111266-35111585;35115802-35115859	1	1	nan	1	FALSE
9	ENSG00000005238	-	AF	35111266-35111585;35115802-35115893	1	1	nan	1	FALSE
9	ENSG00000005238	-	AF	35111266-35111585;35116259-35116338	1	1	nan	1	FALSE
9	ENSG00000005238	-	AF	35112327-35112389;35115668-35115847	0	0	nan	1	FALSE
9	ENSG00000005238	-	AF	35112327-35112389;35115668-35115859	nan	nan	nan	1	FALSE
9	ENSG00000005238	-	AF	35112327-35112389;35115668-35115875	nan	0	nan	1	FALSE
9	ENSG00000005238	-	AF	35112327-35112389;35115802-35115859	nan	nan	nan	1	FALSE
9	ENSG00000005238	-	AF	35112327-35112389;35115802-35115893	nan	nan	nan	1	FALSE
9	ENSG00000005238	-	AF	35112327-35112389;35116259-35116338	nan	nan	nan	1	FALSE
9	ENSG00000005238	-	AF	35115668-35115847;35116259-35116338	1	1	nan	1	FALSE
9	ENSG00000005238	-	AF	35115668-35115859;35116259-35116338	nan	nan	nan	1	FALSE
9	ENSG00000005238	-	AF	35115668-35115875;35116259-35116338	nan	1	nan	1	FALSE
9	ENSG00000005238	-	AF	35115802-35115859;35116259-35116338	nan	nan	nan	1	FALSE
9	ENSG00000005238	-	AF	35115802-35115893;35116259-35116338	nan	nan	nan	1	FALSE
17	ENSG00000005243	-	AF	46115033-46115135;46115364-46115392	nan	nan	nan	1	FALSE
17	ENSG00000005243	-	AF	46115033-46115172;46115364-46115392	1	1	0	0.142857	FALSE
X	ENSG00000005302	+	AF	11776345-11776484;11776701-11776807	1	1	-0.0737232	0.137363	FALSE
X	ENSG00000005302	+	AF	11776345-11776484;11777747-11777831	1	1	0	0.137363	FALSE
X	ENSG00000005302	+	AF	11776351-11776484;11776701-11776807	nan	0	nan	1	FALSE
X	ENSG00000005302	+	AF	11776351-11776484;11777747-11777831	nan	nan	nan	1	FALSE
X	ENSG00000005302	+	AF	11776410-11776484;11776701-11776807	nan	0	nan	1	FALSE
X	ENSG00000005302	+	AF	11776410-11776484;11777747-11777831	nan	nan	nan	1	FALSE
X	ENSG00000005302	+	AF	11776701-11776807;11777747-11777831	nan	1	nan	1	FALSE
X	ENSG00000005302	+	AF	11777671-11777994;11778257-11778428	1	1	0	0.137363	FALSE
X	ENSG00000005302	+	AF	11777671-11777994;11778341-11778428	1	1	0	0.137363	FALSE
X	ENSG00000005302	+	AF	11777760-11777994;11778257-11778428	nan	nan	nan	1	FALSE
X	ENSG00000005302	+	AF	11777760-11777994;11778341-11778428	nan	nan	nan	1	FALSE
2	ENSG00000005436	-	AF	75893055-75893067;75897264-75897340	nan	nan	nan	1	FALSE
2	ENSG00000005448	+	AF	74648805-74648943;74649302-74649502	nan	nan	nan	1	FALSE
2	ENSG00000005448	+	AF	74648852-74648943;74649302-74649502	1	1	0	0.104895	FALSE
7	ENSG00000005483	+	AF	104654653-104654982;104678573-104678646	nan	nan	nan	1	FALSE
7	ENSG00000005483	+	AF	104654655-104654982;104678573-104678646	nan	nan	nan	1	FALSE
7	ENSG00000005486	+	AF	75471920-75472067;75507409-75507504	1	nan	nan	1	FALSE
7	ENSG00000005486	+	AF	75471920-75472067;75508317-75508578	0	0	nan	1	FALSE
7	ENSG00000005486	+	AF	75471920-75472067;75508490-75508578	1	nan	nan	1	FALSE
7	ENSG00000005486	+	AF	75507409-75507504;75508317-75508578	0	0	nan	1	FALSE
7	ENSG00000005486	+	AF	75507409-75507504;75508490-75508578	nan	nan	nan	1	FALSE
11	ENSG00000005801	-	AF	3383763-3383950;3392205-3392377	nan	nan	nan	1	FALSE
11	ENSG00000005801	-	AF	3383776-3384061;3392205-3392377	nan	nan	nan	1	FALSE
11	ENSG00000005801	-	AF	3394807-3394821;3400268-3400364	0	nan	nan	1	FALSE
13	ENSG00000005812	-	AF	77592735-77592821;77600962-77601220	nan	nan	nan	1	FALSE
13	ENSG00000005812	-	AF	77592735-77592879;77600962-77601220	1	nan	nan	1	FALSE
17	ENSG00000005882	+	AF	48172101-48172262;48173338-48173403	nan	nan	nan	1	FALSE
17	ENSG00000005882	+	AF	48172148-48172262;48172649-48172744	nan	nan	nan	1	FALSE
17	ENSG00000005882	+	AF	48172148-48172262;48172718-48172917	0	0	0	0.176823	FALSE
17	ENSG00000005882	+	AF	48172148-48172262;48172739-48172917	0	nan	nan	1	FALSE
17	ENSG00000005882	+	AF	48172148-48172262;48173059-48173174	nan	nan	nan	1	FALSE
17	ENSG00000005882	+	AF	48172148-48172262;48173101-48173650	nan	nan	nan	1	FALSE
17	ENSG00000005882	+	AF	48172649-48172744;48173059-48173174	nan	nan	nan	1	FALSE
17	ENSG00000005882	+	AF	48172649-48172744;48173101-48173650	nan	nan	nan	1	FALSE
17	ENSG00000005882	+	AF	48172718-48172917;48173059-48173174	1	1	0	0.176823	FALSE
17	ENSG00000005882	+	AF	48172718-48172917;48173101-48173650	1	1	0	0.176823	FALSE
17	ENSG00000005882	+	AF	48172739-48172917;48173059-48173174	1	nan	nan	1	FALSE
17	ENSG00000005882	+	AF	48172739-48172917;48173101-48173650	1	nan	nan	1	FALSE
17	ENSG00000005882	+	AF	48174877-48174928;48181688-48181757	nan	nan	nan	1	FALSE
17	ENSG00000005884	+	AF	48148237-48148294;48149104-48149546	nan	nan	nan	1	FALSE
17	ENSG00000005884	+	AF	48148237-48148294;48149524-48149546	nan	nan	nan	1	FALSE
X	ENSG00000005889	+	AF	24167762-24167911;24167971-24168247	nan	nan	nan	1	FALSE
X	ENSG00000005889	+	AF	24167846-24167911;24169543-24169598	0	nan	nan	1	FALSE
X	ENSG00000005889	+	AF	24167846-24167911;24169879-24169917	0	nan	nan	1	FALSE
X	ENSG00000005889	+	AF	24169543-24169598;24169879-24169917	0.282399	nan	nan	1	FALSE
X	ENSG00000005893	-	AF	119602757-119602847;119602961-119603149	0	0	0	0.165834	FALSE
X	ENSG00000005893	-	AF	119602757-119602847;119602961-119603170	0	0	0	0.165834	FALSE
19	ENSG00000006015	+	AF	18699608-18699710;18700412-18700493	nan	nan	nan	1	FALSE
17	ENSG00000006042	+	AF	31254928-31255255;31258405-31258420	nan	nan	nan	1	FALSE
17	ENSG00000006042	+	AF	31255089-31255255;31258405-31258420	nan	nan	nan	1	FALSE
17	ENSG00000006042	+	AF	31255222-31255255;31258405-31258420	nan	nan	nan	1	FALSE
17	ENSG00000006047	-	AF	7197147-7197254;7197549-7197875	nan	nan	nan	1	FALSE
17	ENSG00000006047	-	AF	7197147-7197254;7197887-7197934	nan	nan	nan	1	FALSE
17	ENSG00000006047	-	AF	7197549-7197875;7197887-7197934	nan	nan	nan	1	FALSE
11	ENSG00000006118	+	AF	60691935-60692205;60693176-60693556	nan	nan	nan	1	FALSE
11	ENSG00000006118	+	AF	60699227-60699356;60699476-60699599	nan	nan	nan	1	FALSE
17	ENSG00000006125	+	AF	33905065-33905140;33913918-33914447	0	0	nan	1	FALSE
17	ENSG00000006125	+	AF	33905065-33905140;33914294-33914447	nan	nan	nan	1	FALSE
17	ENSG00000006125	+	AF	33905065-33905140;33914307-33914447	0	0	nan	1	FALSE
17	ENSG00000006125	+	AF	33905065-33905140;33914308-33914447	0	0	nan	1	FALSE
17	ENSG00000006125	+	AF	33905065-33905140;33914317-33914447	0	0	nan	1	FALSE
17	ENSG00000006125	+	AF	33905065-33905140;33914333-33914447	nan	nan	nan	1	FALSE
17	ENSG00000006125	+	AF	33905065-33905140;33914341-33914447	nan	0	nan	1	FALSE
17	ENSG00000006125	+	AF	33905065-33905140;33914342-33914447	0	0	nan	1	FALSE
17	ENSG00000006125	+	AF	33905065-33905140;33914386-33914616	0	0	0	0.132693	FALSE
17	ENSG00000006125	+	AF	33905065-33905140;33914471-33914682	0	0	0	0.14985	FALSE
17	ENSG00000006125	+	AF	33905065-33905140;33914484-33914616	0	0	nan	1	FALSE
17	ENSG00000006125	+	AF	33905065-33905140;33914538-33914682	nan	nan	nan	1	FALSE
17	ENSG00000006125	+	AF	33905065-33905140;33914550-33914616	nan	nan	nan	1	FALSE
17	ENSG00000006125	+	AF	33905065-33905140;33914585-33914682	nan	nan	nan	1	FALSE
17	ENSG00000006125	+	AF	33905065-33905140;33914757-33914912	0	0	0	0.132693	FALSE
17	ENSG00000006125	+	AF	33913918-33914447;33914471-33914682	0.481813	0	-0.398764	0.0727273	FALSE
17	ENSG00000006125	+	AF	33913918-33914447;33914484-33914616	1	0	-0.695659	0.0357143	TRUE
17	ENSG00000006125	+	AF	33913918-33914447;33914538-33914682	1	1	nan	1	FALSE
17	ENSG00000006125	+	AF	33913918-33914447;33914550-33914616	1	1	nan	1	FALSE
17	ENSG00000006125	+	AF	33913918-33914447;33914585-33914682	1	1	nan	1	FALSE
17	ENSG00000006125	+	AF	33913918-33914447;33914757-33914912	0.860352	0	-0.62662	0.11039	FALSE
17	ENSG00000006125	+	AF	33914294-33914447;33914471-33914682	0	0	0	0.14985	FALSE
17	ENSG00000006125	+	AF	33914294-33914447;33914484-33914616	0	0	nan	1	FALSE
17	ENSG00000006125	+	AF	33914294-33914447;33914538-33914682	nan	nan	nan	1	FALSE
17	ENSG00000006125	+	AF	33914294-33914447;33914550-33914616	nan	nan	nan	1	FALSE
17	ENSG00000006125	+	AF	33914294-33914447;33914585-33914682	nan	nan	nan	1	FALSE
17	ENSG00000006125	+	AF	33914294-33914447;33914757-33914912	0	0	0	0.132693	FALSE
17	ENSG00000006125	+	AF	33914307-33914447;33914471-33914682	0	0	-0.0864185	0.132693	FALSE
17	ENSG00000006125	+	AF	33914307-33914447;33914484-33914616	0.5	0	nan	1	FALSE
17	ENSG00000006125	+	AF	33914307-33914447;33914538-33914682	1	1	nan	1	FALSE
17	ENSG00000006125	+	AF	33914307-33914447;33914550-33914616	1	1	nan	1	FALSE
17	ENSG00000006125	+	AF	33914307-33914447;33914585-33914682	1	1	nan	1	FALSE
17	ENSG00000006125	+	AF	33914307-33914447;33914757-33914912	0	0	0.00564988	0.132693	FALSE
17	ENSG00000006125	+	AF	33914308-33914447;33914471-33914682	0	0.919441	0.727792	0.0357143	TRUE
17	ENSG00000006125	+	AF	33914308-33914447;33914484-33914616	0.382806	0.772818	nan	1	FALSE
17	ENSG00000006125	+	AF	33914308-33914447;33914538-33914682	1	1	nan	1	FALSE
17	ENSG00000006125	+	AF	33914308-33914447;33914550-33914616	1	1	nan	1	FALSE
17	ENSG00000006125	+	AF	33914308-33914447;33914585-33914682	1	1	nan	1	FALSE
17	ENSG00000006125	+	AF	33914308-33914447;33914757-33914912	0	0.989628	0.667538	0.0357143	TRUE
17	ENSG00000006125	+	AF	33914317-33914447;33914471-33914682	0	0	0.0798981	0.132693	FALSE
17	ENSG00000006125	+	AF	33914317-33914447;33914484-33914616	0.5	0	nan	1	FALSE
17	ENSG00000006125	+	AF	33914317-33914447;33914538-33914682	1	1	nan	1	FALSE
17	ENSG00000006125	+	AF	33914317-33914447;33914550-33914616	1	1	nan	1	FALSE
17	ENSG00000006125	+	AF	33914317-33914447;33914585-33914682	1	1	nan	1	FALSE
17	ENSG00000006125	+	AF	33914317-33914447;33914757-33914912	0	0	0.184469	0.132693	FALSE
17	ENSG00000006125	+	AF	33914333-33914447;33914471-33914682	0	0	0	0.14985	FALSE
17	ENSG00000006125	+	AF	33914333-33914447;33914484-33914616	0	0	nan	1	FALSE
17	ENSG00000006125	+	AF	33914333-33914447;33914538-33914682	nan	nan	nan	1	FALSE
17	ENSG00000006125	+	AF	33914333-33914447;33914550-33914616	nan	nan	nan	1	FALSE
17	ENSG00000006125	+	AF	33914333-33914447;33914585-33914682	nan	nan	nan	1	FALSE
17	ENSG00000006125	+	AF	33914333-33914447;33914757-33914912	0	0	0	0.132693	FALSE
17	ENSG00000006125	+	AF	33914341-33914447;33914471-33914682	0	0.0581779	0.0574842	0.132693	FALSE
17	ENSG00000006125	+	AF	33914341-33914447;33914484-33914616	0	0.0309877	nan	1	FALSE
17	ENSG00000006125	+	AF	33914341-33914447;33914538-33914682	nan	1	nan	1	FALSE
17	ENSG00000006125	+	AF	33914341-33914447;33914550-33914616	nan	1	nan	1	FALSE
17	ENSG00000006125	+	AF	33914341-33914447;33914585-33914682	nan	1	nan	1	FALSE
17	ENSG00000006125	+	AF	33914341-33914447;33914757-33914912	0	0.353363	0.290758	0.132693	FALSE
17	ENSG00000006125	+	AF	33914342-33914447;33914471-33914682	0.319496	0.408117	0.130264	0.132693	FALSE
17	ENSG00000006125	+	AF	33914342-33914447;33914484-33914616	0.60397	0.30627	nan	1	FALSE
17	ENSG00000006125	+	AF	33914342-33914447;33914538-33914682	1	1	nan	1	FALSE
17	ENSG00000006125	+	AF	33914342-33914447;33914550-33914616	1	1	nan	1	FALSE
17	ENSG00000006125	+	AF	33914342-33914447;33914585-33914682	1	1	nan	1	FALSE
17	ENSG00000006125	+	AF	33914342-33914447;33914757-33914912	0.594252	0.859152	0.10099	0.132693	FALSE
17	ENSG00000006125	+	AF	33914386-33914616;33914757-33914912	0.733	0.833919	0.0894987	0.132693	FALSE
17	ENSG00000006125	+	AF	33914471-33914682;33914757-33914912	0.868869	0.893165	0.0552567	0.132693	FALSE
17	ENSG00000006125	+	AF	33914484-33914616;33914757-33914912	0	0.966388	0.632196	0.0357143	TRUE
17	ENSG00000006125	+	AF	33914538-33914682;33914757-33914912	0	0	0	0.132693	FALSE
17	ENSG00000006125	+	AF	33914550-33914616;33914757-33914912	0	0	0	0.132693	FALSE
17	ENSG00000006125	+	AF	33914585-33914682;33914757-33914912	0	0	0	0.132693	FALSE
16	ENSG00000006194	+	AF	3313800-3313883;3333503-3334205	0	0	0	0.128871	FALSE
17	ENSG00000006282	+	AF	48624570-48624646;48625360-48625522	nan	nan	nan	1	FALSE
17	ENSG00000006282	+	AF	48624570-48624646;48625374-48625522	nan	0	nan	1	FALSE
17	ENSG00000006282	+	AF	48624570-48624646;48625380-48625522	nan	nan	nan	1	FALSE
17	ENSG00000006282	+	AF	48624570-48624646;48625421-48625522	nan	nan	nan	1	FALSE
17	ENSG00000006282	+	AF	48624570-48624646;48625437-48625522	nan	nan	nan	1	FALSE
7	ENSG00000006451	+	AF	39663082-39663424;39663485-39664026	1	1	-0.0587413	0.113387	FALSE
7	ENSG00000006451	+	AF	39663160-39663424;39740479-39740618	1	nan	nan	1	FALSE
7	ENSG00000006451	+	AF	39663172-39663424;39663485-39664026	0	0	nan	1	FALSE
7	ENSG00000006451	+	AF	39663173-39663424;39663485-39664026	0	0	nan	1	FALSE
7	ENSG00000006453	-	AF	98029293-98029649;98030114-98030380	0	0	nan	1	FALSE
7	ENSG00000006468	-	AF	14026596-14026650;14027711-14028138	nan	nan	nan	1	FALSE
7	ENSG00000006468	-	AF	14028893-14029291;14030747-14030874	nan	nan	nan	1	FALSE
7	ENSG00000006468	-	AF	14028893-14029291;14030953-14031050	nan	nan	nan	1	FALSE
7	ENSG00000006468	-	AF	14029188-14029264;14030747-14030874	nan	nan	nan	1	FALSE
7	ENSG00000006468	-	AF	14029188-14029264;14030953-14031050	nan	nan	nan	1	FALSE
7	ENSG00000006468	-	AF	14029188-14029301;14030747-14030874	nan	nan	nan	1	FALSE
7	ENSG00000006468	-	AF	14029188-14029301;14030953-14031050	nan	nan	nan	1	FALSE
7	ENSG00000006468	-	AF	14029188-14029572;14030747-14030874	nan	nan	nan	1	FALSE
7	ENSG00000006468	-	AF	14029188-14029572;14030953-14031050	nan	nan	nan	1	FALSE
7	ENSG00000006468	-	AF	14030747-14030874;14030953-14031050	nan	nan	nan	1	FALSE
7	ENSG00000006468	-	AF	14029188-14029571;14030178-14030315	1	nan	nan	1	FALSE
7	ENSG00000006468	-	AF	14029188-14029642;14030178-14030315	nan	nan	nan	1	FALSE
11	ENSG00000006534	+	AF	67776020-67776162;67777789-67777862	0.120338	0.0778012	-0.0288709	0.139923	FALSE
11	ENSG00000006534	+	AF	67776020-67776162;67777790-67777862	1	1	-0.0285443	0.139923	FALSE
11	ENSG00000006534	+	AF	67776020-67776162;67777797-67777862	1	0.806586	-0.0701817	0.139923	FALSE
11	ENSG00000006534	+	AF	67776020-67776162;67777813-67777862	1	1	0	0.139923	FALSE
11	ENSG00000006534	+	AF	67776020-67776162;67777822-67777862	1	1	0	0.139923	FALSE
11	ENSG00000006534	+	AF	67776020-67776162;67777837-67777862	1	1	0	0.139923	FALSE
11	ENSG00000006534	+	AF	67776020-67776162;67780931-67781166	0.5	0.66933	0.188539	0.139923	FALSE
11	ENSG00000006534	+	AF	67776020-67776162;67782438-67782545	1	1	0	0.139923	FALSE
11	ENSG00000006534	+	AF	67776048-67776162;67777789-67777862	0	0	0	0.158342	FALSE
11	ENSG00000006534	+	AF	67776048-67776162;67777790-67777862	nan	0	nan	1	FALSE
11	ENSG00000006534	+	AF	67776048-67776162;67777797-67777862	0	0	nan	1	FALSE
11	ENSG00000006534	+	AF	67776048-67776162;67777813-67777862	nan	nan	nan	1	FALSE
11	ENSG00000006534	+	AF	67776048-67776162;67777822-67777862	nan	nan	nan	1	FALSE
11	ENSG00000006534	+	AF	67776048-67776162;67777837-67777862	nan	nan	nan	1	FALSE
11	ENSG00000006534	+	AF	67776048-67776162;67780931-67781166	0	0	0	0.139923	FALSE
11	ENSG00000006534	+	AF	67776048-67776162;67782438-67782545	nan	nan	nan	1	FALSE
11	ENSG00000006534	+	AF	67777789-67777862;67780931-67781166	0.879662	0.961214	0.0940216	0.139923	FALSE
11	ENSG00000006534	+	AF	67777789-67777862;67782438-67782545	1	1	0	0.158342	FALSE
11	ENSG00000006534	+	AF	67777790-67777862;67780931-67781166	0	0	0.0531195	0.139923	FALSE
11	ENSG00000006534	+	AF	67777790-67777862;67782438-67782545	nan	1	nan	1	FALSE
11	ENSG00000006534	+	AF	67777797-67777862;67780931-67781166	0	0.299753	0.110442	0.139923	FALSE
11	ENSG00000006534	+	AF	67777797-67777862;67782438-67782545	1	1	nan	1	FALSE
11	ENSG00000006534	+	AF	67777813-67777862;67780931-67781166	0	0	0	0.139923	FALSE
11	ENSG00000006534	+	AF	67777813-67777862;67782438-67782545	nan	nan	nan	1	FALSE
11	ENSG00000006534	+	AF	67777822-67777862;67780931-67781166	0	0	0	0.139923	FALSE
11	ENSG00000006534	+	AF	67777822-67777862;67782438-67782545	nan	nan	nan	1	FALSE
11	ENSG00000006534	+	AF	67777837-67777862;67780931-67781166	0	0	0	0.139923	FALSE
11	ENSG00000006534	+	AF	67777837-67777862;67782438-67782545	nan	nan	nan	1	FALSE
11	ENSG00000006534	+	AF	67780931-67781166;67782438-67782545	1	1	0	0.139923	FALSE
7	ENSG00000006606	-	AF	75419035-75419214;75420786-75420926	0	0	0	0.140859	FALSE
2	ENSG00000006607	+	AF	242295658-242295803;242311975-242312121	1	1	0	0.131369	FALSE
2	ENSG00000006607	+	AF	242295658-242295803;242312093-242312121	1	1	0	0.131369	FALSE
2	ENSG00000006607	+	AF	242295704-242295803;242311975-242312121	nan	nan	nan	1	FALSE
2	ENSG00000006607	+	AF	242295704-242295803;242312093-242312121	nan	nan	nan	1	FALSE
2	ENSG00000006607	+	AF	242295710-242295803;242311975-242312121	1	nan	nan	1	FALSE
2	ENSG00000006607	+	AF	242295710-242295803;242312093-242312121	1	nan	nan	1	FALSE
2	ENSG00000006607	+	AF	242295712-242295803;242311975-242312121	nan	1	nan	1	FALSE
2	ENSG00000006607	+	AF	242295712-242295803;242312093-242312121	nan	1	nan	1	FALSE
2	ENSG00000006607	+	AF	242295714-242295803;242311975-242312121	1	1	nan	1	FALSE
2	ENSG00000006607	+	AF	242295714-242295803;242312093-242312121	1	1	nan	1	FALSE
2	ENSG00000006607	+	AF	242312497-242312705;242326158-242326217	nan	nan	nan	1	FALSE
7	ENSG00000006625	-	AF	30540152-30540296;30544185-30544445	0	0	0	0.147852	FALSE
7	ENSG00000006652	+	AF	112063199-112063487;112090181-112090375	nan	nan	nan	1	FALSE
7	ENSG00000006652	+	AF	112090515-112090837;112091075-112091193	1	1	0	0.207792	FALSE
7	ENSG00000006652	+	AF	112090515-112090837;112092113-112092566	1	1	0.00188906	0.207792	FALSE
7	ENSG00000006652	+	AF	112090515-112090837;112092472-112092566	1	1	0	0.207792	FALSE
7	ENSG00000006652	+	AF	112091075-112091193;112092113-112092566	0	nan	nan	1	FALSE
7	ENSG00000006652	+	AF	112091075-112091193;112092472-112092566	nan	nan	nan	1	FALSE
7	ENSG00000006652	+	AF	112097051-112097093;112097586-112097821	nan	nan	nan	1	FALSE
7	ENSG00000006704	+	AF	73868120-73868506;73920322-73922006	0	0	0.0487752	0.11039	FALSE
7	ENSG00000006704	+	AF	73868300-73868506;73920322-73922006	0	0	0	0.11039	FALSE
7	ENSG00000006704	+	AF	73868391-73868506;73920322-73922006	0.842184	0.917031	0.101997	0.11039	FALSE
7	ENSG00000006715	-	AF	38948754-38948774;38969072-38969160	nan	nan	nan	1	FALSE
7	ENSG00000006715	-	AF	38948754-38948774;38971878-38971994	nan	nan	nan	1	FALSE
7	ENSG00000006715	-	AF	38969072-38969160;38971878-38971994	nan	nan	nan	1	FALSE
17	ENSG00000006744	-	AF	12920730-12920907;12921308-12921382	nan	nan	nan	1	FALSE
17	ENSG00000006744	-	AF	12920814-12920960;12921308-12921382	nan	nan	nan	1	FALSE
17	ENSG00000006744	-	AF	12920884-12920932;12921308-12921382	nan	nan	nan	1	FALSE
17	ENSG00000006744	-	AF	12920884-12920981;12921308-12921382	nan	nan	nan	1	FALSE
17	ENSG00000006744	-	AF	12920884-12920992;12921308-12921382	1	1	0	0.187812	FALSE
17	ENSG00000006744	-	AF	12920899-12921000;12921308-12921382	nan	nan	nan	1	FALSE
7	ENSG00000006747	+	AF	12628553-12628694;12629054-12629198	nan	nan	nan	1	FALSE
7	ENSG00000006747	+	AF	12629058-12629198;12635174-12635426	nan	nan	nan	1	FALSE
7	ENSG00000006747	+	AF	12644138-12644288;12650656-12650769	nan	nan	nan	1	FALSE
X	ENSG00000006757	-	AF	7895327-7895455;7895712-7895774	0.605848	0.479741	-0.0819975	0.0879121	FALSE
X	ENSG00000006757	-	AF	7895327-7895455;7895712-7895780	1	1	0	0.16983	FALSE
X	ENSG00000006757	-	AF	7895327-7895455;7895727-7895780	1	1	0	0.16983	FALSE
X	ENSG00000006757	-	AF	7895327-7895484;7895712-7895774	0.0585329	0.0266953	-0.056335	0.110889	FALSE
X	ENSG00000006757	-	AF	7895327-7895484;7895712-7895780	1	1	nan	1	FALSE
X	ENSG00000006757	-	AF	7895327-7895484;7895727-7895780	1	1	nan	1	FALSE
12	ENSG00000006831	+	AF	1797740-1797883;1800185-1800379	0	0	nan	1	FALSE
12	ENSG00000006831	+	AF	1797740-1797883;1800193-1800357	0	nan	nan	1	FALSE
5	ENSG00000006837	-	AF	133560900-133561219;133561451-133561774	0.836348	0.552475	-0.253069	0.0124875	TRUE
5	ENSG00000006837	-	AF	133702050-133702214;133706689-133706732	0	nan	nan	1	FALSE
4	ENSG00000007062	-	AF	16084855-16085088;16085288-16085324	nan	nan	nan	1	FALSE
4	ENSG00000007062	-	AF	16084855-16085088;16085288-16085355	nan	nan	nan	1	FALSE
4	ENSG00000007062	-	AF	16084855-16085088;16085601-16085668	nan	nan	nan	1	FALSE
4	ENSG00000007062	-	AF	16084855-16085088;16085601-16086001	nan	0	nan	1	FALSE
4	ENSG00000007062	-	AF	16084923-16085088;16085288-16085324	nan	nan	nan	1	FALSE
4	ENSG00000007062	-	AF	16084923-16085088;16085288-16085355	nan	nan	nan	1	FALSE
4	ENSG00000007062	-	AF	16084923-16085088;16085601-16085668	nan	nan	nan	1	FALSE
4	ENSG00000007062	-	AF	16084923-16085088;16085601-16086001	nan	0	nan	1	FALSE
4	ENSG00000007062	-	AF	16085288-16085324;16085601-16085668	nan	nan	nan	1	FALSE
4	ENSG00000007062	-	AF	16085288-16085324;16085601-16086001	nan	0	nan	1	FALSE
4	ENSG00000007062	-	AF	16085288-16085355;16085601-16085668	nan	nan	nan	1	FALSE
4	ENSG00000007062	-	AF	16085288-16085355;16085601-16086001	nan	0	nan	1	FALSE
4	ENSG00000007062	-	AF	16082187-16082323;16084145-16084231	nan	nan	nan	1	FALSE
19	ENSG00000007080	+	AF	18043824-18043857;18045905-18046000	1	1	0	0.221279	FALSE
19	ENSG00000007080	+	AF	18043832-18043857;18045905-18046000	1	1	nan	1	FALSE
17	ENSG00000007168	+	AF	2496504-2496624;2497040-2497300	0	0	-0.00320539	0.177323	FALSE
17	ENSG00000007168	+	AF	2496504-2496624;2497251-2497300	1	nan	nan	1	FALSE
17	ENSG00000007168	+	AF	2496504-2496624;2497262-2497300	1	nan	nan	1	FALSE
17	ENSG00000007202	-	AF	26972007-26972129;26972443-26972472	1	1	nan	1	FALSE
17	ENSG00000007202	-	AF	26972007-26972173;26972443-26972472	1	1	0	0.144356	FALSE
17	ENSG00000007237	-	AF	9862242-9862320;9939751-9940018	nan	1	nan	1	FALSE
17	ENSG00000007237	-	AF	9923301-9923459;10101525-10101868	0	0	nan	1	FALSE
17	ENSG00000007237	-	AF	9923301-9923459;9929467-9929602	0	0	nan	1	FALSE
17	ENSG00000007237	-	AF	9923301-9923459;9939751-9939979	nan	nan	nan	1	FALSE
17	ENSG00000007237	-	AF	9923301-9923459;9939769-9939984	nan	nan	nan	1	FALSE
17	ENSG00000007237	-	AF	9923301-9923459;9963009-9963132	nan	nan	nan	1	FALSE
17	ENSG00000007237	-	AF	9923301-9923459;9964536-9964696	nan	nan	nan	1	FALSE
17	ENSG00000007237	-	AF	9929467-9929602;10101525-10101868	0.5	0.5	nan	1	FALSE
17	ENSG00000007237	-	AF	9929467-9929602;9939751-9939979	1	1	nan	1	FALSE
17	ENSG00000007237	-	AF	9929467-9929602;9939769-9939984	1	1	nan	1	FALSE
17	ENSG00000007237	-	AF	9929467-9929602;9963009-9963132	1	1	nan	1	FALSE
17	ENSG00000007237	-	AF	9929467-9929602;9964536-9964696	1	1	nan	1	FALSE
17	ENSG00000007237	-	AF	9939751-9939979;10101525-10101868	0	0	nan	1	FALSE
17	ENSG00000007237	-	AF	9939751-9939979;9963009-9963132	nan	nan	nan	1	FALSE
17	ENSG00000007237	-	AF	9939751-9939979;9964536-9964696	nan	nan	nan	1	FALSE
17	ENSG00000007237	-	AF	9939769-9939984;10101525-10101868	0	0	nan	1	FALSE
17	ENSG00000007237	-	AF	9939769-9939984;9963009-9963132	nan	nan	nan	1	FALSE
17	ENSG00000007237	-	AF	9939769-9939984;9964536-9964696	nan	nan	nan	1	FALSE
17	ENSG00000007237	-	AF	9963009-9963132;10101525-10101868	0	0	nan	1	FALSE
17	ENSG00000007237	-	AF	9963009-9963132;9964536-9964696	nan	nan	nan	1	FALSE
17	ENSG00000007237	-	AF	9964536-9964696;10101525-10101868	0	0	nan	1	FALSE
19	ENSG00000007264	-	AF	3786167-3786411;3801530-3801797	nan	1	nan	1	FALSE
19	ENSG00000007264	-	AF	3785611-3786014;3786023-3786071	nan	nan	nan	1	FALSE
19	ENSG00000007264	-	AF	3785611-3786014;3786167-3786280	nan	nan	nan	1	FALSE
19	ENSG00000007264	-	AF	3785611-3786014;3786167-3786421	0	0	0	0.135864	FALSE
19	ENSG00000007264	-	AF	3786023-3786071;3786167-3786280	nan	nan	nan	1	FALSE
19	ENSG00000007264	-	AF	3786023-3786071;3786167-3786421	0	0	0	0.135864	FALSE
1	ENSG00000007341	-	AF	113069508-113069574;113098490-113098498	nan	nan	nan	1	FALSE
1	ENSG00000007341	-	AF	113159435-113159908;113161531-113161721	1	nan	nan	1	FALSE
1	ENSG00000007341	-	AF	113159435-113159908;113161531-113161725	0.5	0	nan	1	FALSE
1	ENSG00000007341	-	AF	113159435-113159908;113161531-113161733	1	nan	nan	1	FALSE
1	ENSG00000007341	-	AF	113159435-113159908;113161531-113161735	0.355027	nan	nan	1	FALSE
1	ENSG00000007341	-	AF	113161406-113161550;113161819-113162286	nan	nan	nan	1	FALSE
1	ENSG00000007341	-	AF	113161406-113161550;113162266-113162418	nan	0	nan	1	FALSE
1	ENSG00000007341	-	AF	113161406-113161550;113162532-113163447	0	0	nan	1	FALSE
1	ENSG00000007341	-	AF	113161531-113161563;113161819-113162286	1	1	nan	1	FALSE
1	ENSG00000007341	-	AF	113161531-113161563;113162266-113162418	1	0.5	nan	1	FALSE
1	ENSG00000007341	-	AF	113161531-113161563;113162532-113163447	0.168025	0	nan	1	FALSE
1	ENSG00000007341	-	AF	113161531-113161733;113161819-113162286	nan	nan	nan	1	FALSE
1	ENSG00000007341	-	AF	113161531-113161733;113162266-113162418	nan	0	nan	1	FALSE
1	ENSG00000007341	-	AF	113161531-113161733;113162532-113163447	0	0	nan	1	FALSE
1	ENSG00000007341	-	AF	113161531-113161739;113161819-113162286	nan	1	nan	1	FALSE
1	ENSG00000007341	-	AF	113161531-113161739;113162266-113162418	nan	0.781591	nan	1	FALSE
1	ENSG00000007341	-	AF	113161531-113161739;113162532-113163447	0	0.535433	nan	1	FALSE
1	ENSG00000007341	-	AF	113161531-113161764;113161819-113162286	1	1	0	0.181818	FALSE
1	ENSG00000007341	-	AF	113161531-113161764;113162266-113162418	1	1	-0.00323738	0.181818	FALSE
1	ENSG00000007341	-	AF	113161531-113161764;113162532-113163447	0.869537	0.981519	0.0877888	0.164835	FALSE
1	ENSG00000007341	-	AF	113161531-113161766;113161819-113162286	nan	nan	nan	1	FALSE
1	ENSG00000007341	-	AF	113161531-113161766;113162266-113162418	nan	0	nan	1	FALSE
1	ENSG00000007341	-	AF	113161531-113161766;113162532-113163447	0	0	nan	1	FALSE
1	ENSG00000007341	-	AF	113161819-113162286;113162532-113163447	0	0	nan	1	FALSE
1	ENSG00000007341	-	AF	113162266-113162418;113162532-113163447	0	0	nan	1	FALSE
X	ENSG00000007350	+	AF	153524152-153524346;153533396-153533476	nan	nan	nan	1	FALSE
11	ENSG00000007372	-	AF	31822087-31822194;31839357-31839485	nan	nan	nan	1	FALSE
11	ENSG00000007372	-	AF	31824946-31825221;31825500-31825573	nan	nan	nan	1	FALSE
11	ENSG00000007372	-	AF	31824946-31825221;31825500-31825592	nan	nan	nan	1	FALSE
11	ENSG00000007372	-	AF	31824946-31825221;31826000-31826167	nan	nan	nan	1	FALSE
11	ENSG00000007372	-	AF	31824946-31825221;31826937-31827561	nan	nan	nan	1	FALSE
11	ENSG00000007372	-	AF	31825500-31825573;31826000-31826167	nan	nan	nan	1	FALSE
11	ENSG00000007372	-	AF	31825500-31825573;31826937-31827561	nan	nan	nan	1	FALSE
11	ENSG00000007372	-	AF	31825500-31825592;31826000-31826167	nan	nan	nan	1	FALSE
11	ENSG00000007372	-	AF	31825500-31825592;31826937-31827561	nan	nan	nan	1	FALSE
11	ENSG00000007372	-	AF	31826000-31826167;31826937-31827561	nan	nan	nan	1	FALSE
11	ENSG00000007372	-	AF	31831454-31831853;31832376-31832593	nan	nan	nan	1	FALSE
11	ENSG00000007372	-	AF	31831454-31831853;31832376-31832666	nan	nan	nan	1	FALSE
11	ENSG00000007372	-	AF	31831454-31831853;31839357-31839509	nan	nan	nan	1	FALSE
11	ENSG00000007372	-	AF	31831454-31832215;31832376-31832593	nan	nan	nan	1	FALSE
11	ENSG00000007372	-	AF	31831454-31832215;31832376-31832666	nan	nan	nan	1	FALSE
11	ENSG00000007372	-	AF	31831454-31832215;31839357-31839509	nan	nan	nan	1	FALSE
11	ENSG00000007372	-	AF	31832376-31832593;31839357-31839509	nan	nan	nan	1	FALSE
11	ENSG00000007372	-	AF	31832376-31832666;31839357-31839509	nan	nan	nan	1	FALSE
11	ENSG00000007372	-	AF	31832663-31832685;31832761-31832785	nan	nan	nan	1	FALSE
11	ENSG00000007372	-	AF	31832663-31832685;31832761-31832856	nan	nan	nan	1	FALSE
11	ENSG00000007372	-	AF	31832663-31832685;31832761-31832879	nan	nan	nan	1	FALSE
11	ENSG00000007372	-	AF	31832663-31832685;31833641-31833725	nan	nan	nan	1	FALSE
11	ENSG00000007372	-	AF	31832663-31832685;31834120-31834474	nan	nan	nan	1	FALSE
11	ENSG00000007372	-	AF	31832663-31832685;31839357-31839422	nan	nan	nan	1	FALSE
11	ENSG00000007372	-	AF	31832663-31832685;31839357-31839496	nan	nan	nan	1	FALSE
11	ENSG00000007372	-	AF	31832663-31832685;31839357-31839509	nan	0	nan	1	FALSE
11	ENSG00000007372	-	AF	31832663-31833225;31833641-31833725	nan	nan	nan	1	FALSE
11	ENSG00000007372	-	AF	31832663-31833225;31834120-31834474	nan	nan	nan	1	FALSE
11	ENSG00000007372	-	AF	31832663-31833225;31839357-31839422	nan	nan	nan	1	FALSE
11	ENSG00000007372	-	AF	31832663-31833225;31839357-31839496	nan	nan	nan	1	FALSE
11	ENSG00000007372	-	AF	31832663-31833225;31839357-31839509	nan	0	nan	1	FALSE
11	ENSG00000007372	-	AF	31832761-31832785;31833641-31833725	nan	nan	nan	1	FALSE
11	ENSG00000007372	-	AF	31832761-31832785;31834120-31834474	nan	nan	nan	1	FALSE
11	ENSG00000007372	-	AF	31832761-31832785;31839357-31839422	nan	nan	nan	1	FALSE
11	ENSG00000007372	-	AF	31832761-31832785;31839357-31839496	nan	nan	nan	1	FALSE
11	ENSG00000007372	-	AF	31832761-31832785;31839357-31839509	nan	0	nan	1	FALSE
11	ENSG00000007372	-	AF	31832761-31832856;31833641-31833725	nan	nan	nan	1	FALSE
11	ENSG00000007372	-	AF	31832761-31832856;31834120-31834474	nan	nan	nan	1	FALSE
11	ENSG00000007372	-	AF	31832761-31832856;31839357-31839422	nan	nan	nan	1	FALSE
11	ENSG00000007372	-	AF	31832761-31832856;31839357-31839496	nan	nan	nan	1	FALSE
11	ENSG00000007372	-	AF	31832761-31832856;31839357-31839509	nan	0	nan	1	FALSE
11	ENSG00000007372	-	AF	31832761-31832879;31833641-31833725	nan	nan	nan	1	FALSE
11	ENSG00000007372	-	AF	31832761-31832879;31834120-31834474	nan	nan	nan	1	FALSE
11	ENSG00000007372	-	AF	31832761-31832879;31839357-31839422	nan	nan	nan	1	FALSE
11	ENSG00000007372	-	AF	31832761-31832879;31839357-31839496	nan	nan	nan	1	FALSE
11	ENSG00000007372	-	AF	31832761-31832879;31839357-31839509	nan	0	nan	1	FALSE
11	ENSG00000007372	-	AF	31833641-31833725;31834120-31834474	nan	nan	nan	1	FALSE
11	ENSG00000007372	-	AF	31833641-31833725;31839357-31839422	nan	nan	nan	1	FALSE
11	ENSG00000007372	-	AF	31833641-31833725;31839357-31839496	nan	nan	nan	1	FALSE
11	ENSG00000007372	-	AF	31833641-31833725;31839357-31839509	nan	0	nan	1	FALSE
11	ENSG00000007372	-	AF	31834120-31834474;31839357-31839422	nan	nan	nan	1	FALSE
11	ENSG00000007372	-	AF	31834120-31834474;31839357-31839496	nan	nan	nan	1	FALSE
11	ENSG00000007372	-	AF	31834120-31834474;31839357-31839509	nan	0	nan	1	FALSE
16	ENSG00000007384	-	AF	122511-122619;126252-126340	nan	nan	nan	1	FALSE
16	ENSG00000007384	-	AF	122511-122619;126252-126351	nan	nan	nan	1	FALSE
16	ENSG00000007384	-	AF	122511-122619;126252-126354	nan	nan	nan	1	FALSE
16	ENSG00000007384	-	AF	122511-122629;126252-126340	1	nan	nan	1	FALSE
16	ENSG00000007384	-	AF	122511-122629;126252-126351	1	nan	nan	1	FALSE
16	ENSG00000007384	-	AF	122511-122629;126252-126354	1	nan	nan	1	FALSE
16	ENSG00000007384	-	AF	122511-122631;126252-126340	nan	1	nan	1	FALSE
16	ENSG00000007384	-	AF	122511-122631;126252-126351	nan	1	nan	1	FALSE
16	ENSG00000007384	-	AF	122511-122631;126252-126354	nan	1	nan	1	FALSE
16	ENSG00000007392	-	AF	258600-259772;279278-279421	1	1	nan	1	FALSE
16	ENSG00000007392	-	AF	278700-279141;279278-279435	0	0	0	0.171828	FALSE
16	ENSG00000007392	-	AF	278700-279141;279278-279436	0	0	0	0.174825	FALSE
16	ENSG00000007392	-	AF	278488-278721;278789-279339	nan	nan	nan	1	FALSE
16	ENSG00000007392	-	AF	278488-278721;279278-279415	0	0	0	0.171828	FALSE
16	ENSG00000007392	-	AF	278488-278721;279278-279450	0	0	nan	1	FALSE
16	ENSG00000007392	-	AF	278700-278989;279278-279415	0	0	0	0.171828	FALSE
16	ENSG00000007392	-	AF	278700-278989;279278-279450	0	0	nan	1	FALSE
3	ENSG00000007402	-	AF	50540649-50540854;50541500-50541675	nan	nan	nan	1	FALSE
3	ENSG00000007402	-	AF	50540649-50541065;50541500-50541675	nan	nan	nan	1	FALSE
16	ENSG00000007516	+	AF	1383602-1383750;1384505-1384757	nan	nan	nan	1	FALSE
16	ENSG00000007516	+	AF	1383602-1383750;1384653-1384757	nan	nan	nan	1	FALSE
16	ENSG00000007516	+	AF	1383602-1383750;1386198-1386400	nan	nan	nan	1	FALSE
16	ENSG00000007516	+	AF	1383639-1383750;1384505-1384757	nan	nan	nan	1	FALSE
16	ENSG00000007516	+	AF	1383639-1383750;1384653-1384757	nan	nan	nan	1	FALSE
16	ENSG00000007516	+	AF	1383639-1383750;1386198-1386400	nan	nan	nan	1	FALSE
16	ENSG00000007516	+	AF	1383644-1383750;1384505-1384757	nan	nan	nan	1	FALSE
16	ENSG00000007516	+	AF	1383644-1383750;1384653-1384757	nan	nan	nan	1	FALSE
16	ENSG00000007516	+	AF	1383644-1383750;1386198-1386400	nan	nan	nan	1	FALSE
16	ENSG00000007516	+	AF	1383646-1383750;1384505-1384757	nan	nan	nan	1	FALSE
16	ENSG00000007516	+	AF	1383646-1383750;1384653-1384757	nan	nan	nan	1	FALSE
16	ENSG00000007516	+	AF	1383646-1383750;1386198-1386400	nan	nan	nan	1	FALSE
16	ENSG00000007516	+	AF	1384505-1384757;1386198-1386400	nan	nan	nan	1	FALSE
16	ENSG00000007516	+	AF	1384653-1384757;1386198-1386400	nan	nan	nan	1	FALSE
16	ENSG00000007541	+	AF	618837-618989;619461-619795	nan	nan	nan	1	FALSE
16	ENSG00000007541	+	AF	618837-618989;619947-620096	0	nan	nan	1	FALSE
16	ENSG00000007541	+	AF	618837-618989;619971-620096	0	0	nan	1	FALSE
16	ENSG00000007541	+	AF	618837-618989;620018-620096	nan	nan	nan	1	FALSE
16	ENSG00000007541	+	AF	618837-618989;620062-620096	0	0	nan	1	FALSE
16	ENSG00000007541	+	AF	619461-619795;619947-620096	0	nan	nan	1	FALSE
16	ENSG00000007541	+	AF	619461-619795;619971-620096	0	0	nan	1	FALSE
16	ENSG00000007541	+	AF	619461-619795;620018-620096	nan	nan	nan	1	FALSE
16	ENSG00000007541	+	AF	619461-619795;620062-620096	0	0	nan	1	FALSE
16	ENSG00000007541	+	AF	631761-632309;632490-632611	1	1	0	0.103397	FALSE
16	ENSG00000007545	+	AF	1712463-1712672;1712700-1712836	nan	nan	nan	1	FALSE
1	ENSG00000007923	-	AF	6741293-6741356;6761789-6761863	nan	nan	nan	1	FALSE
1	ENSG00000007923	-	AF	6741293-6741356;6761789-6761864	0	0	0	0.185814	FALSE
1	ENSG00000007923	-	AF	6741293-6741356;6761789-6761879	0	0	nan	1	FALSE
1	ENSG00000007923	-	AF	6741293-6741356;6761789-6761882	nan	nan	nan	1	FALSE
1	ENSG00000007923	-	AF	6741293-6741356;6761789-6761883	0	0	0	0.185814	FALSE
1	ENSG00000007923	-	AF	6741293-6741356;6761789-6761885	0	0	nan	1	FALSE
6	ENSG00000008018	-	AF	170858094-170859529;170862218-170862388	1	nan	nan	1	FALSE
1	ENSG00000008128	-	AF	1655239-1655471;1655697-1655763	0.347316	1	0.192062	0.124251	FALSE
1	ENSG00000008128	-	AF	1655239-1655471;1655697-1655766	1	1	0	0.124251	FALSE
1	ENSG00000008128	-	AF	1655239-1655471;1655697-1655770	0.0644741	0.00874371	-0.0420219	0.124251	FALSE
1	ENSG00000008128	-	AF	1655239-1655471;1655697-1655773	1	1	0.135975	0.124251	FALSE
1	ENSG00000008128	-	AF	1655388-1655458;1655697-1655763	0.165414	0	nan	1	FALSE
1	ENSG00000008128	-	AF	1655388-1655458;1655697-1655766	1	nan	nan	1	FALSE
1	ENSG00000008128	-	AF	1655388-1655458;1655697-1655770	0	0	-0.0106577	0.146354	FALSE
1	ENSG00000008128	-	AF	1655388-1655458;1655697-1655773	0.5	nan	nan	1	FALSE
1	ENSG00000008130	-	AF	1709728-1709858;1710185-1710229	0.5	0	nan	1	FALSE
1	ENSG00000008130	-	AF	1709728-1709858;1711344-1711401	1	nan	nan	1	FALSE
1	ENSG00000008130	-	AF	1709728-1709858;1711344-1711508	1	0	nan	1	FALSE
1	ENSG00000008130	-	AF	1709728-1709859;1710185-1710229	0	0	nan	1	FALSE
1	ENSG00000008130	-	AF	1709728-1709859;1711344-1711401	nan	nan	nan	1	FALSE
1	ENSG00000008130	-	AF	1709728-1709859;1711344-1711508	nan	0	nan	1	FALSE
1	ENSG00000008130	-	AF	1709728-1709909;1710185-1710229	1	0.980512	-0.0025446	0.171828	FALSE
1	ENSG00000008130	-	AF	1709728-1709909;1711344-1711401	1	1	0	0.171828	FALSE
1	ENSG00000008130	-	AF	1709728-1709909;1711344-1711508	1	1	-0.00317265	0.171828	FALSE
1	ENSG00000008130	-	AF	1710185-1710229;1711344-1711401	1	1	nan	1	FALSE
1	ENSG00000008130	-	AF	1710185-1710229;1711344-1711508	1	0.857518	nan	1	FALSE
7	ENSG00000008256	-	AF	6211383-6211447;6211614-6211741	nan	nan	nan	1	FALSE
7	ENSG00000008256	-	AF	6211383-6211447;6211614-6211768	nan	nan	nan	1	FALSE
7	ENSG00000008256	-	AF	6211383-6211447;6212362-6212706	nan	nan	nan	1	FALSE
7	ENSG00000008256	-	AF	6211614-6211741;6212362-6212706	nan	nan	nan	1	FALSE
7	ENSG00000008256	-	AF	6211614-6211768;6212362-6212706	nan	nan	nan	1	FALSE
17	ENSG00000008283	-	AF	61513894-61514067;61523606-61523669	nan	nan	nan	1	FALSE
17	ENSG00000008283	-	AF	61515384-61515531;61518088-61518227	nan	nan	nan	1	FALSE
17	ENSG00000008283	-	AF	61515384-61515531;61520134-61520213	nan	nan	nan	1	FALSE
17	ENSG00000008283	-	AF	61515384-61515531;61523259-61523545	0	0	0	0.184316	FALSE
17	ENSG00000008283	-	AF	61515384-61515531;61523606-61523652	nan	0	nan	1	FALSE
17	ENSG00000008283	-	AF	61515384-61515531;61523606-61523655	nan	0	nan	1	FALSE
17	ENSG00000008283	-	AF	61515384-61515531;61523606-61523667	nan	nan	nan	1	FALSE
17	ENSG00000008283	-	AF	61515384-61515531;61523606-61523692	nan	nan	nan	1	FALSE
17	ENSG00000008283	-	AF	61515384-61515531;61523606-61523701	nan	nan	nan	1	FALSE
17	ENSG00000008283	-	AF	61515384-61515531;61523606-61523715	nan	nan	nan	1	FALSE
17	ENSG00000008283	-	AF	61515384-61515531;61523606-61523739	0	0	nan	1	FALSE
17	ENSG00000008283	-	AF	61518088-61518227;61520134-61520213	nan	nan	nan	1	FALSE
17	ENSG00000008283	-	AF	61518088-61518227;61523259-61523545	0	0	0	0.184316	FALSE
17	ENSG00000008283	-	AF	61518088-61518227;61523606-61523652	nan	0	nan	1	FALSE
17	ENSG00000008283	-	AF	61518088-61518227;61523606-61523655	nan	0	nan	1	FALSE
17	ENSG00000008283	-	AF	61518088-61518227;61523606-61523667	nan	nan	nan	1	FALSE
17	ENSG00000008283	-	AF	61518088-61518227;61523606-61523692	nan	nan	nan	1	FALSE
17	ENSG00000008283	-	AF	61518088-61518227;61523606-61523701	nan	nan	nan	1	FALSE
17	ENSG00000008283	-	AF	61518088-61518227;61523606-61523715	nan	nan	nan	1	FALSE
17	ENSG00000008283	-	AF	61518088-61518227;61523606-61523739	0	0	nan	1	FALSE
17	ENSG00000008283	-	AF	61520134-61520213;61523259-61523545	0	0	0	0.184316	FALSE
17	ENSG00000008283	-	AF	61520134-61520213;61523606-61523652	nan	0	nan	1	FALSE
17	ENSG00000008283	-	AF	61520134-61520213;61523606-61523655	nan	0	nan	1	FALSE
17	ENSG00000008283	-	AF	61520134-61520213;61523606-61523667	nan	nan	nan	1	FALSE
17	ENSG00000008283	-	AF	61520134-61520213;61523606-61523692	nan	nan	nan	1	FALSE
17	ENSG00000008283	-	AF	61520134-61520213;61523606-61523701	nan	nan	nan	1	FALSE
17	ENSG00000008283	-	AF	61520134-61520213;61523606-61523715	nan	nan	nan	1	FALSE
17	ENSG00000008283	-	AF	61520134-61520213;61523606-61523739	0	0	nan	1	FALSE
17	ENSG00000008283	-	AF	61523259-61523545;61523606-61523652	1	1	-0.00296927	0.184316	FALSE
17	ENSG00000008283	-	AF	61523259-61523545;61523606-61523655	1	0.990753	-0.0080442	0.184316	FALSE
17	ENSG00000008283	-	AF	61523259-61523545;61523606-61523667	1	1	0	0.184316	FALSE
17	ENSG00000008283	-	AF	61523259-61523545;61523606-61523692	1	1	0	0.184316	FALSE
17	ENSG00000008283	-	AF	61523259-61523545;61523606-61523701	1	1	0	0.184316	FALSE
17	ENSG00000008283	-	AF	61523259-61523545;61523606-61523715	1	1	0	0.184316	FALSE
17	ENSG00000008283	-	AF	61523259-61523545;61523606-61523739	0.548176	0.722432	0.0840192	0.184316	FALSE
17	ENSG00000008294	-	AF	49123861-49124198;49124736-49124832	1	1	nan	1	FALSE
12	ENSG00000008323	+	AF	6419602-6419681;6419904-6420014	0	0	nan	1	FALSE
12	ENSG00000008323	+	AF	6419602-6419681;6419976-6420014	nan	nan	nan	1	FALSE
12	ENSG00000008323	+	AF	6419602-6419681;6420099-6420260	nan	nan	nan	1	FALSE
12	ENSG00000008323	+	AF	6419904-6420014;6420099-6420260	1	1	nan	1	FALSE
12	ENSG00000008323	+	AF	6419976-6420014;6420099-6420260	nan	nan	nan	1	FALSE
12	ENSG00000008394	+	AF	16500076-16500118;16500580-16500644	0	0	nan	1	FALSE
12	ENSG00000008394	+	AF	16500076-16500118;16500586-16500644	0	0	0	0.21978	FALSE
12	ENSG00000008394	+	AF	16500076-16500118;16500588-16500644	0	0	nan	1	FALSE
12	ENSG00000008394	+	AF	16500076-16500118;16500598-16500644	nan	nan	nan	1	FALSE
12	ENSG00000008394	+	AF	16500076-16500118;16500628-16500644	0	nan	nan	1	FALSE
12	ENSG00000008394	+	AF	16500076-16500118;16500639-16500832	0	0	0	0.21978	FALSE
12	ENSG00000008394	+	AF	16500076-16500118;16500654-16500832	nan	nan	nan	1	FALSE
12	ENSG00000008394	+	AF	16500076-16500118;16500731-16500832	nan	nan	nan	1	FALSE
12	ENSG00000008394	+	AF	16500076-16500118;16503680-16503733	0	0	nan	1	FALSE
12	ENSG00000008394	+	AF	16500076-16500118;16506351-16506401	nan	nan	nan	1	FALSE
12	ENSG00000008394	+	AF	16500580-16500644;16500654-16500832	1	1	nan	1	FALSE
12	ENSG00000008394	+	AF	16500580-16500644;16500731-16500832	1	1	nan	1	FALSE
12	ENSG00000008394	+	AF	16500580-16500644;16503680-16503733	1	0.96619	nan	1	FALSE
12	ENSG00000008394	+	AF	16500580-16500644;16506351-16506401	1	1	nan	1	FALSE
12	ENSG00000008394	+	AF	16500580-16500644;16507165-16507312	0	0	nan	1	FALSE
12	ENSG00000008394	+	AF	16500586-16500644;16500654-16500832	1	1	0	0.21978	FALSE
12	ENSG00000008394	+	AF	16500586-16500644;16500731-16500832	1	1	0	0.21978	FALSE
12	ENSG00000008394	+	AF	16500586-16500644;16503680-16503733	1	1	0.00229914	0.21978	FALSE
12	ENSG00000008394	+	AF	16500586-16500644;16506351-16506401	1	1	0	0.21978	FALSE
12	ENSG00000008394	+	AF	16500588-16500644;16500654-16500832	1	1	nan	1	FALSE
12	ENSG00000008394	+	AF	16500588-16500644;16500731-16500832	1	1	nan	1	FALSE
12	ENSG00000008394	+	AF	16500588-16500644;16503680-16503733	0.738674	0.750006	nan	1	FALSE
12	ENSG00000008394	+	AF	16500588-16500644;16506351-16506401	1	1	nan	1	FALSE
12	ENSG00000008394	+	AF	16500588-16500644;16507165-16507312	0.281651	0	nan	1	FALSE
12	ENSG00000008394	+	AF	16500598-16500644;16500654-16500832	nan	nan	nan	1	FALSE
12	ENSG00000008394	+	AF	16500598-16500644;16500731-16500832	nan	nan	nan	1	FALSE
12	ENSG00000008394	+	AF	16500598-16500644;16503680-16503733	0	0	nan	1	FALSE
12	ENSG00000008394	+	AF	16500598-16500644;16506351-16506401	nan	nan	nan	1	FALSE
12	ENSG00000008394	+	AF	16500628-16500644;16500654-16500832	1	nan	nan	1	FALSE
12	ENSG00000008394	+	AF	16500628-16500644;16500731-16500832	1	nan	nan	1	FALSE
12	ENSG00000008394	+	AF	16500628-16500644;16503680-16503733	0.593141	0	nan	1	FALSE
12	ENSG00000008394	+	AF	16500628-16500644;16506351-16506401	1	nan	nan	1	FALSE
12	ENSG00000008394	+	AF	16500639-16500832;16503680-16503733	1	1	-0.0168652	0.21978	FALSE
12	ENSG00000008394	+	AF	16500639-16500832;16506351-16506401	1	1	0	0.21978	FALSE
12	ENSG00000008394	+	AF	16500654-16500832;16503680-16503733	0	0	nan	1	FALSE
12	ENSG00000008394	+	AF	16500654-16500832;16506351-16506401	nan	nan	nan	1	FALSE
12	ENSG00000008394	+	AF	16500731-16500832;16503680-16503733	0	0	nan	1	FALSE
12	ENSG00000008394	+	AF	16500731-16500832;16506351-16506401	nan	nan	nan	1	FALSE
12	ENSG00000008394	+	AF	16503680-16503733;16506351-16506401	1	1	nan	1	FALSE
19	ENSG00000008441	+	AF	13106652-13106678;13123002-13123080	nan	nan	nan	1	FALSE
19	ENSG00000008441	+	AF	13106652-13106678;13123021-13123080	nan	nan	nan	1	FALSE
19	ENSG00000008441	+	AF	13106652-13106678;13134846-13134848	nan	nan	nan	1	FALSE
19	ENSG00000008441	+	AF	13106652-13106678;13135395-13135498	nan	nan	nan	1	FALSE
19	ENSG00000008441	+	AF	13106652-13106678;13135441-13135537	nan	nan	nan	1	FALSE
19	ENSG00000008441	+	AF	13123002-13123080;13134846-13134848	nan	nan	nan	1	FALSE
19	ENSG00000008441	+	AF	13123002-13123080;13135395-13135498	nan	nan	nan	1	FALSE
19	ENSG00000008441	+	AF	13123002-13123080;13135441-13135537	nan	nan	nan	1	FALSE
19	ENSG00000008441	+	AF	13123021-13123080;13134846-13134848	nan	nan	nan	1	FALSE
19	ENSG00000008441	+	AF	13123021-13123080;13135395-13135498	nan	nan	nan	1	FALSE
19	ENSG00000008441	+	AF	13123021-13123080;13135441-13135537	nan	nan	nan	1	FALSE
19	ENSG00000008441	+	AF	13134846-13134848;13135395-13135498	nan	nan	nan	1	FALSE
19	ENSG00000008441	+	AF	13134846-13134848;13135441-13135537	nan	nan	nan	1	FALSE
19	ENSG00000008441	+	AF	13135811-13136366;13180817-13180883	nan	1	nan	1	FALSE
8	ENSG00000008513	-	AF	134487962-134488177;134511378-134511626	nan	nan	nan	1	FALSE
8	ENSG00000008513	-	AF	134501781-134501883;134511378-134511604	nan	nan	nan	1	FALSE
8	ENSG00000008513	-	AF	134501781-134501943;134511378-134511604	nan	nan	nan	1	FALSE
8	ENSG00000008513	-	AF	134582353-134582622;134583936-134584092	nan	nan	nan	1	FALSE
8	ENSG00000008513	-	AF	134582353-134582622;134583936-134584131	nan	nan	nan	1	FALSE
8	ENSG00000008513	-	AF	134582353-134582622;134583936-134584168	0	0	nan	1	FALSE
8	ENSG00000008513	-	AF	134582353-134582622;134583936-134584169	nan	nan	nan	1	FALSE
8	ENSG00000008513	-	AF	134582353-134582622;134583936-134584183	0	nan	nan	1	FALSE
8	ENSG00000008513	-	AF	134582353-134582622;134583936-134584173	0.484657	0.5	-0.14598	0.0829171	FALSE
16	ENSG00000008517	+	AF	3115298-3115495;3115611-3115656	1	nan	nan	1	FALSE
16	ENSG00000008517	+	AF	3115298-3115495;3115611-3115711	1	nan	nan	1	FALSE
16	ENSG00000008517	+	AF	3115298-3115495;3115632-3115656	1	nan	nan	1	FALSE
16	ENSG00000008517	+	AF	3115298-3115495;3115632-3115688	0.0928314	0	nan	1	FALSE
16	ENSG00000008517	+	AF	3115298-3115495;3115638-3115656	1	0	nan	1	FALSE
16	ENSG00000008517	+	AF	3115298-3115495;3115638-3115688	1	0	nan	1	FALSE
16	ENSG00000008517	+	AF	3115298-3115495;3115640-3115688	0	0	nan	1	FALSE
16	ENSG00000008517	+	AF	3115298-3115495;3115641-3115711	0	0	-0.00301664	0.171828	FALSE
16	ENSG00000008517	+	AF	3115298-3115495;3115642-3115711	1	nan	nan	1	FALSE
16	ENSG00000008517	+	AF	3115298-3115495;3115655-3115688	1	nan	nan	1	FALSE
16	ENSG00000008517	+	AF	3115298-3115495;3115663-3115688	1	nan	nan	1	FALSE
16	ENSG00000008517	+	AF	3115313-3115495;3115611-3115656	nan	nan	nan	1	FALSE
16	ENSG00000008517	+	AF	3115313-3115495;3115611-3115711	nan	nan	nan	1	FALSE
16	ENSG00000008517	+	AF	3115313-3115495;3115632-3115656	nan	nan	nan	1	FALSE
16	ENSG00000008517	+	AF	3115313-3115495;3115632-3115688	0	0	nan	1	FALSE
16	ENSG00000008517	+	AF	3115313-3115495;3115638-3115656	nan	0	nan	1	FALSE
16	ENSG00000008517	+	AF	3115313-3115495;3115638-3115688	nan	0	nan	1	FALSE
16	ENSG00000008517	+	AF	3115313-3115495;3115640-3115688	0	0	nan	1	FALSE
16	ENSG00000008517	+	AF	3115313-3115495;3115641-3115711	0	0	0	0.171828	FALSE
16	ENSG00000008517	+	AF	3115313-3115495;3115642-3115711	nan	nan	nan	1	FALSE
16	ENSG00000008517	+	AF	3115313-3115495;3115655-3115688	nan	nan	nan	1	FALSE
16	ENSG00000008517	+	AF	3115313-3115495;3115663-3115688	nan	nan	nan	1	FALSE
16	ENSG00000008517	+	AF	3115323-3115495;3115611-3115656	nan	nan	nan	1	FALSE
16	ENSG00000008517	+	AF	3115323-3115495;3115611-3115711	nan	nan	nan	1	FALSE
16	ENSG00000008517	+	AF	3115323-3115495;3115632-3115656	nan	nan	nan	1	FALSE
16	ENSG00000008517	+	AF	3115323-3115495;3115632-3115688	0	0	nan	1	FALSE
16	ENSG00000008517	+	AF	3115323-3115495;3115638-3115656	nan	0	nan	1	FALSE
16	ENSG00000008517	+	AF	3115323-3115495;3115638-3115688	nan	0	nan	1	FALSE
16	ENSG00000008517	+	AF	3115323-3115495;3115640-3115688	0	0	nan	1	FALSE
16	ENSG00000008517	+	AF	3115323-3115495;3115641-3115711	0	0	0	0.171828	FALSE
16	ENSG00000008517	+	AF	3115323-3115495;3115642-3115711	nan	nan	nan	1	FALSE
16	ENSG00000008517	+	AF	3115323-3115495;3115655-3115688	nan	nan	nan	1	FALSE
16	ENSG00000008517	+	AF	3115323-3115495;3115663-3115688	nan	nan	nan	1	FALSE
16	ENSG00000008517	+	AF	3115323-3115495;3115813-3115827	nan	nan	nan	1	FALSE
16	ENSG00000008517	+	AF	3115349-3115495;3115611-3115656	1	1	0	0.150395	FALSE
16	ENSG00000008517	+	AF	3115349-3115495;3115611-3115711	1	1	0	0.150395	FALSE
16	ENSG00000008517	+	AF	3115349-3115495;3115632-3115656	1	1	0	0.150395	FALSE
16	ENSG00000008517	+	AF	3115349-3115495;3115632-3115688	0.573619	1	0.243867	0.150395	FALSE
16	ENSG00000008517	+	AF	3115349-3115495;3115638-3115656	1	1	-0.171804	0.150395	FALSE
16	ENSG00000008517	+	AF	3115349-3115495;3115638-3115688	1	1	-0.0580741	0.150395	FALSE
16	ENSG00000008517	+	AF	3115349-3115495;3115640-3115688	0.911249	1	-0.13089	0.150395	FALSE
16	ENSG00000008517	+	AF	3115349-3115495;3115641-3115711	0.031597	0.0199372	-0.0141397	0.150395	FALSE
16	ENSG00000008517	+	AF	3115349-3115495;3115642-3115711	1	1	0	0.150395	FALSE
16	ENSG00000008517	+	AF	3115349-3115495;3115655-3115688	1	1	0	0.150395	FALSE
16	ENSG00000008517	+	AF	3115349-3115495;3115663-3115688	1	1	0	0.150395	FALSE
16	ENSG00000008517	+	AF	3115357-3115495;3115813-3115827	1	1	0	0.171828	FALSE
16	ENSG00000008517	+	AF	3115359-3115495;3115611-3115656	nan	nan	nan	1	FALSE
16	ENSG00000008517	+	AF	3115359-3115495;3115611-3115711	nan	nan	nan	1	FALSE
16	ENSG00000008517	+	AF	3115359-3115495;3115632-3115656	nan	nan	nan	1	FALSE
16	ENSG00000008517	+	AF	3115359-3115495;3115632-3115688	0	0	nan	1	FALSE
16	ENSG00000008517	+	AF	3115359-3115495;3115638-3115656	nan	0	nan	1	FALSE
16	ENSG00000008517	+	AF	3115359-3115495;3115638-3115688	nan	0	nan	1	FALSE
16	ENSG00000008517	+	AF	3115359-3115495;3115640-3115688	0	0	nan	1	FALSE
16	ENSG00000008517	+	AF	3115359-3115495;3115641-3115711	0	0	0	0.171828	FALSE
16	ENSG00000008517	+	AF	3115359-3115495;3115642-3115711	nan	nan	nan	1	FALSE
16	ENSG00000008517	+	AF	3115359-3115495;3115655-3115688	nan	nan	nan	1	FALSE
16	ENSG00000008517	+	AF	3115359-3115495;3115663-3115688	nan	nan	nan	1	FALSE
16	ENSG00000008517	+	AF	3115370-3115495;3115654-3115688	nan	nan	nan	1	FALSE
16	ENSG00000008517	+	AF	3115370-3115495;3115664-3115711	nan	nan	nan	1	FALSE
16	ENSG00000008517	+	AF	3115381-3115495;3115654-3115688	nan	nan	nan	1	FALSE
16	ENSG00000008517	+	AF	3115381-3115495;3115664-3115711	nan	nan	nan	1	FALSE
16	ENSG00000008517	+	AF	3115393-3115495;3115654-3115688	nan	nan	nan	1	FALSE
16	ENSG00000008517	+	AF	3115393-3115495;3115664-3115711	nan	nan	nan	1	FALSE
16	ENSG00000008517	+	AF	3115611-3115656;3115663-3115688	nan	nan	nan	1	FALSE
16	ENSG00000008517	+	AF	3115632-3115656;3115663-3115688	nan	nan	nan	1	FALSE
16	ENSG00000008517	+	AF	3115638-3115656;3115663-3115688	nan	1	nan	1	FALSE
16	ENSG00000008710	-	AF	2163778-2164125;2164171-2164482	nan	nan	nan	1	FALSE
17	ENSG00000008838	-	AF	38183636-38183776;38184162-38184199	nan	nan	nan	1	FALSE
17	ENSG00000008838	-	AF	38209551-38209630;38210614-38210661	nan	nan	nan	1	FALSE
17	ENSG00000008838	-	AF	38210614-38210628;38217387-38217468	nan	nan	nan	1	FALSE
17	ENSG00000008838	-	AF	38210614-38210658;38217387-38217468	nan	nan	nan	1	FALSE
17	ENSG00000008838	-	AF	38210614-38210660;38217387-38217468	nan	nan	nan	1	FALSE
17	ENSG00000008838	-	AF	38210614-38210661;38217387-38217468	nan	nan	nan	1	FALSE
8	ENSG00000008853	+	AF	22857092-22857618;22861557-22861656	1	1	0	0.145854	FALSE
8	ENSG00000008853	+	AF	22857442-22857618;22861557-22861656	nan	nan	nan	1	FALSE
1	ENSG00000009307	-	AF	115289164-115289480;115300546-115300595	nan	nan	nan	1	FALSE
1	ENSG00000009307	-	AF	115289164-115289480;115300546-115300603	nan	nan	nan	1	FALSE
1	ENSG00000009307	-	AF	115300546-115300590;115301197-115301297	1	nan	nan	1	FALSE
1	ENSG00000009307	-	AF	115300546-115300604;115301197-115301297	1	1	0	0.175824	FALSE
1	ENSG00000009307	-	AF	115300546-115300605;115301197-115301297	1	1	nan	1	FALSE
1	ENSG00000009307	-	AF	115300546-115300608;115301197-115301297	1	nan	nan	1	FALSE
1	ENSG00000009307	-	AF	115300546-115300624;115301197-115301297	1	nan	nan	1	FALSE
1	ENSG00000009307	-	AF	115300546-115300648;115301197-115301297	1	nan	nan	1	FALSE
1	ENSG00000009790	+	AF	209929377-209929654;209931843-209932199	nan	nan	nan	1	FALSE
1	ENSG00000009790	+	AF	209929394-209929654;209931843-209932199	nan	nan	nan	1	FALSE
1	ENSG00000009790	+	AF	209929411-209929654;209931843-209932199	nan	nan	nan	1	FALSE
1	ENSG00000009790	+	AF	209929481-209929654;209931843-209932199	nan	nan	nan	1	FALSE
1	ENSG00000009790	+	AF	209929524-209929654;209931843-209932199	nan	nan	nan	1	FALSE
14	ENSG00000009830	-	AF	77745072-77745404;77746166-77746252	nan	nan	nan	1	FALSE
14	ENSG00000009830	-	AF	77778641-77778722;77786777-77787047	nan	0	nan	1	FALSE
14	ENSG00000009830	-	AF	77778641-77778978;77786777-77787047	1	0	nan	1	FALSE
1	ENSG00000010072	+	AF	231474041-231474350;231475173-231475223	1	nan	nan	1	FALSE
17	ENSG00000010244	+	AF	30677183-30677371;30677927-30678200	nan	nan	nan	1	FALSE
7	ENSG00000010270	+	AF	38217824-38218022;38218690-38218747	1	1	0	0.178322	FALSE
7	ENSG00000010270	+	AF	38217851-38218022;38218690-38218747	nan	nan	nan	1	FALSE
7	ENSG00000010270	+	AF	38217926-38218022;38218690-38218747	1	nan	nan	1	FALSE
7	ENSG00000010270	+	AF	38217948-38218022;38218690-38218747	nan	nan	nan	1	FALSE
12	ENSG00000010278	+	AF	6309010-6309238;6309503-6309731	0	0	0	0.201299	FALSE
12	ENSG00000010278	+	AF	6309010-6309238;6309566-6309731	nan	nan	nan	1	FALSE
12	ENSG00000010278	+	AF	6309010-6309238;6309602-6309731	nan	nan	nan	1	FALSE
12	ENSG00000010278	+	AF	6309010-6309238;6309963-6310139	0	0	nan	1	FALSE
12	ENSG00000010278	+	AF	6309010-6309238;6334152-6334379	nan	nan	nan	1	FALSE
12	ENSG00000010278	+	AF	6309503-6309731;6309963-6310139	1	1	0.000623528	0.201299	FALSE
12	ENSG00000010278	+	AF	6309503-6309731;6334152-6334379	1	1	0	0.201299	FALSE
12	ENSG00000010278	+	AF	6309566-6309731;6309963-6310139	0	0	nan	1	FALSE
12	ENSG00000010278	+	AF	6309566-6309731;6334152-6334379	nan	nan	nan	1	FALSE
12	ENSG00000010278	+	AF	6309602-6309731;6309963-6310139	0	0	nan	1	FALSE
12	ENSG00000010278	+	AF	6309602-6309731;6334152-6334379	nan	nan	nan	1	FALSE
12	ENSG00000010278	+	AF	6309963-6310139;6334152-6334379	1	1	nan	1	FALSE
3	ENSG00000010282	-	AF	42742604-42743013;42744071-42744270	nan	nan	nan	1	FALSE
3	ENSG00000010282	-	AF	42742604-42743013;42744071-42744319	nan	nan	nan	1	FALSE
3	ENSG00000010282	-	AF	42742604-42743013;42744109-42744316	nan	nan	nan	1	FALSE
3	ENSG00000010282	-	AF	42742624-42742689;42744071-42744270	nan	nan	nan	1	FALSE
3	ENSG00000010282	-	AF	42742624-42742689;42744071-42744319	nan	nan	nan	1	FALSE
3	ENSG00000010282	-	AF	42742624-42742689;42744109-42744316	nan	nan	nan	1	FALSE
3	ENSG00000010282	-	AF	42742959-42743013;42744071-42744136	nan	nan	nan	1	FALSE
12	ENSG00000010292	+	AF	6602567-6603241;6603259-6603320	nan	nan	nan	1	FALSE
12	ENSG00000010292	+	AF	6602567-6603241;6603265-6603320	nan	nan	nan	1	FALSE
12	ENSG00000010292	+	AF	6602567-6603241;6603268-6603320	0	0	0	0.108891	FALSE
12	ENSG00000010295	-	AF	6660761-6661066;6664423-6665237	0.750002	0	nan	1	FALSE
3	ENSG00000010318	+	AF	52446870-52446936;52448539-52448603	nan	nan	nan	1	FALSE
3	ENSG00000010322	+	AF	52492708-52492860;52504572-52504679	1	1	nan	1	FALSE
16	ENSG00000010539	-	AF	3284987-3285070;3285112-3285360	0	0	nan	1	FALSE
16	ENSG00000010539	-	AF	3284987-3285070;3285112-3285457	nan	0	nan	1	FALSE
12	ENSG00000010610	+	AF	6898702-6898828;6922718-6922768	nan	nan	nan	1	FALSE
12	ENSG00000010626	+	AF	7013897-7014067;7014070-7014239	nan	1	nan	1	FALSE
12	ENSG00000010626	+	AF	7013897-7014067;7014175-7014414	nan	1	nan	1	FALSE
12	ENSG00000010626	+	AF	7013897-7014067;7014192-7014239	nan	1	nan	1	FALSE
12	ENSG00000010626	+	AF	7013955-7014067;7014070-7014239	1	1	nan	1	FALSE
12	ENSG00000010626	+	AF	7013955-7014067;7014175-7014414	1	1	nan	1	FALSE
12	ENSG00000010626	+	AF	7013955-7014067;7014192-7014239	1	1	nan	1	FALSE
12	ENSG00000010626	+	AF	7013998-7014067;7014070-7014239	1	1	nan	1	FALSE
12	ENSG00000010626	+	AF	7013998-7014067;7014175-7014414	1	1	nan	1	FALSE
12	ENSG00000010626	+	AF	7013998-7014067;7014192-7014239	1	1	nan	1	FALSE
12	ENSG00000010626	+	AF	7014005-7014067;7014070-7014239	nan	nan	nan	1	FALSE
12	ENSG00000010626	+	AF	7014005-7014067;7014175-7014414	nan	nan	nan	1	FALSE
12	ENSG00000010626	+	AF	7014005-7014067;7014192-7014239	nan	nan	nan	1	FALSE
12	ENSG00000010626	+	AF	7014038-7014067;7014070-7014239	nan	nan	nan	1	FALSE
12	ENSG00000010626	+	AF	7014038-7014067;7014175-7014414	nan	nan	nan	1	FALSE
12	ENSG00000010626	+	AF	7014038-7014067;7014192-7014239	nan	nan	nan	1	FALSE
1	ENSG00000010803	-	AF	41511385-41511508;41512090-41512341	nan	nan	nan	1	FALSE
6	ENSG00000010810	-	AF	112030150-112030267;112035550-112035695	nan	nan	nan	1	FALSE
6	ENSG00000010810	-	AF	112080037-112080317;112081048-112081120	nan	nan	nan	1	FALSE
6	ENSG00000010810	-	AF	112080243-112080334;112081048-112081120	nan	nan	nan	1	FALSE
6	ENSG00000010810	-	AF	112102259-112102283;112114826-112115089	nan	nan	nan	1	FALSE
6	ENSG00000010810	-	AF	112102259-112102283;112114826-112115115	nan	nan	nan	1	FALSE
6	ENSG00000010810	-	AF	112102259-112102283;112119558-112119626	nan	nan	nan	1	FALSE
6	ENSG00000010810	-	AF	112102259-112102283;112141063-112141281	nan	nan	nan	1	FALSE
6	ENSG00000010810	-	AF	112102259-112102283;112165980-112166147	nan	nan	nan	1	FALSE
6	ENSG00000010810	-	AF	112102259-112102283;112194171-112194643	nan	nan	nan	1	FALSE
6	ENSG00000010810	-	AF	112114826-112115089;112119558-112119626	nan	nan	nan	1	FALSE
6	ENSG00000010810	-	AF	112114826-112115089;112141063-112141281	nan	nan	nan	1	FALSE
6	ENSG00000010810	-	AF	112114826-112115089;112165980-112166147	nan	nan	nan	1	FALSE
6	ENSG00000010810	-	AF	112114826-112115089;112194171-112194643	nan	nan	nan	1	FALSE
6	ENSG00000010810	-	AF	112114826-112115115;112119558-112119626	nan	nan	nan	1	FALSE
6	ENSG00000010810	-	AF	112114826-112115115;112141063-112141281	nan	nan	nan	1	FALSE
6	ENSG00000010810	-	AF	112114826-112115115;112165980-112166147	nan	nan	nan	1	FALSE
6	ENSG00000010810	-	AF	112114826-112115115;112194171-112194643	nan	nan	nan	1	FALSE
6	ENSG00000010810	-	AF	112119558-112119626;112141063-112141281	nan	nan	nan	1	FALSE
6	ENSG00000010810	-	AF	112119558-112119626;112165980-112166147	nan	nan	nan	1	FALSE
6	ENSG00000010810	-	AF	112119558-112119626;112194171-112194643	nan	nan	nan	1	FALSE
6	ENSG00000010810	-	AF	112141063-112141281;112165980-112166147	nan	nan	nan	1	FALSE
6	ENSG00000010810	-	AF	112141063-112141281;112194171-112194643	nan	nan	nan	1	FALSE
6	ENSG00000010810	-	AF	112165980-112166147;112194171-112194643	nan	nan	nan	1	FALSE
6	ENSG00000010810	-	AF	112179492-112179586;112194171-112194240	nan	nan	nan	1	FALSE
6	ENSG00000010810	-	AF	112179492-112179586;112194171-112194270	0	0	nan	1	FALSE
6	ENSG00000010810	-	AF	112179492-112179586;112194171-112194484	nan	nan	nan	1	FALSE
6	ENSG00000010810	-	AF	112179492-112179586;112194171-112194627	nan	nan	nan	1	FALSE
6	ENSG00000010810	-	AF	112179492-112179586;112194171-112194633	nan	nan	nan	1	FALSE
6	ENSG00000010810	-	AF	112179492-112179586;112194171-112194655	0	0	nan	1	FALSE
1	ENSG00000010932	+	AF	171217638-171217753;171226877-171226989	nan	nan	nan	1	FALSE
1	ENSG00000010932	+	AF	171217638-171217762;171226877-171226989	nan	nan	nan	1	FALSE
1	ENSG00000010932	+	AF	171217690-171217762;171226877-171226989	nan	nan	nan	1	FALSE
1	ENSG00000011007	+	AF	24069955-24070068;24070524-24070760	nan	nan	nan	1	FALSE
1	ENSG00000011009	+	AF	24117460-24117740;24118461-24118507	nan	nan	nan	1	FALSE
1	ENSG00000011009	+	AF	24117646-24117740;24118482-24118507	1	1	nan	1	FALSE
1	ENSG00000011009	+	AF	24117646-24117740;24118461-24118507	nan	nan	nan	1	FALSE
1	ENSG00000011009	+	AF	24117649-24117740;24118461-24118507	nan	1	nan	1	FALSE
1	ENSG00000011009	+	AF	24117655-24117740;24118461-24118507	1	1	0	0.168332	FALSE
1	ENSG00000011009	+	AF	24117677-24117740;24118461-24118507	nan	nan	nan	1	FALSE
1	ENSG00000011009	+	AF	24117693-24117740;24118461-24118507	nan	nan	nan	1	FALSE
1	ENSG00000011009	+	AF	24117711-24117740;24118461-24118507	nan	nan	nan	1	FALSE
12	ENSG00000011105	+	AF	3324417-3324521;3382078-3382412	nan	nan	nan	1	FALSE
14	ENSG00000011114	-	AF	93798650-93798692;93799166-93799367	0	0	nan	1	FALSE
14	ENSG00000011114	-	AF	93798650-93798692;93799166-93799438	0	0	nan	1	FALSE
3	ENSG00000011198	+	AF	43732384-43732531;43732749-43733001	1	nan	nan	1	FALSE
19	ENSG00000011243	-	AF	15528446-15528489;15529722-15529779	nan	nan	nan	1	FALSE
19	ENSG00000011243	-	AF	15528446-15528489;15529722-15529799	0	nan	nan	1	FALSE
19	ENSG00000011243	-	AF	15528446-15528489;15529722-15529824	0	0	nan	1	FALSE
19	ENSG00000011243	-	AF	15528446-15528489;15529722-15529833	nan	nan	nan	1	FALSE
19	ENSG00000011243	-	AF	15528446-15528489;15529722-15529837	0	0	0	0.156344	FALSE
19	ENSG00000011243	-	AF	15528446-15528489;15529870-15529952	nan	nan	nan	1	FALSE
19	ENSG00000011243	-	AF	15528446-15528509;15529722-15529779	nan	nan	nan	1	FALSE
19	ENSG00000011243	-	AF	15528446-15528509;15529722-15529799	0	nan	nan	1	FALSE
19	ENSG00000011243	-	AF	15528446-15528509;15529722-15529824	0	0	nan	1	FALSE
19	ENSG00000011243	-	AF	15528446-15528509;15529722-15529833	nan	nan	nan	1	FALSE
19	ENSG00000011243	-	AF	15528446-15528509;15529722-15529837	0	0	0	0.156344	FALSE
19	ENSG00000011243	-	AF	15528446-15528509;15529870-15529952	nan	nan	nan	1	FALSE
19	ENSG00000011243	-	AF	15529722-15529779;15529870-15529952	nan	nan	nan	1	FALSE
19	ENSG00000011243	-	AF	15529722-15529799;15529870-15529952	1	nan	nan	1	FALSE
19	ENSG00000011243	-	AF	15529722-15529824;15529870-15529952	1	1	nan	1	FALSE
19	ENSG00000011243	-	AF	15529722-15529833;15529870-15529952	nan	nan	nan	1	FALSE
19	ENSG00000011243	-	AF	15529722-15529837;15529870-15529952	1	1	0	0.156344	FALSE
17	ENSG00000011258	-	AF	49333668-49334190;49337481-49337524	0	nan	nan	1	FALSE
17	ENSG00000011260	+	AF	49353229-49353352;49354524-49354665	1	nan	nan	1	FALSE
7	ENSG00000011275	-	AF	5819616-5819923;5821172-5821251	0	0	nan	1	FALSE
19	ENSG00000011304	+	AF	804858-805187;805508-805569	nan	nan	nan	1	FALSE
19	ENSG00000011332	-	AF	38706993-38707150;38708100-38708292	nan	nan	nan	1	FALSE
19	ENSG00000011332	-	AF	38713475-38713938;38714396-38714601	nan	nan	nan	1	FALSE
19	ENSG00000011332	-	AF	38713475-38713938;38714754-38714890	nan	0	nan	1	FALSE
19	ENSG00000011332	-	AF	38713475-38713938;38720199-38720294	nan	nan	nan	1	FALSE
19	ENSG00000011332	-	AF	38713723-38713813;38714396-38714601	nan	nan	nan	1	FALSE
19	ENSG00000011332	-	AF	38713723-38713813;38714754-38714890	nan	0	nan	1	FALSE
19	ENSG00000011332	-	AF	38713723-38713813;38720199-38720294	nan	nan	nan	1	FALSE
19	ENSG00000011332	-	AF	38714396-38714601;38714754-38714890	nan	0	nan	1	FALSE
19	ENSG00000011332	-	AF	38714396-38714601;38720199-38720294	nan	nan	nan	1	FALSE
19	ENSG00000011332	-	AF	38714754-38714890;38720199-38720294	nan	1	nan	1	FALSE
11	ENSG00000011405	-	AF	17190224-17191288;17229395-17229530	1	1	0.0510881	0.116384	FALSE
19	ENSG00000011422	-	AF	44165126-44165700;44171733-44171843	1	1	nan	1	FALSE
19	ENSG00000011422	-	AF	44172196-44172396;44172429-44172472	nan	nan	nan	1	FALSE
19	ENSG00000011422	-	AF	44172196-44172396;44174218-44174319	nan	0	nan	1	FALSE
19	ENSG00000011422	-	AF	44172196-44172396;44174218-44174320	0	0	0	0.153846	FALSE
19	ENSG00000011422	-	AF	44172429-44172472;44174218-44174319	nan	0	nan	1	FALSE
19	ENSG00000011422	-	AF	44172429-44172472;44174218-44174320	0	0	0	0.153846	FALSE
7	ENSG00000011426	+	AF	36429453-36429653;36429780-36429820	1	1	0	0.144855	FALSE
7	ENSG00000011426	+	AF	36429453-36429653;36429844-36430150	1	1	0.0126752	0.144855	FALSE
7	ENSG00000011426	+	AF	36429780-36429820;36429844-36430150	0	nan	nan	1	FALSE
19	ENSG00000011451	-	AF	15543245-15543368;15543976-15544101	nan	nan	nan	1	FALSE
19	ENSG00000011451	-	AF	15560278-15560419;15560609-15560762	0	0	0	0.117882	FALSE
9	ENSG00000011454	+	AF	125703112-125703176;125703288-125703372	0.310995	0	-0.296027	0.040959	TRUE
9	ENSG00000011454	+	AF	125703112-125703176;125703299-125703372	0.857396	0	-0.537568	0.040959	TRUE
9	ENSG00000011454	+	AF	125703112-125703176;125703369-125703372	1	1	nan	1	FALSE
12	ENSG00000011465	-	AF	91573095-91573132;91573139-91573216	0	nan	nan	1	FALSE
12	ENSG00000011465	-	AF	91573095-91573132;91573139-91573272	nan	nan	nan	1	FALSE
12	ENSG00000011465	-	AF	91573095-91573132;91573139-91573290	nan	nan	nan	1	FALSE
12	ENSG00000011465	-	AF	91573095-91573132;91573139-91573310	nan	nan	nan	1	FALSE
12	ENSG00000011465	-	AF	91573095-91573132;91573139-91573359	0	0	nan	1	FALSE
12	ENSG00000011465	-	AF	91573095-91573132;91573964-91574142	0	nan	nan	1	FALSE
12	ENSG00000011465	-	AF	91573095-91573132;91574225-91574753	nan	nan	nan	1	FALSE
12	ENSG00000011465	-	AF	91573095-91573132;91576351-91576429	nan	nan	nan	1	FALSE
12	ENSG00000011465	-	AF	91573095-91573132;91576432-91576486	nan	nan	nan	1	FALSE
12	ENSG00000011465	-	AF	91573095-91573132;91576432-91576582	nan	nan	nan	1	FALSE
12	ENSG00000011465	-	AF	91573095-91573132;91576432-91576806	nan	nan	nan	1	FALSE
12	ENSG00000011465	-	AF	91573095-91573132;91576432-91576900	nan	nan	nan	1	FALSE
12	ENSG00000011465	-	AF	91573139-91573216;91573964-91574142	0.5	nan	nan	1	FALSE
12	ENSG00000011465	-	AF	91573139-91573216;91574225-91574753	1	nan	nan	1	FALSE
12	ENSG00000011465	-	AF	91573139-91573216;91576351-91576429	1	nan	nan	1	FALSE
12	ENSG00000011465	-	AF	91573139-91573216;91576432-91576486	1	nan	nan	1	FALSE
12	ENSG00000011465	-	AF	91573139-91573216;91576432-91576582	1	nan	nan	1	FALSE
12	ENSG00000011465	-	AF	91573139-91573216;91576432-91576806	1	nan	nan	1	FALSE
12	ENSG00000011465	-	AF	91573139-91573216;91576432-91576900	1	nan	nan	1	FALSE
12	ENSG00000011465	-	AF	91573139-91573272;91573964-91574142	0	nan	nan	1	FALSE
12	ENSG00000011465	-	AF	91573139-91573272;91574225-91574753	nan	nan	nan	1	FALSE
12	ENSG00000011465	-	AF	91573139-91573272;91576351-91576429	nan	nan	nan	1	FALSE
12	ENSG00000011465	-	AF	91573139-91573272;91576432-91576486	nan	nan	nan	1	FALSE
12	ENSG00000011465	-	AF	91573139-91573272;91576432-91576582	nan	nan	nan	1	FALSE
12	ENSG00000011465	-	AF	91573139-91573272;91576432-91576806	nan	nan	nan	1	FALSE
12	ENSG00000011465	-	AF	91573139-91573272;91576432-91576900	nan	nan	nan	1	FALSE
12	ENSG00000011465	-	AF	91573139-91573290;91573964-91574142	0	nan	nan	1	FALSE
12	ENSG00000011465	-	AF	91573139-91573290;91574225-91574753	nan	nan	nan	1	FALSE
12	ENSG00000011465	-	AF	91573139-91573290;91576351-91576429	nan	nan	nan	1	FALSE
12	ENSG00000011465	-	AF	91573139-91573290;91576432-91576486	nan	nan	nan	1	FALSE
12	ENSG00000011465	-	AF	91573139-91573290;91576432-91576582	nan	nan	nan	1	FALSE
12	ENSG00000011465	-	AF	91573139-91573290;91576432-91576806	nan	nan	nan	1	FALSE
12	ENSG00000011465	-	AF	91573139-91573290;91576432-91576900	nan	nan	nan	1	FALSE
12	ENSG00000011465	-	AF	91573139-91573310;91573964-91574142	0	nan	nan	1	FALSE
12	ENSG00000011465	-	AF	91573139-91573310;91574225-91574753	nan	nan	nan	1	FALSE
12	ENSG00000011465	-	AF	91573139-91573310;91576351-91576429	nan	nan	nan	1	FALSE
12	ENSG00000011465	-	AF	91573139-91573310;91576432-91576486	nan	nan	nan	1	FALSE
12	ENSG00000011465	-	AF	91573139-91573310;91576432-91576582	nan	nan	nan	1	FALSE
12	ENSG00000011465	-	AF	91573139-91573310;91576432-91576806	nan	nan	nan	1	FALSE
12	ENSG00000011465	-	AF	91573139-91573310;91576432-91576900	nan	nan	nan	1	FALSE
12	ENSG00000011465	-	AF	91573139-91573359;91573964-91574142	0.500105	1	nan	1	FALSE
12	ENSG00000011465	-	AF	91573139-91573359;91574225-91574753	1	1	nan	1	FALSE
12	ENSG00000011465	-	AF	91573139-91573359;91576351-91576429	1	1	nan	1	FALSE
12	ENSG00000011465	-	AF	91573139-91573359;91576432-91576486	1	1	nan	1	FALSE
12	ENSG00000011465	-	AF	91573139-91573359;91576432-91576582	1	1	nan	1	FALSE
12	ENSG00000011465	-	AF	91573139-91573359;91576432-91576806	1	1	nan	1	FALSE
12	ENSG00000011465	-	AF	91573139-91573359;91576432-91576900	1	1	nan	1	FALSE
12	ENSG00000011465	-	AF	91573964-91574142;91574225-91574753	1	nan	nan	1	FALSE
12	ENSG00000011465	-	AF	91573964-91574142;91576351-91576429	1	nan	nan	1	FALSE
12	ENSG00000011465	-	AF	91573964-91574142;91576432-91576486	1	nan	nan	1	FALSE
12	ENSG00000011465	-	AF	91573964-91574142;91576432-91576582	1	nan	nan	1	FALSE
12	ENSG00000011465	-	AF	91573964-91574142;91576432-91576806	1	nan	nan	1	FALSE
12	ENSG00000011465	-	AF	91573964-91574142;91576432-91576900	1	nan	nan	1	FALSE
12	ENSG00000011465	-	AF	91574225-91574753;91576351-91576429	nan	nan	nan	1	FALSE
12	ENSG00000011465	-	AF	91574225-91574753;91576432-91576486	nan	nan	nan	1	FALSE
12	ENSG00000011465	-	AF	91574225-91574753;91576432-91576582	nan	nan	nan	1	FALSE
12	ENSG00000011465	-	AF	91574225-91574753;91576432-91576806	nan	nan	nan	1	FALSE
12	ENSG00000011465	-	AF	91574225-91574753;91576432-91576900	nan	nan	nan	1	FALSE
12	ENSG00000011465	-	AF	91576351-91576429;91576432-91576486	nan	nan	nan	1	FALSE
12	ENSG00000011465	-	AF	91576351-91576429;91576432-91576582	nan	nan	nan	1	FALSE
12	ENSG00000011465	-	AF	91576351-91576429;91576432-91576806	nan	nan	nan	1	FALSE
12	ENSG00000011465	-	AF	91576351-91576429;91576432-91576900	nan	nan	nan	1	FALSE
2	ENSG00000011566	-	AF	39520983-39521438;39526884-39526986	nan	nan	nan	1	FALSE
19	ENSG00000011590	+	AF	36203830-36203935;36204335-36204356	nan	nan	nan	1	FALSE
X	ENSG00000011677	-	AF	151557778-151557969;151619618-151619830	nan	0	nan	1	FALSE
17	ENSG00000012048	-	AF	41247863-41247883;41277288-41277317	nan	nan	nan	1	FALSE
19	ENSG00000012061	-	AF	45926835-45926863;45927039-45927162	nan	nan	nan	1	FALSE
19	ENSG00000012061	-	AF	45926835-45926863;45927039-45927164	0	0	0	0.166833	FALSE
19	ENSG00000012061	-	AF	45926835-45926863;45927039-45927166	0	0	0	0.166833	FALSE
19	ENSG00000012061	-	AF	45926835-45926863;45927039-45927175	0	0	0	0.166833	FALSE
19	ENSG00000012061	-	AF	45926835-45926863;45927039-45927184	0	0	0	0.166833	FALSE
19	ENSG00000012061	-	AF	45926835-45926863;45927039-45927190	0	0	nan	1	FALSE
19	ENSG00000012061	-	AF	45926835-45926863;45927039-45927623	0	0	0	0.166833	FALSE
19	ENSG00000012061	-	AF	45926835-45926863;45927081-45927130	nan	nan	nan	1	FALSE
19	ENSG00000012061	-	AF	45926835-45926863;45927081-45927175	nan	nan	nan	1	FALSE
19	ENSG00000012061	-	AF	45926835-45926863;45927081-45927183	nan	0	nan	1	FALSE
19	ENSG00000012061	-	AF	45926835-45926863;45927081-45927196	0	0	nan	1	FALSE
19	ENSG00000012061	-	AF	45926835-45926863;45927081-45927625	0	nan	nan	1	FALSE
19	ENSG00000012061	-	AF	45926835-45926863;45932227-45932468	nan	nan	nan	1	FALSE
19	ENSG00000012061	-	AF	45926835-45926863;45981994-45982086	nan	nan	nan	1	FALSE
19	ENSG00000012061	-	AF	45927039-45927162;45932227-45932468	nan	nan	nan	1	FALSE
19	ENSG00000012061	-	AF	45927039-45927162;45981994-45982086	nan	nan	nan	1	FALSE
19	ENSG00000012061	-	AF	45927039-45927164;45932227-45932468	1	1	0	0.166833	FALSE
19	ENSG00000012061	-	AF	45927039-45927164;45981994-45982086	1	1	0	0.166833	FALSE
19	ENSG00000012061	-	AF	45927039-45927166;45932227-45932468	1	1	0	0.166833	FALSE
19	ENSG00000012061	-	AF	45927039-45927166;45981994-45982086	1	1	0	0.166833	FALSE
19	ENSG00000012061	-	AF	45927039-45927175;45932227-45932468	1	1	0	0.166833	FALSE
19	ENSG00000012061	-	AF	45927039-45927175;45981994-45982086	1	1	0	0.166833	FALSE
19	ENSG00000012061	-	AF	45927039-45927184;45932227-45932468	1	1	0	0.166833	FALSE
19	ENSG00000012061	-	AF	45927039-45927184;45981994-45982086	1	1	0	0.166833	FALSE
19	ENSG00000012061	-	AF	45927039-45927190;45932227-45932468	1	1	nan	1	FALSE
19	ENSG00000012061	-	AF	45927039-45927190;45981994-45982086	1	1	nan	1	FALSE
19	ENSG00000012061	-	AF	45927039-45927623;45932227-45932468	1	1	0	0.166833	FALSE
19	ENSG00000012061	-	AF	45927039-45927623;45981994-45982086	1	1	0	0.166833	FALSE
19	ENSG00000012061	-	AF	45927081-45927130;45932227-45932468	nan	nan	nan	1	FALSE
19	ENSG00000012061	-	AF	45927081-45927130;45981994-45982086	nan	nan	nan	1	FALSE
19	ENSG00000012061	-	AF	45927081-45927175;45932227-45932468	nan	nan	nan	1	FALSE
19	ENSG00000012061	-	AF	45927081-45927175;45981994-45982086	nan	nan	nan	1	FALSE
19	ENSG00000012061	-	AF	45927081-45927183;45932227-45932468	nan	1	nan	1	FALSE
19	ENSG00000012061	-	AF	45927081-45927183;45981994-45982086	nan	1	nan	1	FALSE
19	ENSG00000012061	-	AF	45927081-45927196;45932227-45932468	1	1	nan	1	FALSE
19	ENSG00000012061	-	AF	45927081-45927196;45981994-45982086	1	1	nan	1	FALSE
19	ENSG00000012061	-	AF	45927081-45927625;45932227-45932468	1	nan	nan	1	FALSE
19	ENSG00000012061	-	AF	45927081-45927625;45981994-45982086	1	nan	nan	1	FALSE
19	ENSG00000012061	-	AF	45932227-45932468;45981994-45982086	nan	nan	nan	1	FALSE
19	ENSG00000012124	+	AF	35810164-35810335;35819567-35819753	nan	nan	nan	1	FALSE
19	ENSG00000012124	+	AF	35810274-35810335;35819567-35819753	nan	nan	nan	1	FALSE
19	ENSG00000012124	+	AF	35820090-35820133;35829157-35829334	nan	nan	nan	1	FALSE
19	ENSG00000012124	+	AF	35820098-35820133;35829157-35829334	nan	nan	nan	1	FALSE
X	ENSG00000012211	-	AF	49041279-49041329;49042709-49042856	0	0.0157692	0.0189771	0.166833	FALSE
X	ENSG00000012211	-	AF	49041279-49041346;49042709-49042856	0	0	-0.0231141	0.166833	FALSE
X	ENSG00000012211	-	AF	49041279-49041351;49042709-49042856	0	0.0149302	-0.00126653	0.166833	FALSE
3	ENSG00000012223	-	AF	46483253-46483396;46504957-46505134	1	nan	nan	1	FALSE
8	ENSG00000012232	+	AF	28480246-28480327;28558844-28559176	0	0	0	0.130869	FALSE
8	ENSG00000012232	+	AF	28480246-28480327;28559122-28559176	nan	nan	nan	1	FALSE
8	ENSG00000012232	+	AF	28480246-28480327;28567872-28568020	nan	nan	nan	1	FALSE
8	ENSG00000012232	+	AF	28558844-28559176;28567872-28568020	1	1	0	0.130869	FALSE
8	ENSG00000012232	+	AF	28559122-28559176;28567872-28568020	nan	nan	nan	1	FALSE
8	ENSG00000012232	+	AF	28574202-28574414;28575577-28575724	nan	nan	nan	1	FALSE
8	ENSG00000012232	+	AF	28574202-28574414;28587677-28587735	nan	nan	nan	1	FALSE
8	ENSG00000012232	+	AF	28575577-28575724;28587677-28587735	nan	nan	nan	1	FALSE
8	ENSG00000012232	+	AF	28597418-28600731;28601493-28601600	1	1	nan	1	FALSE
6	ENSG00000012660	-	AF	53213148-53213587;53213615-53213748	0	0	nan	1	FALSE
6	ENSG00000012660	-	AF	53213148-53213587;53213615-53213771	nan	nan	nan	1	FALSE
6	ENSG00000012660	-	AF	53213148-53213587;53213615-53213795	0	0	0	0.176324	FALSE
6	ENSG00000012660	-	AF	53213148-53213587;53213615-53213805	0	0	nan	1	FALSE
6	ENSG00000012660	-	AF	53213148-53213587;53213615-53213947	0	0	nan	1	FALSE
12	ENSG00000012822	-	AF	54119984-54120124;54121188-54121390	nan	nan	nan	1	FALSE
12	ENSG00000012822	-	AF	54120028-54120124;54121188-54121390	nan	nan	nan	1	FALSE
3	ENSG00000013297	+	AF	170136663-170137080;170139006-170139125	nan	nan	nan	1	FALSE
3	ENSG00000013297	+	AF	170136663-170137080;170139028-170139125	nan	nan	nan	1	FALSE
3	ENSG00000013297	+	AF	170136663-170137080;170139033-170139125	nan	nan	nan	1	FALSE
3	ENSG00000013297	+	AF	170136663-170137080;170139068-170139125	nan	nan	nan	1	FALSE
3	ENSG00000013297	+	AF	170136855-170137080;170139006-170139125	nan	nan	nan	1	FALSE
3	ENSG00000013297	+	AF	170136855-170137080;170139028-170139125	nan	nan	nan	1	FALSE
3	ENSG00000013297	+	AF	170136855-170137080;170139033-170139125	nan	nan	nan	1	FALSE
3	ENSG00000013297	+	AF	170136855-170137080;170139068-170139125	nan	nan	nan	1	FALSE
17	ENSG00000013306	-	AF	42399787-42399813;42402079-42402150	nan	nan	nan	1	FALSE
16	ENSG00000013364	+	AF	29831715-29831831;29841051-29841636	nan	nan	nan	1	FALSE
16	ENSG00000013364	+	AF	29831729-29831831;29832645-29832694	1	1	nan	1	FALSE
16	ENSG00000013364	+	AF	29831729-29831831;29840933-29840983	1	1	nan	1	FALSE
16	ENSG00000013364	+	AF	29831754-29831831;29841051-29841636	1	1	0	0.183317	FALSE
16	ENSG00000013364	+	AF	29831773-29831831;29832645-29832694	nan	nan	nan	1	FALSE
16	ENSG00000013364	+	AF	29831773-29831831;29840933-29840983	nan	nan	nan	1	FALSE
16	ENSG00000013364	+	AF	29831787-29831831;29841051-29841636	nan	nan	nan	1	FALSE
16	ENSG00000013364	+	AF	29831794-29831831;29841051-29841636	nan	nan	nan	1	FALSE
16	ENSG00000013364	+	AF	29831794-29831831;29832645-29832694	nan	nan	nan	1	FALSE
16	ENSG00000013364	+	AF	29831794-29831831;29840933-29840983	nan	nan	nan	1	FALSE
16	ENSG00000013364	+	AF	29831798-29831831;29841051-29841636	nan	nan	nan	1	FALSE
16	ENSG00000013364	+	AF	29831799-29831831;29832645-29832694	nan	nan	nan	1	FALSE
16	ENSG00000013364	+	AF	29831799-29831831;29840933-29840983	nan	nan	nan	1	FALSE
16	ENSG00000013364	+	AF	29832645-29832694;29840933-29840983	nan	nan	nan	1	FALSE
7	ENSG00000013374	+	AF	151048206-151048568;151049338-151049452	nan	nan	nan	1	FALSE
7	ENSG00000013374	+	AF	151048414-151048568;151049338-151049452	1	nan	nan	1	FALSE
6	ENSG00000013375	-	AF	83902898-83902950;83903542-83903655	nan	nan	nan	1	FALSE
6	ENSG00000013375	-	AF	83902898-83902967;83903542-83903655	nan	nan	nan	1	FALSE
6	ENSG00000013375	-	AF	83902898-83902974;83903542-83903655	nan	nan	nan	1	FALSE
6	ENSG00000013375	-	AF	83902898-83903012;83903542-83903655	1	1	0	0.169331	FALSE
6	ENSG00000013375	-	AF	83902824-83902984;83903542-83903633	0	1	nan	1	FALSE
6	ENSG00000013375	-	AF	83902898-83902953;83903542-83903633	0.938081	1	nan	1	FALSE
6	ENSG00000013375	-	AF	83902898-83903012;83903542-83903633	0	nan	nan	1	FALSE
2	ENSG00000013441	-	AF	201728824-201728975;201729287-201729379	0	0	0	0.118382	FALSE
2	ENSG00000013441	-	AF	201728824-201728975;201729287-201729381	0	nan	nan	1	FALSE
2	ENSG00000013441	-	AF	201728824-201728975;201729287-201729385	nan	nan	nan	1	FALSE
2	ENSG00000013441	-	AF	201728824-201728975;201729287-201729414	0	0	nan	1	FALSE
2	ENSG00000013441	-	AF	201728824-201728975;201729287-201729422	0	0	nan	1	FALSE
5	ENSG00000013561	+	AF	141337893-141337990;141346437-141346469	nan	nan	nan	1	FALSE
5	ENSG00000013561	+	AF	141337893-141337990;141348622-141348732	nan	nan	nan	1	FALSE
5	ENSG00000013561	+	AF	141337893-141337990;141348669-141348732	nan	nan	nan	1	FALSE
5	ENSG00000013561	+	AF	141337893-141337990;141348670-141348732	nan	nan	nan	1	FALSE
5	ENSG00000013561	+	AF	141337902-141337990;141346385-141346469	nan	0	nan	1	FALSE
5	ENSG00000013561	+	AF	141337902-141337990;141348604-141348732	0	0	nan	1	FALSE
5	ENSG00000013561	+	AF	141337902-141337990;141348656-141348732	0	0	nan	1	FALSE
5	ENSG00000013561	+	AF	141337902-141337990;141348660-141348732	nan	nan	nan	1	FALSE
5	ENSG00000013561	+	AF	141337902-141337990;141348676-141348732	0	0	0	0.153846	FALSE
5	ENSG00000013561	+	AF	141337902-141337990;141348701-141348732	nan	nan	nan	1	FALSE
5	ENSG00000013561	+	AF	141337902-141337990;141348706-141348732	nan	0	nan	1	FALSE
5	ENSG00000013561	+	AF	141337902-141337990;141348716-141348732	nan	nan	nan	1	FALSE
5	ENSG00000013561	+	AF	141337902-141337990;141348722-141348799	nan	nan	nan	1	FALSE
5	ENSG00000013561	+	AF	141337902-141337990;141348733-141348799	nan	nan	nan	1	FALSE
5	ENSG00000013561	+	AF	141337902-141337990;141348834-141349182	nan	nan	nan	1	FALSE
5	ENSG00000013561	+	AF	141337902-141337990;141348842-141348950	nan	nan	nan	1	FALSE
5	ENSG00000013561	+	AF	141346385-141346469;141348604-141348732	0	0.242449	nan	1	FALSE
5	ENSG00000013561	+	AF	141346385-141346469;141348656-141348732	0	0.333333	nan	1	FALSE
5	ENSG00000013561	+	AF	141346385-141346469;141348660-141348732	nan	1	nan	1	FALSE
5	ENSG00000013561	+	AF	141346385-141346469;141348676-141348732	0	0	0.0195991	0.153846	FALSE
5	ENSG00000013561	+	AF	141346385-141346469;141348701-141348732	nan	1	nan	1	FALSE
5	ENSG00000013561	+	AF	141346385-141346469;141348706-141348732	nan	0	nan	1	FALSE
5	ENSG00000013561	+	AF	141346385-141346469;141348716-141348732	nan	1	nan	1	FALSE
5	ENSG00000013561	+	AF	141346385-141346469;141348722-141348799	nan	1	nan	1	FALSE
5	ENSG00000013561	+	AF	141346385-141346469;141348733-141348799	nan	1	nan	1	FALSE
5	ENSG00000013561	+	AF	141346385-141346469;141348834-141349182	nan	1	nan	1	FALSE
5	ENSG00000013561	+	AF	141346385-141346469;141348842-141348950	nan	1	nan	1	FALSE
5	ENSG00000013561	+	AF	141346437-141346469;141348622-141348732	nan	nan	nan	1	FALSE
5	ENSG00000013561	+	AF	141346437-141346469;141348669-141348732	nan	nan	nan	1	FALSE
5	ENSG00000013561	+	AF	141346437-141346469;141348670-141348732	nan	nan	nan	1	FALSE
5	ENSG00000013561	+	AF	141348604-141348732;141348733-141348799	1	1	nan	1	FALSE
5	ENSG00000013561	+	AF	141348604-141348732;141348834-141349182	1	1	nan	1	FALSE
5	ENSG00000013561	+	AF	141348604-141348732;141348842-141348950	1	1	nan	1	FALSE
5	ENSG00000013561	+	AF	141348656-141348732;141348733-141348799	1	1	nan	1	FALSE
5	ENSG00000013561	+	AF	141348656-141348732;141348834-141349182	1	1	nan	1	FALSE
5	ENSG00000013561	+	AF	141348656-141348732;141348842-141348950	1	1	nan	1	FALSE
5	ENSG00000013561	+	AF	141348660-141348732;141348733-141348799	nan	nan	nan	1	FALSE
5	ENSG00000013561	+	AF	141348660-141348732;141348834-141349182	nan	nan	nan	1	FALSE
5	ENSG00000013561	+	AF	141348660-141348732;141348842-141348950	nan	nan	nan	1	FALSE
5	ENSG00000013561	+	AF	141348676-141348732;141348733-141348799	1	1	0	0.153846	FALSE
5	ENSG00000013561	+	AF	141348676-141348732;141348834-141349182	1	1	0	0.153846	FALSE
5	ENSG00000013561	+	AF	141348676-141348732;141348842-141348950	1	1	0	0.153846	FALSE
5	ENSG00000013561	+	AF	141348701-141348732;141348733-141348799	nan	nan	nan	1	FALSE
5	ENSG00000013561	+	AF	141348701-141348732;141348834-141349182	nan	nan	nan	1	FALSE
5	ENSG00000013561	+	AF	141348701-141348732;141348842-141348950	nan	nan	nan	1	FALSE
5	ENSG00000013561	+	AF	141348706-141348732;141348733-141348799	nan	1	nan	1	FALSE
5	ENSG00000013561	+	AF	141348706-141348732;141348834-141349182	nan	1	nan	1	FALSE
5	ENSG00000013561	+	AF	141348706-141348732;141348842-141348950	nan	1	nan	1	FALSE
5	ENSG00000013561	+	AF	141348716-141348732;141348733-141348799	nan	nan	nan	1	FALSE
5	ENSG00000013561	+	AF	141348716-141348732;141348834-141349182	nan	nan	nan	1	FALSE
5	ENSG00000013561	+	AF	141348716-141348732;141348842-141348950	nan	nan	nan	1	FALSE
5	ENSG00000013561	+	AF	141348722-141348799;141348834-141349182	nan	nan	nan	1	FALSE
5	ENSG00000013561	+	AF	141348722-141348799;141348842-141348950	nan	nan	nan	1	FALSE
5	ENSG00000013561	+	AF	141348733-141348799;141348834-141349182	nan	nan	nan	1	FALSE
5	ENSG00000013561	+	AF	141348733-141348799;141348842-141348950	nan	nan	nan	1	FALSE
X	ENSG00000013563	-	AF	153636894-153637614;153640228-153640420	1	1	nan	1	FALSE
X	ENSG00000013563	-	AF	153636894-153637614;153640228-153640427	1	1	nan	1	FALSE
X	ENSG00000013563	-	AF	153637448-153637612;153640228-153640420	1	1	0	0.157343	FALSE
X	ENSG00000013563	-	AF	153637448-153637612;153640228-153640427	1	1	0	0.157343	FALSE
X	ENSG00000013563	-	AF	153637754-153638375;153640228-153640449	1	1	nan	1	FALSE
12	ENSG00000013573	+	AF	31226779-31227025;31227154-31227261	0.912377	0.991942	0.148225	0.0274725	TRUE
12	ENSG00000013573	+	AF	31226794-31227025;31227154-31227261	0	0	nan	1	FALSE
12	ENSG00000013573	+	AF	31226802-31227025;31227154-31227261	0	0	nan	1	FALSE
12	ENSG00000013573	+	AF	31226810-31227025;31227154-31227261	0.648272	0.438141	nan	1	FALSE
12	ENSG00000013573	+	AF	31226816-31227025;31227154-31227261	0	0.517767	nan	1	FALSE
12	ENSG00000013573	+	AF	31226825-31227025;31227154-31227261	0	0	nan	1	FALSE
12	ENSG00000013573	+	AF	31226828-31226903;31227154-31227261	0	0	nan	1	FALSE
12	ENSG00000013573	+	AF	31226832-31227025;31227154-31227261	0	0	nan	1	FALSE
12	ENSG00000013573	+	AF	31226836-31227025;31227154-31227261	0	0	nan	1	FALSE
12	ENSG00000013573	+	AF	31226843-31227025;31227154-31227261	0	0	nan	1	FALSE
12	ENSG00000013588	+	AF	13043716-13044598;13044908-13044976	1	1	0.00207456	0.170829	FALSE
12	ENSG00000013588	+	AF	13044493-13044598;13044908-13044976	0.5	1	nan	1	FALSE
12	ENSG00000013588	+	AF	13044496-13044598;13062003-13062105	1	1	nan	1	FALSE
X	ENSG00000013619	+	AF	149531551-149531797;149589273-149589391	1	1	0	0.122378	FALSE
X	ENSG00000013619	+	AF	149531686-149531797;149589273-149589391	nan	nan	nan	1	FALSE
11	ENSG00000013725	+	AF	60739210-60739386;60771883-60772082	nan	nan	nan	1	FALSE
11	ENSG00000013725	+	AF	60739338-60739386;60771883-60772082	nan	nan	nan	1	FALSE
4	ENSG00000013810	+	AF	1723219-1723370;1723512-1723643	1	0.845118	nan	1	FALSE
4	ENSG00000013810	+	AF	1723219-1723370;1724837-1724949	1	1	nan	1	FALSE
4	ENSG00000013810	+	AF	1723220-1723370;1723512-1723643	1	1	-0.0105332	0.172328	FALSE
4	ENSG00000013810	+	AF	1723220-1723370;1724837-1724949	1	1	0	0.172328	FALSE
4	ENSG00000013810	+	AF	1723222-1723370;1723512-1723643	1	1	-0.00313874	0.172328	FALSE
4	ENSG00000013810	+	AF	1723222-1723370;1724837-1724949	1	1	0	0.172328	FALSE
4	ENSG00000013810	+	AF	1723227-1723370;1723512-1723643	1	0.5	nan	1	FALSE
4	ENSG00000013810	+	AF	1723227-1723370;1724837-1724949	1	1	nan	1	FALSE
4	ENSG00000013810	+	AF	1723246-1723370;1723512-1723643	1	0.5	nan	1	FALSE
4	ENSG00000013810	+	AF	1723246-1723370;1724837-1724949	1	1	nan	1	FALSE
4	ENSG00000013810	+	AF	1723262-1723370;1723512-1723643	nan	0	nan	1	FALSE
4	ENSG00000013810	+	AF	1723262-1723370;1724837-1724949	nan	nan	nan	1	FALSE
4	ENSG00000013810	+	AF	1723512-1723643;1724837-1724949	nan	1	nan	1	FALSE
11	ENSG00000014216	+	AF	64948037-64948116;64948508-64948526	nan	nan	nan	1	FALSE
11	ENSG00000014216	+	AF	64948037-64948116;64948665-64948881	nan	nan	nan	1	FALSE
11	ENSG00000014216	+	AF	64948037-64948116;64948725-64948881	0	0	nan	1	FALSE
11	ENSG00000014216	+	AF	64948037-64948116;64949158-64949253	nan	nan	nan	1	FALSE
11	ENSG00000014216	+	AF	64948037-64948116;64949194-64949257	nan	nan	nan	1	FALSE
11	ENSG00000014216	+	AF	64948037-64948116;64949204-64949277	nan	nan	nan	1	FALSE
11	ENSG00000014216	+	AF	64948037-64948116;64949216-64949314	nan	nan	nan	1	FALSE
11	ENSG00000014216	+	AF	64948037-64948116;64949271-64949314	nan	nan	nan	1	FALSE
11	ENSG00000014216	+	AF	64948037-64948116;64949280-64949314	nan	0	nan	1	FALSE
11	ENSG00000014216	+	AF	64948037-64948116;64949343-64949484	nan	nan	nan	1	FALSE
11	ENSG00000014216	+	AF	64948037-64948116;64949399-64949484	0	0	0	0.175325	FALSE
11	ENSG00000014216	+	AF	64948037-64948116;64949402-64949484	nan	nan	nan	1	FALSE
11	ENSG00000014216	+	AF	64948037-64948116;64949402-64949779	nan	nan	nan	1	FALSE
11	ENSG00000014216	+	AF	64948037-64948116;64949405-64949484	nan	nan	nan	1	FALSE
11	ENSG00000014216	+	AF	64948037-64948116;64949411-64949484	nan	nan	nan	1	FALSE
11	ENSG00000014216	+	AF	64948037-64948116;64949471-64949484	nan	nan	nan	1	FALSE
11	ENSG00000014216	+	AF	64948037-64948116;64949906-64950012	nan	nan	nan	1	FALSE
11	ENSG00000014216	+	AF	64948037-64948116;64949906-64950033	nan	nan	nan	1	FALSE
11	ENSG00000014216	+	AF	64948037-64948116;64949924-64950050	nan	nan	nan	1	FALSE
11	ENSG00000014216	+	AF	64948508-64948526;64948665-64948881	nan	nan	nan	1	FALSE
11	ENSG00000014216	+	AF	64948508-64948526;64948725-64948881	0	0	nan	1	FALSE
11	ENSG00000014216	+	AF	64948508-64948526;64949158-64949253	nan	nan	nan	1	FALSE
11	ENSG00000014216	+	AF	64948508-64948526;64949194-64949257	nan	nan	nan	1	FALSE
11	ENSG00000014216	+	AF	64948508-64948526;64949204-64949277	nan	nan	nan	1	FALSE
11	ENSG00000014216	+	AF	64948508-64948526;64949216-64949314	nan	nan	nan	1	FALSE
11	ENSG00000014216	+	AF	64948508-64948526;64949271-64949314	nan	nan	nan	1	FALSE
11	ENSG00000014216	+	AF	64948508-64948526;64949280-64949314	nan	0	nan	1	FALSE
11	ENSG00000014216	+	AF	64948508-64948526;64949343-64949484	nan	nan	nan	1	FALSE
11	ENSG00000014216	+	AF	64948508-64948526;64949399-64949484	0	0	0	0.175325	FALSE
11	ENSG00000014216	+	AF	64948508-64948526;64949402-64949484	nan	nan	nan	1	FALSE
11	ENSG00000014216	+	AF	64948508-64948526;64949402-64949779	nan	nan	nan	1	FALSE
11	ENSG00000014216	+	AF	64948508-64948526;64949405-64949484	nan	nan	nan	1	FALSE
11	ENSG00000014216	+	AF	64948508-64948526;64949411-64949484	nan	nan	nan	1	FALSE
11	ENSG00000014216	+	AF	64948508-64948526;64949471-64949484	nan	nan	nan	1	FALSE
11	ENSG00000014216	+	AF	64948508-64948526;64949906-64950012	nan	nan	nan	1	FALSE
11	ENSG00000014216	+	AF	64948508-64948526;64949906-64950033	nan	nan	nan	1	FALSE
11	ENSG00000014216	+	AF	64948508-64948526;64949924-64950050	nan	nan	nan	1	FALSE
11	ENSG00000014216	+	AF	64948665-64948881;64949158-64949253	nan	nan	nan	1	FALSE
11	ENSG00000014216	+	AF	64948665-64948881;64949194-64949257	nan	nan	nan	1	FALSE
11	ENSG00000014216	+	AF	64948665-64948881;64949204-64949277	nan	nan	nan	1	FALSE
11	ENSG00000014216	+	AF	64948665-64948881;64949216-64949314	nan	nan	nan	1	FALSE
11	ENSG00000014216	+	AF	64948665-64948881;64949271-64949314	nan	nan	nan	1	FALSE
11	ENSG00000014216	+	AF	64948665-64948881;64949280-64949314	nan	0	nan	1	FALSE
11	ENSG00000014216	+	AF	64948665-64948881;64949343-64949484	nan	nan	nan	1	FALSE
11	ENSG00000014216	+	AF	64948665-64948881;64949399-64949484	0	0	0	0.175325	FALSE
11	ENSG00000014216	+	AF	64948665-64948881;64949402-64949484	nan	nan	nan	1	FALSE
11	ENSG00000014216	+	AF	64948665-64948881;64949402-64949779	nan	nan	nan	1	FALSE
11	ENSG00000014216	+	AF	64948665-64948881;64949405-64949484	nan	nan	nan	1	FALSE
11	ENSG00000014216	+	AF	64948665-64948881;64949411-64949484	nan	nan	nan	1	FALSE
11	ENSG00000014216	+	AF	64948665-64948881;64949471-64949484	nan	nan	nan	1	FALSE
11	ENSG00000014216	+	AF	64948665-64948881;64949906-64950012	nan	nan	nan	1	FALSE
11	ENSG00000014216	+	AF	64948665-64948881;64949906-64950033	nan	nan	nan	1	FALSE
11	ENSG00000014216	+	AF	64948665-64948881;64949924-64950050	nan	nan	nan	1	FALSE
11	ENSG00000014216	+	AF	64948725-64948881;64949158-64949253	1	1	nan	1	FALSE
11	ENSG00000014216	+	AF	64948725-64948881;64949194-64949257	1	1	nan	1	FALSE
11	ENSG00000014216	+	AF	64948725-64948881;64949204-64949277	1	1	nan	1	FALSE
11	ENSG00000014216	+	AF	64948725-64948881;64949216-64949314	1	1	nan	1	FALSE
11	ENSG00000014216	+	AF	64948725-64948881;64949271-64949314	1	1	nan	1	FALSE
11	ENSG00000014216	+	AF	64948725-64948881;64949280-64949314	1	0.932091	nan	1	FALSE
11	ENSG00000014216	+	AF	64948725-64948881;64949343-64949484	1	1	nan	1	FALSE
11	ENSG00000014216	+	AF	64948725-64948881;64949399-64949484	0	0.0510477	0.0457984	0.175325	FALSE
11	ENSG00000014216	+	AF	64948725-64948881;64949402-64949484	1	1	nan	1	FALSE
11	ENSG00000014216	+	AF	64948725-64948881;64949402-64949779	1	1	nan	1	FALSE
11	ENSG00000014216	+	AF	64948725-64948881;64949405-64949484	1	1	nan	1	FALSE
11	ENSG00000014216	+	AF	64948725-64948881;64949411-64949484	1	1	nan	1	FALSE
11	ENSG00000014216	+	AF	64948725-64948881;64949471-64949484	1	1	nan	1	FALSE
11	ENSG00000014216	+	AF	64948725-64948881;64949906-64950012	1	1	nan	1	FALSE
11	ENSG00000014216	+	AF	64948725-64948881;64949906-64950033	1	1	nan	1	FALSE
11	ENSG00000014216	+	AF	64948725-64948881;64949924-64950050	1	1	nan	1	FALSE
11	ENSG00000014216	+	AF	64949158-64949253;64949271-64949314	nan	nan	nan	1	FALSE
11	ENSG00000014216	+	AF	64949158-64949253;64949280-64949314	nan	0	nan	1	FALSE
11	ENSG00000014216	+	AF	64949158-64949253;64949343-64949484	nan	nan	nan	1	FALSE
11	ENSG00000014216	+	AF	64949158-64949253;64949399-64949484	0	0	0	0.175325	FALSE
11	ENSG00000014216	+	AF	64949158-64949253;64949402-64949484	nan	nan	nan	1	FALSE
11	ENSG00000014216	+	AF	64949158-64949253;64949402-64949779	nan	nan	nan	1	FALSE
11	ENSG00000014216	+	AF	64949158-64949253;64949405-64949484	nan	nan	nan	1	FALSE
11	ENSG00000014216	+	AF	64949158-64949253;64949411-64949484	nan	nan	nan	1	FALSE
11	ENSG00000014216	+	AF	64949158-64949253;64949471-64949484	nan	nan	nan	1	FALSE
11	ENSG00000014216	+	AF	64949158-64949253;64949906-64950012	nan	nan	nan	1	FALSE
11	ENSG00000014216	+	AF	64949158-64949253;64949906-64950033	nan	nan	nan	1	FALSE
11	ENSG00000014216	+	AF	64949158-64949253;64949924-64950050	nan	nan	nan	1	FALSE
11	ENSG00000014216	+	AF	64949194-64949257;64949271-64949314	nan	nan	nan	1	FALSE
11	ENSG00000014216	+	AF	64949194-64949257;64949280-64949314	nan	0	nan	1	FALSE
11	ENSG00000014216	+	AF	64949194-64949257;64949343-64949484	nan	nan	nan	1	FALSE
11	ENSG00000014216	+	AF	64949194-64949257;64949399-64949484	0	0	0	0.175325	FALSE
11	ENSG00000014216	+	AF	64949194-64949257;64949402-64949484	nan	nan	nan	1	FALSE
11	ENSG00000014216	+	AF	64949194-64949257;64949402-64949779	nan	nan	nan	1	FALSE
11	ENSG00000014216	+	AF	64949194-64949257;64949405-64949484	nan	nan	nan	1	FALSE
11	ENSG00000014216	+	AF	64949194-64949257;64949411-64949484	nan	nan	nan	1	FALSE
11	ENSG00000014216	+	AF	64949194-64949257;64949471-64949484	nan	nan	nan	1	FALSE
11	ENSG00000014216	+	AF	64949194-64949257;64949906-64950012	nan	nan	nan	1	FALSE
11	ENSG00000014216	+	AF	64949194-64949257;64949906-64950033	nan	nan	nan	1	FALSE
11	ENSG00000014216	+	AF	64949194-64949257;64949924-64950050	nan	nan	nan	1	FALSE
11	ENSG00000014216	+	AF	64949204-64949277;64949280-64949314	nan	0	nan	1	FALSE
11	ENSG00000014216	+	AF	64949204-64949277;64949343-64949484	nan	nan	nan	1	FALSE
11	ENSG00000014216	+	AF	64949204-64949277;64949399-64949484	0	0	0	0.175325	FALSE
11	ENSG00000014216	+	AF	64949204-64949277;64949402-64949484	nan	nan	nan	1	FALSE
11	ENSG00000014216	+	AF	64949204-64949277;64949402-64949779	nan	nan	nan	1	FALSE
11	ENSG00000014216	+	AF	64949204-64949277;64949405-64949484	nan	nan	nan	1	FALSE
11	ENSG00000014216	+	AF	64949204-64949277;64949411-64949484	nan	nan	nan	1	FALSE
11	ENSG00000014216	+	AF	64949204-64949277;64949471-64949484	nan	nan	nan	1	FALSE
11	ENSG00000014216	+	AF	64949204-64949277;64949906-64950012	nan	nan	nan	1	FALSE
11	ENSG00000014216	+	AF	64949204-64949277;64949906-64950033	nan	nan	nan	1	FALSE
11	ENSG00000014216	+	AF	64949204-64949277;64949924-64950050	nan	nan	nan	1	FALSE
11	ENSG00000014216	+	AF	64949216-64949314;64949343-64949484	nan	nan	nan	1	FALSE
11	ENSG00000014216	+	AF	64949216-64949314;64949399-64949484	0	0	0	0.175325	FALSE
11	ENSG00000014216	+	AF	64949216-64949314;64949402-64949484	nan	nan	nan	1	FALSE
11	ENSG00000014216	+	AF	64949216-64949314;64949402-64949779	nan	nan	nan	1	FALSE
11	ENSG00000014216	+	AF	64949216-64949314;64949405-64949484	nan	nan	nan	1	FALSE
11	ENSG00000014216	+	AF	64949216-64949314;64949411-64949484	nan	nan	nan	1	FALSE
11	ENSG00000014216	+	AF	64949216-64949314;64949471-64949484	nan	nan	nan	1	FALSE
11	ENSG00000014216	+	AF	64949216-64949314;64949906-64950012	nan	nan	nan	1	FALSE
11	ENSG00000014216	+	AF	64949216-64949314;64949906-64950033	nan	nan	nan	1	FALSE
11	ENSG00000014216	+	AF	64949216-64949314;64949924-64950050	nan	nan	nan	1	FALSE
11	ENSG00000014216	+	AF	64949271-64949314;64949343-64949484	nan	nan	nan	1	FALSE
11	ENSG00000014216	+	AF	64949271-64949314;64949399-64949484	0	0	0	0.175325	FALSE
11	ENSG00000014216	+	AF	64949271-64949314;64949402-64949484	nan	nan	nan	1	FALSE
11	ENSG00000014216	+	AF	64949271-64949314;64949402-64949779	nan	nan	nan	1	FALSE
11	ENSG00000014216	+	AF	64949271-64949314;64949405-64949484	nan	nan	nan	1	FALSE
11	ENSG00000014216	+	AF	64949271-64949314;64949411-64949484	nan	nan	nan	1	FALSE
11	ENSG00000014216	+	AF	64949271-64949314;64949471-64949484	nan	nan	nan	1	FALSE
11	ENSG00000014216	+	AF	64949271-64949314;64949906-64950012	nan	nan	nan	1	FALSE
11	ENSG00000014216	+	AF	64949271-64949314;64949906-64950033	nan	nan	nan	1	FALSE
11	ENSG00000014216	+	AF	64949271-64949314;64949924-64950050	nan	nan	nan	1	FALSE
11	ENSG00000014216	+	AF	64949280-64949314;64949343-64949484	nan	1	nan	1	FALSE
11	ENSG00000014216	+	AF	64949280-64949314;64949399-64949484	0	0.00356141	0.00363622	0.175325	FALSE
11	ENSG00000014216	+	AF	64949280-64949314;64949402-64949484	nan	1	nan	1	FALSE
11	ENSG00000014216	+	AF	64949280-64949314;64949402-64949779	nan	1	nan	1	FALSE
11	ENSG00000014216	+	AF	64949280-64949314;64949405-64949484	nan	1	nan	1	FALSE
11	ENSG00000014216	+	AF	64949280-64949314;64949411-64949484	nan	1	nan	1	FALSE
11	ENSG00000014216	+	AF	64949280-64949314;64949471-64949484	nan	1	nan	1	FALSE
11	ENSG00000014216	+	AF	64949280-64949314;64949906-64950012	nan	1	nan	1	FALSE
11	ENSG00000014216	+	AF	64949280-64949314;64949906-64950033	nan	1	nan	1	FALSE
11	ENSG00000014216	+	AF	64949280-64949314;64949924-64950050	nan	1	nan	1	FALSE
11	ENSG00000014216	+	AF	64949343-64949484;64949906-64950012	nan	nan	nan	1	FALSE
11	ENSG00000014216	+	AF	64949343-64949484;64949906-64950033	nan	nan	nan	1	FALSE
11	ENSG00000014216	+	AF	64949343-64949484;64949924-64950050	nan	nan	nan	1	FALSE
11	ENSG00000014216	+	AF	64949399-64949484;64949906-64950012	1	1	0	0.175325	FALSE
11	ENSG00000014216	+	AF	64949399-64949484;64949906-64950033	1	1	0	0.175325	FALSE
11	ENSG00000014216	+	AF	64949399-64949484;64949924-64950050	1	1	0	0.175325	FALSE
11	ENSG00000014216	+	AF	64949402-64949484;64949906-64950012	nan	nan	nan	1	FALSE
11	ENSG00000014216	+	AF	64949402-64949484;64949906-64950033	nan	nan	nan	1	FALSE
11	ENSG00000014216	+	AF	64949402-64949484;64949924-64950050	nan	nan	nan	1	FALSE
11	ENSG00000014216	+	AF	64949402-64949779;64949906-64950012	nan	nan	nan	1	FALSE
11	ENSG00000014216	+	AF	64949402-64949779;64949906-64950033	nan	nan	nan	1	FALSE
11	ENSG00000014216	+	AF	64949402-64949779;64949924-64950050	nan	nan	nan	1	FALSE
11	ENSG00000014216	+	AF	64949405-64949484;64949906-64950012	nan	nan	nan	1	FALSE
11	ENSG00000014216	+	AF	64949405-64949484;64949906-64950033	nan	nan	nan	1	FALSE
11	ENSG00000014216	+	AF	64949405-64949484;64949924-64950050	nan	nan	nan	1	FALSE
11	ENSG00000014216	+	AF	64949411-64949484;64949906-64950012	nan	nan	nan	1	FALSE
11	ENSG00000014216	+	AF	64949411-64949484;64949906-64950033	nan	nan	nan	1	FALSE
11	ENSG00000014216	+	AF	64949411-64949484;64949924-64950050	nan	nan	nan	1	FALSE
11	ENSG00000014216	+	AF	64949471-64949484;64949906-64950012	nan	nan	nan	1	FALSE
11	ENSG00000014216	+	AF	64949471-64949484;64949906-64950033	nan	nan	nan	1	FALSE
11	ENSG00000014216	+	AF	64949471-64949484;64949924-64950050	nan	nan	nan	1	FALSE
2	ENSG00000014641	+	AF	63815682-63816180;63816268-63816518	0.98207	0.98519	0.00524176	0.215118	FALSE
2	ENSG00000014641	+	AF	63815682-63816180;63816459-63816518	1	1	0	0.222777	FALSE
2	ENSG00000014641	+	AF	63815682-63816180;63821434-63821436	1	1	0	0.222777	FALSE
2	ENSG00000014641	+	AF	63815743-63816180;63816268-63816518	0	0	0	0.215118	FALSE
2	ENSG00000014641	+	AF	63815743-63816180;63816459-63816518	nan	nan	nan	1	FALSE
2	ENSG00000014641	+	AF	63815743-63816180;63821434-63821436	nan	nan	nan	1	FALSE
2	ENSG00000014641	+	AF	63816097-63816180;63824682-63824708	1	1	0	0.215118	FALSE
2	ENSG00000014641	+	AF	63816113-63816180;63816268-63816518	0.0256049	0	-0.0199566	0.215118	FALSE
2	ENSG00000014641	+	AF	63816113-63816180;63816459-63816518	1	nan	nan	1	FALSE
2	ENSG00000014641	+	AF	63816113-63816180;63821434-63821436	1	nan	nan	1	FALSE
2	ENSG00000014641	+	AF	63816132-63816180;63816268-63816518	0.0255983	0	-0.0103675	0.215118	FALSE
2	ENSG00000014641	+	AF	63816132-63816180;63816459-63816518	1	1	nan	1	FALSE
2	ENSG00000014641	+	AF	63816132-63816180;63821434-63821436	1	1	nan	1	FALSE
2	ENSG00000014641	+	AF	63816268-63816518;63821434-63821436	1	1	0	0.215118	FALSE
2	ENSG00000014641	+	AF	63816459-63816518;63821434-63821436	nan	nan	nan	1	FALSE
12	ENSG00000015153	-	AF	42592938-42593346;42631218-42631314	0	nan	nan	1	FALSE
10	ENSG00000015171	+	AF	180405-180726;180742-180832	nan	nan	nan	1	FALSE
10	ENSG00000015171	+	AF	180405-180726;181009-181242	0	0	nan	1	FALSE
10	ENSG00000015171	+	AF	180405-180726;181424-181499	0	0	nan	1	FALSE
10	ENSG00000015171	+	AF	180405-180726;181449-181499	nan	nan	nan	1	FALSE
10	ENSG00000015171	+	AF	180424-180832;181009-181242	0	0	0.298298	0.0414585	TRUE
10	ENSG00000015171	+	AF	180424-180832;181424-181499	0.110502	0	nan	1	FALSE
10	ENSG00000015171	+	AF	180424-180832;181449-181499	1	1	nan	1	FALSE
10	ENSG00000015171	+	AF	180643-180832;181009-181242	0	0	nan	1	FALSE
10	ENSG00000015171	+	AF	180643-180832;181424-181499	0.5	0	nan	1	FALSE
10	ENSG00000015171	+	AF	180643-180832;181449-181499	1	nan	nan	1	FALSE
10	ENSG00000015171	+	AF	180742-180832;181009-181242	0	0	nan	1	FALSE
10	ENSG00000015171	+	AF	180742-180832;181424-181499	0	0	nan	1	FALSE
10	ENSG00000015171	+	AF	180742-180832;181449-181499	nan	nan	nan	1	FALSE
10	ENSG00000015171	+	AF	181009-181242;181424-181499	1	0.724168	-0.312014	0.0414585	TRUE
10	ENSG00000015171	+	AF	181009-181242;181449-181499	1	1	nan	1	FALSE
16	ENSG00000015413	+	AF	89679716-89679812;89680081-89680127	nan	nan	nan	1	FALSE
16	ENSG00000015413	+	AF	89679716-89679812;89683281-89683322	nan	nan	nan	1	FALSE
16	ENSG00000015413	+	AF	89679716-89679812;89687000-89687184	nan	nan	nan	1	FALSE
16	ENSG00000015413	+	AF	89679716-89679812;89692866-89692901	nan	nan	nan	1	FALSE
16	ENSG00000015413	+	AF	89680081-89680127;89683281-89683322	nan	nan	nan	1	FALSE
16	ENSG00000015413	+	AF	89680081-89680127;89687000-89687184	nan	nan	nan	1	FALSE
16	ENSG00000015413	+	AF	89680081-89680127;89692866-89692901	nan	nan	nan	1	FALSE
16	ENSG00000015413	+	AF	89683281-89683322;89687000-89687184	nan	nan	nan	1	FALSE
16	ENSG00000015413	+	AF	89683281-89683322;89692866-89692901	nan	nan	nan	1	FALSE
16	ENSG00000015413	+	AF	89687000-89687184;89692866-89692901	nan	nan	nan	1	FALSE
22	ENSG00000015475	-	AF	18257147-18257258;18257459-18257536	nan	nan	nan	1	FALSE
22	ENSG00000015475	-	AF	18257147-18257261;18257459-18257536	nan	nan	nan	1	FALSE
22	ENSG00000015475	-	AF	18257147-18257178;18257406-18257431	1	nan	nan	1	FALSE
22	ENSG00000015475	-	AF	18257147-18257230;18257406-18257431	1	1	0	0.204795	FALSE
22	ENSG00000015475	-	AF	18257147-18257240;18257406-18257431	nan	nan	nan	1	FALSE
22	ENSG00000015475	-	AF	18257147-18257245;18257406-18257431	1	nan	nan	1	FALSE
22	ENSG00000015475	-	AF	18257147-18257258;18257406-18257431	1	1	0	0.204795	FALSE
22	ENSG00000015475	-	AF	18257147-18257261;18257406-18257431	nan	nan	nan	1	FALSE
5	ENSG00000015479	+	AF	138629337-138629494;138629641-138629789	1	1	0	0.157842	FALSE
5	ENSG00000015479	+	AF	138629337-138629494;138630219-138630305	1	1	0	0.157842	FALSE
5	ENSG00000015479	+	AF	138629337-138629494;138630275-138630531	1	1	0	0.157842	FALSE
5	ENSG00000015479	+	AF	138629337-138629494;138630327-138630686	1	1	0	0.157842	FALSE
5	ENSG00000015479	+	AF	138629363-138629461;138629624-138629717	0.0234742	0	nan	1	FALSE
5	ENSG00000015479	+	AF	138629363-138629461;138629672-138629717	0	0	-0.0127159	0.157842	FALSE
5	ENSG00000015479	+	AF	138629363-138629461;138643784-138644016	1	nan	nan	1	FALSE
5	ENSG00000015479	+	AF	138629363-138629461;138643932-138644016	1	nan	nan	1	FALSE
5	ENSG00000015479	+	AF	138629369-138629494;138629624-138629717	0	0	nan	1	FALSE
5	ENSG00000015479	+	AF	138629369-138629494;138629672-138629717	0	0	0	0.157842	FALSE
5	ENSG00000015479	+	AF	138629369-138629494;138643784-138644016	nan	nan	nan	1	FALSE
5	ENSG00000015479	+	AF	138629369-138629494;138643932-138644016	nan	nan	nan	1	FALSE
5	ENSG00000015479	+	AF	138629405-138629494;138629624-138629717	0	0	nan	1	FALSE
5	ENSG00000015479	+	AF	138629405-138629494;138629672-138629717	0	0	0.146348	0.157842	FALSE
5	ENSG00000015479	+	AF	138629405-138629494;138643784-138644016	nan	1	nan	1	FALSE
5	ENSG00000015479	+	AF	138629405-138629494;138643932-138644016	nan	1	nan	1	FALSE
5	ENSG00000015479	+	AF	138629408-138629461;138645732-138650425	0	0	0	0.157842	FALSE
5	ENSG00000015479	+	AF	138629411-138629494;138645732-138650425	0	0	0	0.157842	FALSE
5	ENSG00000015479	+	AF	138629419-138629494;138629641-138629789	nan	nan	nan	1	FALSE
5	ENSG00000015479	+	AF	138629419-138629494;138630219-138630305	nan	nan	nan	1	FALSE
5	ENSG00000015479	+	AF	138629419-138629494;138630275-138630531	nan	nan	nan	1	FALSE
5	ENSG00000015479	+	AF	138629419-138629494;138630327-138630686	nan	nan	nan	1	FALSE
5	ENSG00000015479	+	AF	138629431-138629461;138629624-138629717	0	0	nan	1	FALSE
5	ENSG00000015479	+	AF	138629431-138629461;138629672-138629717	0	0	0	0.157842	FALSE
5	ENSG00000015479	+	AF	138629431-138629461;138643784-138644016	nan	nan	nan	1	FALSE
5	ENSG00000015479	+	AF	138629431-138629461;138643932-138644016	nan	nan	nan	1	FALSE
5	ENSG00000015479	+	AF	138629432-138629494;138629624-138629717	0	0	nan	1	FALSE
5	ENSG00000015479	+	AF	138629432-138629494;138629672-138629717	0	0	0	0.157842	FALSE
5	ENSG00000015479	+	AF	138629432-138629494;138643784-138644016	nan	nan	nan	1	FALSE
5	ENSG00000015479	+	AF	138629432-138629494;138643932-138644016	nan	nan	nan	1	FALSE
5	ENSG00000015479	+	AF	138629439-138629494;138629624-138629717	0	0	nan	1	FALSE
5	ENSG00000015479	+	AF	138629439-138629494;138629672-138629717	0	0	0	0.157842	FALSE
5	ENSG00000015479	+	AF	138629439-138629494;138643784-138644016	nan	nan	nan	1	FALSE
5	ENSG00000015479	+	AF	138629439-138629494;138643932-138644016	nan	nan	nan	1	FALSE
5	ENSG00000015479	+	AF	138629467-138629717;138630219-138630305	1	nan	nan	1	FALSE
5	ENSG00000015479	+	AF	138629467-138629717;138630275-138630531	1	nan	nan	1	FALSE
5	ENSG00000015479	+	AF	138629467-138629717;138630327-138630686	1	nan	nan	1	FALSE
5	ENSG00000015479	+	AF	138629624-138629717;138643784-138644016	1	1	nan	1	FALSE
5	ENSG00000015479	+	AF	138629624-138629717;138643932-138644016	1	1	nan	1	FALSE
5	ENSG00000015479	+	AF	138629641-138629789;138630219-138630305	nan	nan	nan	1	FALSE
5	ENSG00000015479	+	AF	138629641-138629789;138630275-138630531	nan	nan	nan	1	FALSE
5	ENSG00000015479	+	AF	138629641-138629789;138630327-138630686	nan	nan	nan	1	FALSE
5	ENSG00000015479	+	AF	138629672-138629717;138643784-138644016	1	1	0	0.157842	FALSE
5	ENSG00000015479	+	AF	138629672-138629717;138643932-138644016	1	1	0	0.157842	FALSE
5	ENSG00000015479	+	AF	138630219-138630305;138630327-138630686	nan	nan	nan	1	FALSE
7	ENSG00000015676	-	AF	44511368-44511559;44520891-44521061	0	nan	nan	1	FALSE
7	ENSG00000015676	-	AF	44529422-44529864;44530008-44530236	1	0	-0.502021	0.046953	TRUE
3	ENSG00000016391	-	AF	53878609-53878644;53878740-53878796	nan	nan	nan	1	FALSE
3	ENSG00000016391	-	AF	53878609-53878644;53880110-53880417	0	0	nan	1	FALSE
3	ENSG00000016391	-	AF	53878740-53878796;53880110-53880417	0	0	nan	1	FALSE
6	ENSG00000016402	-	AF	137365229-137365411;137365778-137366101	nan	nan	nan	1	FALSE
6	ENSG00000016402	-	AF	137365229-137365411;137365778-137366298	nan	nan	nan	1	FALSE
3	ENSG00000016864	-	AF	52737520-52737635;52739463-52739698	0.407324	nan	nan	1	FALSE
3	ENSG00000016864	-	AF	52737520-52737635;52739463-52739802	1	nan	nan	1	FALSE
3	ENSG00000016864	-	AF	52737520-52737635;52739463-52740048	0	0	-0.0231821	0.150849	FALSE
3	ENSG00000016864	-	AF	52737520-52737635;52739715-52739797	1	0	nan	1	FALSE
3	ENSG00000016864	-	AF	52739463-52739698;52739715-52739797	1	0	nan	1	FALSE
3	ENSG00000017260	+	AF	130569439-130569772;130613022-130613181	0	0	0.0331204	0.126873	FALSE
3	ENSG00000017260	+	AF	130569439-130569772;130648842-130649093	nan	1	nan	1	FALSE
3	ENSG00000017260	+	AF	130569445-130569772;130613022-130613181	0	0	0	0.126873	FALSE
3	ENSG00000017260	+	AF	130569445-130569772;130648842-130649093	nan	nan	nan	1	FALSE
3	ENSG00000017260	+	AF	130612812-130613181;130613226-130613297	nan	1	nan	1	FALSE
3	ENSG00000017260	+	AF	130613022-130613181;130648842-130649093	1	1	0	0.126873	FALSE
X	ENSG00000017483	-	AF	48326628-48326694;48326767-48326812	0.782769	0.513024	nan	1	FALSE
X	ENSG00000017483	-	AF	48326628-48326694;48326892-48326944	1	1	nan	1	FALSE
X	ENSG00000017483	-	AF	48326628-48326694;48327273-48327405	1	1	nan	1	FALSE
X	ENSG00000017483	-	AF	48326628-48326694;48327273-48327519	0.346972	0.285674	-0.210331	0.141525	FALSE
X	ENSG00000017483	-	AF	48326628-48326694;48327723-48327780	0.302127	0.313607	0.0371099	0.189311	FALSE
X	ENSG00000017483	-	AF	48326628-48326694;48327723-48327801	0.566449	0.67084	nan	1	FALSE
X	ENSG00000017483	-	AF	48326628-48326694;48327723-48328565	1	1	nan	1	FALSE
X	ENSG00000017483	-	AF	48326628-48326698;48326767-48326812	0	0	nan	1	FALSE
X	ENSG00000017483	-	AF	48326628-48326698;48326892-48326944	nan	nan	nan	1	FALSE
X	ENSG00000017483	-	AF	48326628-48326698;48327273-48327405	nan	nan	nan	1	FALSE
X	ENSG00000017483	-	AF	48326628-48326698;48327273-48327519	0	0	nan	1	FALSE
X	ENSG00000017483	-	AF	48326628-48326698;48327723-48327780	0	0	0	0.189311	FALSE
X	ENSG00000017483	-	AF	48326628-48326698;48327723-48327801	0	0	nan	1	FALSE
X	ENSG00000017483	-	AF	48326628-48326698;48327723-48328565	nan	0	nan	1	FALSE
X	ENSG00000017483	-	AF	48326692-48326775;48326892-48326944	1	1	0	0.189311	FALSE
X	ENSG00000017483	-	AF	48326692-48326775;48327273-48327405	1	1	0	0.189311	FALSE
X	ENSG00000017483	-	AF	48326692-48326775;48327273-48327519	0.572159	0.417412	-0.254226	0.141525	FALSE
X	ENSG00000017483	-	AF	48326692-48326775;48327723-48327780	0.581016	0.488363	-0.126796	0.176966	FALSE
X	ENSG00000017483	-	AF	48326692-48326775;48327723-48327801	0.849288	0.880424	-0.0569984	0.189311	FALSE
X	ENSG00000017483	-	AF	48326692-48326775;48327723-48328565	1	1	-0.0466703	0.189311	FALSE
X	ENSG00000017483	-	AF	48326692-48326784;48326892-48326944	1	1	0	0.189311	FALSE
X	ENSG00000017483	-	AF	48326692-48326784;48327273-48327405	1	1	0	0.189311	FALSE
X	ENSG00000017483	-	AF	48326692-48326784;48327273-48327519	0.960565	0.907215	-0.0441268	0.141525	FALSE
X	ENSG00000017483	-	AF	48326692-48326784;48327723-48327780	0.951115	0.928703	-0.0150072	0.189311	FALSE
X	ENSG00000017483	-	AF	48326692-48326784;48327723-48327801	0.981423	0.992887	-0.00178336	0.189311	FALSE
X	ENSG00000017483	-	AF	48326692-48326784;48327723-48328565	1	1	-0.0039298	0.189311	FALSE
X	ENSG00000017483	-	AF	48326767-48326812;48326892-48326944	1	1	nan	1	FALSE
X	ENSG00000017483	-	AF	48326767-48326812;48327273-48327405	1	1	nan	1	FALSE
X	ENSG00000017483	-	AF	48326767-48326812;48327273-48327519	0.144932	0.235585	nan	1	FALSE
X	ENSG00000017483	-	AF	48326767-48326812;48327723-48327780	0	0.291071	0.222782	0.141525	FALSE
X	ENSG00000017483	-	AF	48326767-48326812;48327723-48327801	0.322727	0.66173	nan	1	FALSE
X	ENSG00000017483	-	AF	48326767-48326812;48327723-48328565	1	1	nan	1	FALSE
X	ENSG00000017483	-	AF	48326892-48326944;48327273-48327405	nan	nan	nan	1	FALSE
X	ENSG00000017483	-	AF	48326892-48326944;48327273-48327519	0	0	nan	1	FALSE
X	ENSG00000017483	-	AF	48326892-48326944;48327723-48327780	0	0	0	0.189311	FALSE
X	ENSG00000017483	-	AF	48326892-48326944;48327723-48327801	0	0	nan	1	FALSE
X	ENSG00000017483	-	AF	48326892-48326944;48327723-48328565	nan	0	nan	1	FALSE
[truncated: 54,509 more rows]

## Sheet: AL
Chr_id	Gene_id	Strand	AS_type	AS_site	Psi_shHNRNPU	Psi_shCtrl	dPsi	p-value	Sig
[truncated: 10,519 more rows]

[truncated: 3 more sheets: MX, RI, SE]
