# Supplementary material for: HNRNPU K181 Lactylation Drives Cervical Cancer Growth by Upregulating PHGDH and Reprogramming Serine Metabolism
Source: Adv Sci (Weinh). 2026 May 27:e20222. Online ahead of print. doi: 10.1002/advs.202520222 (PMC13336110; doi:10.1002/advs.202520222)
Supplement: Supplementary file 4 — Supporting File 4: advs75866‐sup‐0004‐TableS2.xlsx. [file ADVS-9999-e20222-s003.xlsx]

## Sheet: HNRNPU_HeLa_direct_targets_in_p
gene_symbol	gene_ids	has_any_AS_event	has_sig_DAS	has_sig_DTU	has_sig_DAS_or_DTU
A2M	ENSG00000175899	TRUE	FALSE	FALSE	FALSE
ABCA1	ENSG00000165029	FALSE	FALSE	FALSE	FALSE
ABCC10	ENSG00000124574	FALSE	TRUE	FALSE	TRUE
ABCC3	ENSG00000108846	TRUE	TRUE	FALSE	TRUE
ABT1	ENSG00000146109;ENSG00000250496	TRUE	FALSE	FALSE	FALSE
ACADL	ENSG00000115361	FALSE	FALSE	FALSE	FALSE
ACOT8	ENSG00000101473	TRUE	FALSE	FALSE	FALSE
ACSL3	ENSG00000123983;ENSG00000244062	TRUE	FALSE	FALSE	FALSE
ACSL4	ENSG00000068366	FALSE	FALSE	FALSE	FALSE
ACSS2	ENSG00000131069	TRUE	FALSE	FALSE	FALSE
ACTA2	ENSG00000107796	TRUE	FALSE	FALSE	FALSE
Actr1a	ENSG00000138107;ENSG00000233370;ENSG00000273262	TRUE	FALSE	FALSE	FALSE
ACTR2	ENSG00000138071;ENSG00000213985;ENSG00000224334	TRUE	FALSE	FALSE	FALSE
ACTR3B	ENSG00000106526;ENSG00000133627;ENSG00000215713;ENSG00000224016;ENSG00000226444;ENSG00000226481;ENSG00000227264;ENSG00000249283;ENSG00000260327	TRUE	TRUE	TRUE	TRUE
ADAM10	ENSG00000137845	FALSE	FALSE	FALSE	FALSE
ADAM12	ENSG00000148848	FALSE	FALSE	FALSE	FALSE
ADAM17	ENSG00000151694	FALSE	FALSE	FALSE	FALSE
ADAMTS1	ENSG00000154734	FALSE	TRUE	TRUE	TRUE
ADAT1	ENSG00000065457	TRUE	FALSE	FALSE	FALSE
ADD1	ENSG00000087274;ENSG00000248155	TRUE	TRUE	FALSE	TRUE
ADI1	ENSG00000182551;ENSG00000233877;ENSG00000235078;ENSG00000235102;ENSG00000250684;ENSG00000258369	TRUE	FALSE	FALSE	FALSE
ADNP2	ENSG00000101544	FALSE	FALSE	FALSE	FALSE
ADORA2A	ENSG00000128271	FALSE	FALSE	FALSE	FALSE
ADPGK	ENSG00000159322;ENSG00000260898	TRUE	FALSE	FALSE	FALSE
ADRA2A	ENSG00000150594	FALSE	FALSE	FALSE	FALSE
ADSS	ENSG00000035687;ENSG00000267312	TRUE	FALSE	FALSE	FALSE
AFF1	ENSG00000172493	TRUE	FALSE	FALSE	FALSE
AGGF1	ENSG00000164252;ENSG00000214273;ENSG00000233435;ENSG00000241532;ENSG00000259836;ENSG00000259841;ENSG00000260427;ENSG00000260680;ENSG00000260994;ENSG00000261689;ENSG00000261752	FALSE	FALSE	FALSE	FALSE
AHI1	ENSG00000135541	TRUE	TRUE	FALSE	TRUE
AHSA1	ENSG00000100591	TRUE	FALSE	FALSE	FALSE
AJUBA	ENSG00000129474	TRUE	FALSE	FALSE	FALSE
AKAP13	ENSG00000170776;ENSG00000259375;ENSG00000259544	TRUE	TRUE	FALSE	TRUE
AKR1A1	ENSG00000117448;ENSG00000255018	TRUE	FALSE	FALSE	FALSE
Alas1	ENSG00000023330;ENSG00000271272	TRUE	TRUE	FALSE	TRUE
ALDH1A3	ENSG00000184254;ENSG00000272639	FALSE	FALSE	FALSE	FALSE
ALDH1B1	ENSG00000137124	FALSE	FALSE	FALSE	FALSE
ALDH5A1	ENSG00000112294	TRUE	FALSE	FALSE	FALSE
ALDH7A1	ENSG00000164904;ENSG00000232292;ENSG00000234489;ENSG00000243853;ENSG00000251400	TRUE	FALSE	FALSE	FALSE
AMDHD2	ENSG00000259784	FALSE	FALSE	FALSE	FALSE
AMIGO2	ENSG00000139211	TRUE	TRUE	TRUE	TRUE
ANAPC7	ENSG00000196510;ENSG00000258210	TRUE	FALSE	TRUE	TRUE
ANKH	ENSG00000154122	TRUE	TRUE	FALSE	TRUE
ANKRD18B	ENSG00000155282;ENSG00000170165;ENSG00000218577;ENSG00000230453;ENSG00000232471;ENSG00000237961;ENSG00000240240;ENSG00000253312	FALSE	FALSE	FALSE	FALSE
ANKRD40	ENSG00000154945	TRUE	FALSE	FALSE	FALSE
ANKS1A	ENSG00000064999	FALSE	FALSE	FALSE	FALSE
ANO4	ENSG00000151572	FALSE	TRUE	FALSE	TRUE
ANO6	ENSG00000177119	TRUE	TRUE	TRUE	TRUE
ANXA2	ENSG00000182718;ENSG00000213406;ENSG00000216740	TRUE	FALSE	FALSE	FALSE
ANXA3	ENSG00000138772	TRUE	FALSE	FALSE	FALSE
ANXA5	ENSG00000164111	TRUE	TRUE	FALSE	TRUE
APEX1	ENSG00000100823	TRUE	FALSE	FALSE	FALSE
Aph1a	ENSG00000117362	TRUE	FALSE	FALSE	FALSE
Aplp2	ENSG00000084234;Novelgene67	TRUE	TRUE	FALSE	TRUE
APMAP	ENSG00000101474	TRUE	FALSE	FALSE	FALSE
AREG	ENSG00000109321;ENSG00000205595	FALSE	FALSE	FALSE	FALSE
Arf6	ENSG00000165527;ENSG00000224448	FALSE	FALSE	FALSE	FALSE
ARFGEF1	ENSG00000066777	FALSE	FALSE	FALSE	FALSE
Arglu1	ENSG00000134884	TRUE	TRUE	TRUE	TRUE
ARHGAP17	ENSG00000140750;ENSG00000256439;ENSG00000258387;ENSG00000258894	TRUE	TRUE	FALSE	TRUE
ARHGAP21	ENSG00000107863;ENSG00000218418;ENSG00000262488	FALSE	FALSE	FALSE	FALSE
ARL6IP1	ENSG00000170540;ENSG00000225355;ENSG00000255014;ENSG00000255664;ENSG00000260342	TRUE	FALSE	FALSE	FALSE
ARMC5	ENSG00000140691	TRUE	FALSE	FALSE	FALSE
Arnt	ENSG00000143437	TRUE	FALSE	FALSE	FALSE
ARNTL2	ENSG00000029153;ENSG00000245311	FALSE	FALSE	FALSE	FALSE
ARSB	ENSG00000113273	FALSE	FALSE	FALSE	FALSE
ARSJ	ENSG00000180801	FALSE	FALSE	FALSE	FALSE
Asap1	ENSG00000153317	FALSE	FALSE	FALSE	FALSE
ASAP2	ENSG00000151693	FALSE	FALSE	FALSE	FALSE
ASPH	ENSG00000198363	TRUE	TRUE	TRUE	TRUE
ATF3	ENSG00000162772	TRUE	FALSE	FALSE	FALSE
ATF4	ENSG00000128272;ENSG00000213338;ENSG00000228218;ENSG00000231342;ENSG00000256167	TRUE	TRUE	FALSE	TRUE
ATP11C	ENSG00000101974	FALSE	FALSE	FALSE	FALSE
ATP13A3	ENSG00000133657	FALSE	FALSE	FALSE	FALSE
ATP2B1	ENSG00000070961;ENSG00000250316	TRUE	TRUE	TRUE	TRUE
ATP5A1	ENSG00000227682;ENSG00000243268;ENSG00000258877;ENSG00000263232	FALSE	FALSE	FALSE	FALSE
ATP5E	ENSG00000124172;ENSG00000250922	TRUE	FALSE	FALSE	FALSE
ATP5L	ENSG00000167283;ENSG00000219619;ENSG00000225176;ENSG00000232362;ENSG00000242561;ENSG00000249256;ENSG00000256280;ENSG00000259173;ENSG00000267189;ENSG00000267376;ENSG00000271332	TRUE	TRUE	FALSE	TRUE
ATP6V0A1	ENSG00000033627	TRUE	TRUE	TRUE	TRUE
Atp6v0d1	ENSG00000159720	TRUE	FALSE	FALSE	FALSE
ATXN10	ENSG00000130638	TRUE	FALSE	TRUE	TRUE
B4GALT2	ENSG00000117411	TRUE	FALSE	FALSE	FALSE
B4GALT7	ENSG00000027847	TRUE	FALSE	FALSE	FALSE
BACH2	ENSG00000112182;ENSG00000226455	FALSE	FALSE	FALSE	FALSE
BAG2	ENSG00000112208	FALSE	FALSE	FALSE	FALSE
BAG3	ENSG00000151929	TRUE	FALSE	FALSE	FALSE
BAG5	ENSG00000166170	TRUE	TRUE	TRUE	TRUE
BAG6	ENSG00000204463	TRUE	TRUE	FALSE	TRUE
BAHD1	ENSG00000140320;ENSG00000259211	FALSE	TRUE	TRUE	TRUE
BANF1	ENSG00000175334;ENSG00000223828;ENSG00000225935;ENSG00000230306;ENSG00000237758;ENSG00000258531	TRUE	FALSE	FALSE	FALSE
BASP1	ENSG00000176788;ENSG00000230535	TRUE	FALSE	FALSE	FALSE
BCL2L1	ENSG00000171552	TRUE	TRUE	TRUE	TRUE
BCL2L13	ENSG00000099968	TRUE	FALSE	FALSE	FALSE
BIRC3	ENSG00000023445	TRUE	TRUE	FALSE	TRUE
BIVM	ENSG00000134897	FALSE	TRUE	FALSE	TRUE
BLMH	ENSG00000108578;Novelgene176	TRUE	FALSE	FALSE	FALSE
BMF	ENSG00000104081	FALSE	FALSE	FALSE	FALSE
BMP6	ENSG00000153162	FALSE	FALSE	FALSE	FALSE
BMPR1A	ENSG00000107779;ENSG00000219642;ENSG00000232460	FALSE	FALSE	FALSE	FALSE
BMPR2	ENSG00000204217	FALSE	FALSE	FALSE	FALSE
BNIP2	ENSG00000140299	TRUE	FALSE	FALSE	FALSE
BNIP3L	ENSG00000104765	TRUE	FALSE	FALSE	FALSE
BOD1	ENSG00000145919;ENSG00000215368;ENSG00000263460	TRUE	FALSE	FALSE	FALSE
BRCA1	ENSG00000012048;ENSG00000267595	FALSE	FALSE	FALSE	FALSE
BRD8	ENSG00000112983	TRUE	TRUE	FALSE	TRUE
BRD9	ENSG00000028310;ENSG00000249908;ENSG00000254736	TRUE	FALSE	FALSE	FALSE
BTBD1	ENSG00000064726	TRUE	FALSE	FALSE	FALSE
BTN2A2	ENSG00000124508	FALSE	FALSE	FALSE	FALSE
BUB1B	ENSG00000156970	TRUE	FALSE	FALSE	FALSE
bzw1	ENSG00000082153;ENSG00000198406;ENSG00000236686	TRUE	FALSE	FALSE	FALSE
BZW2	ENSG00000136261;ENSG00000235837	TRUE	TRUE	FALSE	TRUE
C11orf95	ENSG00000188070	FALSE	FALSE	FALSE	FALSE
C12orf10	ENSG00000139637;ENSG00000255965	TRUE	FALSE	FALSE	FALSE
C12orf49	ENSG00000111412;ENSG00000238188;ENSG00000254973;ENSG00000261748;ENSG00000271173	TRUE	FALSE	FALSE	FALSE
C1GALT1C1	ENSG00000171155	FALSE	FALSE	FALSE	FALSE
C1orf198	ENSG00000119280	TRUE	FALSE	FALSE	FALSE
C1orf50	ENSG00000164008	TRUE	TRUE	FALSE	TRUE
C1S	ENSG00000182326	TRUE	FALSE	FALSE	FALSE
C2CD4A	ENSG00000198535	FALSE	FALSE	FALSE	FALSE
C3	ENSG00000125730;ENSG00000253303;ENSG00000253367;ENSG00000253462;ENSG00000254053	TRUE	TRUE	FALSE	TRUE
C3orf58	ENSG00000181744	FALSE	TRUE	FALSE	TRUE
C4orf46	ENSG00000205208;ENSG00000206168;ENSG00000254352;ENSG00000270655	TRUE	FALSE	FALSE	FALSE
C5	ENSG00000106804	FALSE	FALSE	FALSE	FALSE
C5orf22	ENSG00000082213	TRUE	FALSE	FALSE	FALSE
C5orf42	ENSG00000197603	TRUE	TRUE	FALSE	TRUE
C8orf4	ENSG00000176907	FALSE	FALSE	FALSE	FALSE
CA12	ENSG00000074410	TRUE	TRUE	TRUE	TRUE
CACHD1	ENSG00000158966	FALSE	FALSE	FALSE	FALSE
CACNA2D3	ENSG00000157445;ENSG00000243715	FALSE	FALSE	FALSE	FALSE
CADM1	ENSG00000182985	FALSE	FALSE	FALSE	FALSE
CALCOCO1	ENSG00000012822	TRUE	FALSE	FALSE	FALSE
CALR	ENSG00000179218;ENSG00000227742	TRUE	FALSE	FALSE	FALSE
CAPN2	ENSG00000162909	TRUE	TRUE	TRUE	TRUE
CAPZB	ENSG00000077549;ENSG00000231723	TRUE	TRUE	TRUE	TRUE
CASC4	ENSG00000166734;ENSG00000238132;ENSG00000259595	FALSE	TRUE	FALSE	TRUE
CASP8AP2	ENSG00000118412	FALSE	FALSE	TRUE	TRUE
CAST	ENSG00000153113;ENSG00000249180	TRUE	TRUE	FALSE	TRUE
Cblb	ENSG00000114423	FALSE	FALSE	FALSE	FALSE
CBX2	ENSG00000173894	TRUE	FALSE	FALSE	FALSE
CCAR1	ENSG00000060339;Novelgene43	FALSE	FALSE	FALSE	FALSE
CCDC124	ENSG00000007080	TRUE	TRUE	TRUE	TRUE
CCDC126	ENSG00000169193	TRUE	FALSE	FALSE	FALSE
CCDC150	ENSG00000144395	FALSE	FALSE	FALSE	FALSE
CCDC18	ENSG00000122483	FALSE	TRUE	FALSE	TRUE
CCDC59	ENSG00000133773;ENSG00000219553;ENSG00000259140	TRUE	FALSE	FALSE	FALSE
CCDC6	ENSG00000108091	FALSE	FALSE	FALSE	FALSE
CCDC88C	ENSG00000015133	FALSE	FALSE	FALSE	FALSE
CCL2	ENSG00000108691	TRUE	FALSE	FALSE	FALSE
CCL7	ENSG00000108688	FALSE	FALSE	FALSE	FALSE
CCL8	ENSG00000108700	FALSE	FALSE	FALSE	FALSE
CCNB1	ENSG00000134057	TRUE	TRUE	TRUE	TRUE
CCNE2	ENSG00000175305	TRUE	TRUE	FALSE	TRUE
CCNG2	ENSG00000138764;ENSG00000258112	FALSE	FALSE	FALSE	FALSE
CCNH	ENSG00000134480;ENSG00000251433	TRUE	TRUE	TRUE	TRUE
CCNO	ENSG00000152669	TRUE	FALSE	FALSE	FALSE
CCNY	ENSG00000108100	FALSE	FALSE	FALSE	FALSE
CCT3	ENSG00000163468;ENSG00000253951	TRUE	FALSE	FALSE	FALSE
CD44	ENSG00000026508	TRUE	TRUE	FALSE	TRUE
CD55	ENSG00000196352	TRUE	TRUE	FALSE	TRUE
CD59	ENSG00000085063	TRUE	FALSE	FALSE	FALSE
CD83	ENSG00000112149;ENSG00000219738	FALSE	FALSE	FALSE	FALSE
CDC14B	ENSG00000081377	FALSE	FALSE	FALSE	FALSE
CDC23	ENSG00000094880	TRUE	FALSE	TRUE	TRUE
CDC25A	ENSG00000164045	FALSE	FALSE	FALSE	FALSE
CDC25B	ENSG00000101224	TRUE	TRUE	TRUE	TRUE
CDC27	ENSG00000004897;ENSG00000233786;ENSG00000237447;ENSG00000261872	TRUE	FALSE	FALSE	FALSE
CDC6	ENSG00000094804	TRUE	FALSE	FALSE	FALSE
CDK17	ENSG00000059758	FALSE	FALSE	FALSE	FALSE
CDKL5	ENSG00000008086	FALSE	FALSE	FALSE	FALSE
CEBPG	ENSG00000153879	TRUE	FALSE	FALSE	FALSE
CENPJ	ENSG00000151849	FALSE	FALSE	FALSE	FALSE
CENPW	ENSG00000203760;ENSG00000258993	TRUE	FALSE	FALSE	FALSE
CEP170	ENSG00000143702;ENSG00000154608	TRUE	TRUE	FALSE	TRUE
CEP70	ENSG00000114107	FALSE	FALSE	FALSE	FALSE
CFLAR	ENSG00000226312	FALSE	FALSE	FALSE	FALSE
CGGBP1	ENSG00000163320	TRUE	TRUE	FALSE	TRUE
CHAF1B	ENSG00000159259;ENSG00000219088	TRUE	TRUE	TRUE	TRUE
CHD1L	ENSG00000131778	TRUE	FALSE	FALSE	FALSE
Chd2	ENSG00000173575	TRUE	FALSE	TRUE	TRUE
CHD9	ENSG00000177200	TRUE	FALSE	FALSE	FALSE
CHI3L1	ENSG00000133048	FALSE	FALSE	FALSE	FALSE
CHKA	ENSG00000110721	FALSE	FALSE	FALSE	FALSE
CHMP3	ENSG00000115561;ENSG00000249884;ENSG00000257991	TRUE	TRUE	FALSE	TRUE
CHP1	ENSG00000187446;ENSG00000213073;ENSG00000226153;ENSG00000248930	TRUE	FALSE	FALSE	FALSE
CHRNA9	ENSG00000174343	TRUE	FALSE	FALSE	FALSE
CHSY1	ENSG00000131873;ENSG00000255463	FALSE	FALSE	FALSE	FALSE
CHTF8	ENSG00000168802;ENSG00000233543;ENSG00000263203	TRUE	TRUE	TRUE	TRUE
CIZ1	ENSG00000148337	TRUE	FALSE	FALSE	FALSE
CKAP2L	ENSG00000169607;ENSG00000271461	FALSE	TRUE	TRUE	TRUE
Cks1b	ENSG00000173207;ENSG00000178556;ENSG00000225976;ENSG00000250972;ENSG00000254331;ENSG00000254551;ENSG00000255541;ENSG00000258788;ENSG00000268942	TRUE	FALSE	FALSE	FALSE
CLDN1	ENSG00000163347	FALSE	FALSE	FALSE	FALSE
CLEC16A	ENSG00000038532	TRUE	TRUE	FALSE	TRUE
CLN5	ENSG00000102805	TRUE	FALSE	TRUE	TRUE
CLPB	ENSG00000162129	TRUE	FALSE	TRUE	TRUE
CLU	ENSG00000120885;Novelgene398	TRUE	TRUE	FALSE	TRUE
CNNM2	ENSG00000148842	FALSE	FALSE	FALSE	FALSE
CNNM4	ENSG00000158158	FALSE	FALSE	FALSE	FALSE
CNPPD1	ENSG00000115649	TRUE	TRUE	TRUE	TRUE
COG1	ENSG00000166685;ENSG00000264860	TRUE	TRUE	FALSE	TRUE
COL14A1	ENSG00000187955	FALSE	FALSE	FALSE	FALSE
COL15A1	ENSG00000204291	FALSE	FALSE	FALSE	FALSE
COL25A1	ENSG00000188517	FALSE	FALSE	FALSE	FALSE
COL4A4	ENSG00000081052	FALSE	FALSE	FALSE	FALSE
COL6A1	ENSG00000142156	TRUE	TRUE	TRUE	TRUE
COL6A3	ENSG00000163359	FALSE	FALSE	FALSE	FALSE
COMMD3	ENSG00000148444	TRUE	TRUE	FALSE	TRUE
COMMD5	ENSG00000170619;ENSG00000173966	TRUE	FALSE	FALSE	FALSE
COMMD7	ENSG00000149600	TRUE	FALSE	FALSE	FALSE
COMMD9	ENSG00000110442	TRUE	FALSE	FALSE	FALSE
COPB2	ENSG00000184432	TRUE	TRUE	FALSE	TRUE
COPG1	ENSG00000181789	TRUE	FALSE	FALSE	FALSE
COQ2	ENSG00000173085	TRUE	FALSE	FALSE	FALSE
COX20	ENSG00000188206;ENSG00000203667;ENSG00000213025;ENSG00000235013;ENSG00000267084	TRUE	FALSE	FALSE	FALSE
COX6A1	ENSG00000111775;ENSG00000216710;ENSG00000223986;ENSG00000225583;ENSG00000226324;ENSG00000226976;ENSG00000227979;ENSG00000234108;ENSG00000250984;ENSG00000254437	TRUE	FALSE	FALSE	FALSE
COX7C	ENSG00000127184;ENSG00000230609;ENSG00000235449;ENSG00000235957;ENSG00000254478;ENSG00000270902	TRUE	FALSE	TRUE	TRUE
CPA4	ENSG00000128510	TRUE	FALSE	FALSE	FALSE
CPS1	ENSG00000021826	TRUE	FALSE	FALSE	FALSE
CREB3L2	ENSG00000182158	TRUE	FALSE	TRUE	TRUE
CRIM1	ENSG00000150938;ENSG00000273090	FALSE	FALSE	FALSE	FALSE
CRISPLD2	ENSG00000103196	FALSE	FALSE	FALSE	FALSE
CRK	ENSG00000167193;ENSG00000262067	TRUE	FALSE	FALSE	FALSE
CRTAP	ENSG00000170275	TRUE	TRUE	FALSE	TRUE
Cry2	ENSG00000121671	TRUE	FALSE	FALSE	FALSE
CS	ENSG00000062485;ENSG00000216352;ENSG00000228872;ENSG00000241218;ENSG00000268032	TRUE	FALSE	TRUE	TRUE
CSE1L	ENSG00000124207	TRUE	TRUE	TRUE	TRUE
CSGALNACT1	ENSG00000147408	FALSE	FALSE	FALSE	FALSE
CSRP2	ENSG00000175183;ENSG00000249098	TRUE	FALSE	FALSE	FALSE
CTAGE4	ENSG00000256178	FALSE	FALSE	FALSE	FALSE
CTGF	ENSG00000118523	FALSE	FALSE	FALSE	FALSE
Ctnna1	ENSG00000249026;ENSG00000270422	FALSE	FALSE	FALSE	FALSE
CTNNAL1	ENSG00000119326	TRUE	FALSE	TRUE	TRUE
Ctnnb1	ENSG00000168036	TRUE	FALSE	FALSE	FALSE
CTTNBP2	ENSG00000077063	FALSE	FALSE	FALSE	FALSE
CUTA	ENSG00000112514	TRUE	FALSE	FALSE	FALSE
CXCL1	ENSG00000163739;ENSG00000250339	FALSE	FALSE	FALSE	FALSE
CXCR4	ENSG00000121966	TRUE	TRUE	TRUE	TRUE
CYB5B	ENSG00000103018;ENSG00000259509	TRUE	FALSE	FALSE	FALSE
CYBRD1	ENSG00000071967	TRUE	FALSE	FALSE	FALSE
CYLD	ENSG00000083799	FALSE	FALSE	FALSE	FALSE
CYP1B1	ENSG00000138061	TRUE	FALSE	FALSE	FALSE
CYP20A1	ENSG00000119004	FALSE	FALSE	FALSE	FALSE
CYP24A1	ENSG00000019186	FALSE	FALSE	FALSE	FALSE
CYR61	ENSG00000142871	FALSE	FALSE	FALSE	FALSE
DAB2	ENSG00000153071	FALSE	TRUE	FALSE	TRUE
Dad1	ENSG00000129562	TRUE	FALSE	FALSE	FALSE
DAP3	ENSG00000132676;ENSG00000225082;ENSG00000228507	TRUE	TRUE	FALSE	TRUE
DBN1	ENSG00000113758	TRUE	TRUE	TRUE	TRUE
DBNDD2	ENSG00000244274;ENSG00000254806	TRUE	FALSE	FALSE	FALSE
DCAF12	ENSG00000198876	FALSE	FALSE	FALSE	FALSE
DCLK1	ENSG00000133083	FALSE	FALSE	FALSE	FALSE
dctn1	ENSG00000204843	TRUE	TRUE	FALSE	TRUE
DCTN2	ENSG00000175203	TRUE	TRUE	FALSE	TRUE
DCUN1D1	ENSG00000043093;ENSG00000220695	TRUE	FALSE	FALSE	FALSE
DCXR	ENSG00000169738	TRUE	TRUE	FALSE	TRUE
DDIT3	ENSG00000175197	TRUE	TRUE	TRUE	TRUE
DDX19A	ENSG00000168872;ENSG00000261777	TRUE	FALSE	TRUE	TRUE
DDX31	ENSG00000125485	TRUE	TRUE	TRUE	TRUE
DDX42	ENSG00000198231	TRUE	TRUE	TRUE	TRUE
DDX47	ENSG00000213782	TRUE	FALSE	FALSE	FALSE
DDX52	ENSG00000141141;ENSG00000267668	TRUE	TRUE	TRUE	TRUE
DDX58	ENSG00000107201	FALSE	FALSE	FALSE	FALSE
DDX59	ENSG00000118197	FALSE	FALSE	FALSE	FALSE
DDX60	ENSG00000137628;ENSG00000224436	FALSE	FALSE	FALSE	FALSE
DDX60L	ENSG00000181381	TRUE	FALSE	FALSE	FALSE
DECR1	ENSG00000104325	TRUE	TRUE	TRUE	TRUE
DENND3	ENSG00000105339;ENSG00000250082	TRUE	TRUE	FALSE	TRUE
DENND5A	ENSG00000184014	TRUE	FALSE	FALSE	FALSE
DEPDC1	ENSG00000024526;ENSG00000232486;ENSG00000233589;ENSG00000259358	FALSE	FALSE	TRUE	TRUE
DEPDC7	ENSG00000121690	TRUE	FALSE	FALSE	FALSE
DESI2	ENSG00000121644;ENSG00000268723	FALSE	FALSE	FALSE	FALSE
DHTKD1	ENSG00000181192	TRUE	FALSE	FALSE	FALSE
DHX16	ENSG00000204560	TRUE	TRUE	TRUE	TRUE
DHX37	ENSG00000150990	TRUE	FALSE	FALSE	FALSE
DIP2B	ENSG00000066084	FALSE	TRUE	FALSE	TRUE
DLL3	ENSG00000090932	TRUE	TRUE	TRUE	TRUE
DMXL1	ENSG00000172869	FALSE	FALSE	FALSE	FALSE
DNAJB1	ENSG00000132002;ENSG00000213946;ENSG00000243483	TRUE	FALSE	FALSE	FALSE
DNAJB11	ENSG00000090520	TRUE	FALSE	TRUE	TRUE
DNAJB14	ENSG00000164031;ENSG00000259924	FALSE	FALSE	FALSE	FALSE
DNAJC11	ENSG00000007923	TRUE	FALSE	FALSE	FALSE
DNAJC16	ENSG00000116138	FALSE	TRUE	FALSE	TRUE
DNAJC3	ENSG00000102580	FALSE	FALSE	FALSE	FALSE
DNASE1	ENSG00000213918	FALSE	TRUE	FALSE	TRUE
DND1	ENSG00000256453;ENSG00000262539;ENSG00000264070	FALSE	FALSE	FALSE	FALSE
DNMT1	ENSG00000130816;Novelgene199	TRUE	FALSE	FALSE	FALSE
DOCK5	ENSG00000147459	FALSE	FALSE	FALSE	FALSE
DOLPP1	ENSG00000167130	TRUE	TRUE	TRUE	TRUE
DPY19L3	ENSG00000178904;ENSG00000270333	FALSE	FALSE	FALSE	FALSE
DPYSL3	ENSG00000113657	TRUE	FALSE	FALSE	FALSE
DRAM1	ENSG00000136048	TRUE	TRUE	TRUE	TRUE
DSCR3	ENSG00000157538;ENSG00000213083	TRUE	TRUE	TRUE	TRUE
DTWD1	ENSG00000104047;ENSG00000214280;ENSG00000243518	TRUE	FALSE	FALSE	FALSE
DUSP4	ENSG00000120875	FALSE	FALSE	FALSE	FALSE
DYNC1LI1	ENSG00000144635;ENSG00000250118	TRUE	FALSE	FALSE	FALSE
Dynll1	ENSG00000088986;ENSG00000205579;ENSG00000230614;ENSG00000235282;ENSG00000242151;ENSG00000248820;ENSG00000257231;ENSG00000258605	TRUE	FALSE	FALSE	FALSE
ECHS1	ENSG00000127884	TRUE	FALSE	FALSE	FALSE
EDEM1	ENSG00000134109;ENSG00000228480;ENSG00000268509	TRUE	FALSE	FALSE	FALSE
EDIL3	ENSG00000164176	FALSE	FALSE	FALSE	FALSE
EEF1G	ENSG00000186676;ENSG00000216518;ENSG00000226845;ENSG00000234125;ENSG00000234785;ENSG00000236290;ENSG00000240138;ENSG00000250346;ENSG00000254772;ENSG00000255508;Novelgene55	TRUE	TRUE	FALSE	TRUE
EEF2	ENSG00000167658;Novelgene198	TRUE	TRUE	TRUE	TRUE
EFEMP1	ENSG00000115380	TRUE	TRUE	TRUE	TRUE
EFNB2	ENSG00000125266	FALSE	FALSE	FALSE	FALSE
EFR3A	ENSG00000132294	FALSE	FALSE	FALSE	FALSE
EFTUD2	ENSG00000108883	TRUE	TRUE	FALSE	TRUE
EGLN1	ENSG00000135766	TRUE	FALSE	FALSE	FALSE
EGR1	ENSG00000120738	FALSE	FALSE	FALSE	FALSE
EHBP1	ENSG00000115504;ENSG00000226605;ENSG00000231609	TRUE	FALSE	FALSE	FALSE
EID1	ENSG00000235883;ENSG00000255302	FALSE	FALSE	TRUE	TRUE
EID2	ENSG00000176396;ENSG00000227842;Novelgene231	FALSE	FALSE	FALSE	FALSE
EIF1AX	ENSG00000173674;ENSG00000236698;ENSG00000258980	TRUE	FALSE	FALSE	FALSE
EIF2AK3	ENSG00000172071;ENSG00000225420	FALSE	FALSE	FALSE	FALSE
EIF2B1	ENSG00000111361	TRUE	TRUE	TRUE	TRUE
EIF3B	ENSG00000106263	TRUE	TRUE	FALSE	TRUE
EIF3F	ENSG00000175390;ENSG00000215719;ENSG00000233426;ENSG00000234643;ENSG00000255996	TRUE	TRUE	TRUE	TRUE
EIF3L	ENSG00000100129;ENSG00000226086;ENSG00000233837;ENSG00000258501	TRUE	TRUE	FALSE	TRUE
Eif4a2	ENSG00000156976;ENSG00000224781;ENSG00000227382;ENSG00000255490;ENSG00000267336	TRUE	TRUE	TRUE	TRUE
Eif4a3	ENSG00000141543	TRUE	TRUE	TRUE	TRUE
Eif4e	ENSG00000214366;ENSG00000229944;ENSG00000232968;ENSG00000233578;ENSG00000244199	FALSE	FALSE	FALSE	FALSE
EIF5	ENSG00000100664;ENSG00000215319	TRUE	TRUE	FALSE	TRUE
ELAC2	ENSG00000006744	TRUE	FALSE	FALSE	FALSE
Elof1	ENSG00000130165	TRUE	FALSE	FALSE	FALSE
ELOVL5	ENSG00000012660	TRUE	TRUE	TRUE	TRUE
ELOVL7	ENSG00000164181	FALSE	FALSE	FALSE	FALSE
EML4	ENSG00000143924	TRUE	FALSE	FALSE	FALSE
EMP2	ENSG00000213853;ENSG00000231655	TRUE	TRUE	TRUE	TRUE
ENAH	ENSG00000154380;ENSG00000214147	FALSE	FALSE	FALSE	FALSE
ENTPD4	ENSG00000197217	FALSE	FALSE	FALSE	FALSE
ENTPD7	ENSG00000198018	FALSE	FALSE	FALSE	FALSE
EPGN	ENSG00000182585	TRUE	FALSE	FALSE	FALSE
EPHA7	ENSG00000135333	FALSE	FALSE	FALSE	FALSE
ERCC4	ENSG00000175595;ENSG00000262732	TRUE	FALSE	FALSE	FALSE
ERCC5	ENSG00000134899;ENSG00000270181	TRUE	FALSE	FALSE	FALSE
ERCC6L2	ENSG00000182150	FALSE	FALSE	FALSE	FALSE
EREG	ENSG00000124882	FALSE	FALSE	FALSE	FALSE
ERLIN1	ENSG00000107566	TRUE	TRUE	TRUE	TRUE
ERLIN2	ENSG00000147475	TRUE	FALSE	FALSE	FALSE
ERRFI1	ENSG00000116285	FALSE	FALSE	FALSE	FALSE
ERVK13-1	ENSG00000260565;ENSG00000271270	TRUE	FALSE	FALSE	FALSE
ESD	ENSG00000139684;ENSG00000219314;ENSG00000257146	TRUE	FALSE	FALSE	FALSE
ETAA1	ENSG00000143971	FALSE	FALSE	FALSE	FALSE
ETV6	ENSG00000139083	FALSE	FALSE	FALSE	FALSE
EXOG	ENSG00000157036;ENSG00000263748	TRUE	FALSE	FALSE	FALSE
EXOSC2	ENSG00000130713	TRUE	FALSE	FALSE	FALSE
EZR	ENSG00000092820;ENSG00000243635	TRUE	TRUE	TRUE	TRUE
F2R	ENSG00000181104	FALSE	FALSE	TRUE	TRUE
F3	ENSG00000117525;ENSG00000254392	TRUE	FALSE	FALSE	FALSE
FAH	ENSG00000103876	TRUE	FALSE	FALSE	FALSE
FAM107B	ENSG00000065809	FALSE	TRUE	FALSE	TRUE
FAM111A	ENSG00000166801	FALSE	FALSE	FALSE	FALSE
FAM111B	ENSG00000189057	TRUE	TRUE	FALSE	TRUE
FAM118A	ENSG00000100376	FALSE	FALSE	FALSE	FALSE
FAM131A	ENSG00000175182	TRUE	FALSE	FALSE	FALSE
FAM133A	ENSG00000179083	FALSE	FALSE	FALSE	FALSE
FAM13A	ENSG00000138640;ENSG00000248019	FALSE	FALSE	FALSE	FALSE
FAM160B1	ENSG00000151553	FALSE	FALSE	FALSE	FALSE
FAM173B	ENSG00000150756;ENSG00000271379	TRUE	FALSE	FALSE	FALSE
FAM189A2	ENSG00000135063	FALSE	FALSE	FALSE	FALSE
FAM192A	ENSG00000172775;ENSG00000231841	TRUE	FALSE	FALSE	FALSE
FAM204A	ENSG00000165669;ENSG00000230902;ENSG00000233040;ENSG00000258552	TRUE	TRUE	FALSE	TRUE
FAM208A	ENSG00000163946	FALSE	FALSE	FALSE	FALSE
FAM208B	ENSG00000108021	FALSE	FALSE	FALSE	FALSE
FAM210A	ENSG00000177150	TRUE	FALSE	FALSE	FALSE
FAM222B	ENSG00000173065	FALSE	FALSE	FALSE	FALSE
FAM64A	ENSG00000129195;ENSG00000216425;ENSG00000217653;ENSG00000226261;ENSG00000248340	TRUE	FALSE	FALSE	FALSE
FAM98A	ENSG00000119812	TRUE	TRUE	TRUE	TRUE
FAS	ENSG00000026103	TRUE	FALSE	FALSE	FALSE
Fbl	ENSG00000105202;ENSG00000248376	TRUE	FALSE	FALSE	FALSE
FBLIM1	ENSG00000162458;ENSG00000213489;ENSG00000254871	FALSE	FALSE	FALSE	FALSE
FBLN5	ENSG00000140092	FALSE	FALSE	FALSE	FALSE
FBLN7	ENSG00000144152	FALSE	FALSE	FALSE	FALSE
FBRSL1	ENSG00000112787;ENSG00000241439	FALSE	FALSE	TRUE	TRUE
FBXL19	ENSG00000099364	FALSE	FALSE	FALSE	FALSE
FBXL4	ENSG00000112234	FALSE	FALSE	TRUE	TRUE
FBXO36	ENSG00000153832;ENSG00000266117	TRUE	FALSE	FALSE	FALSE
FBXO4	ENSG00000151876	TRUE	FALSE	FALSE	FALSE
Fbxw11	ENSG00000072803;ENSG00000229635;ENSG00000230870	TRUE	FALSE	FALSE	FALSE
FECH	ENSG00000066926;ENSG00000235534	TRUE	FALSE	FALSE	FALSE
FEN1	ENSG00000168496;ENSG00000215873	TRUE	FALSE	FALSE	FALSE
FER	ENSG00000151422;ENSG00000232149	FALSE	FALSE	FALSE	FALSE
FGD6	ENSG00000180263	FALSE	FALSE	FALSE	FALSE
FGF11	ENSG00000161958;ENSG00000262880;ENSG00000272884	FALSE	FALSE	FALSE	FALSE
FGFR4	ENSG00000160867	FALSE	FALSE	FALSE	FALSE
FITM2	ENSG00000197296	TRUE	FALSE	TRUE	TRUE
FIZ1	ENSG00000179943	FALSE	FALSE	FALSE	FALSE
FKBP14	ENSG00000106080	TRUE	FALSE	FALSE	FALSE
FKBP2	ENSG00000173486	TRUE	TRUE	FALSE	TRUE
FKBP4	ENSG00000004478;ENSG00000235256;ENSG00000242301;ENSG00000251463;ENSG00000258092;ENSG00000268234;ENSG00000268342;ENSG00000268819;ENSG00000269474;ENSG00000269692	TRUE	TRUE	FALSE	TRUE
FKBP9	ENSG00000122642;ENSG00000176826	TRUE	FALSE	FALSE	FALSE
FKTN	ENSG00000106692	FALSE	FALSE	FALSE	FALSE
Flnc	ENSG00000128591;ENSG00000224163;ENSG00000258021	FALSE	FALSE	FALSE	FALSE
FN1	ENSG00000115414	FALSE	TRUE	FALSE	TRUE
FNDC3A	ENSG00000102531;ENSG00000224869	FALSE	FALSE	FALSE	FALSE
FOXC1	ENSG00000054598	FALSE	FALSE	FALSE	FALSE
FOXF2	ENSG00000137273	FALSE	FALSE	FALSE	FALSE
FOXQ1	ENSG00000164379	FALSE	FALSE	FALSE	FALSE
FRAS1	ENSG00000138759	FALSE	FALSE	FALSE	FALSE
FSTL1	ENSG00000163430	TRUE	FALSE	FALSE	FALSE
FUBP3	ENSG00000107164	TRUE	FALSE	FALSE	FALSE
FUT4	ENSG00000196371;ENSG00000255929	FALSE	FALSE	FALSE	FALSE
FZD5	ENSG00000163251	FALSE	FALSE	FALSE	FALSE
G0S2	ENSG00000123689	FALSE	FALSE	FALSE	FALSE
GADD45A	ENSG00000116717	TRUE	FALSE	TRUE	TRUE
GALE	ENSG00000117308	TRUE	FALSE	FALSE	FALSE
GALNT1	ENSG00000141429;ENSG00000242097;ENSG00000267526	FALSE	FALSE	FALSE	FALSE
GALNT3	ENSG00000115339	FALSE	FALSE	FALSE	FALSE
GAPVD1	ENSG00000165219	TRUE	FALSE	FALSE	FALSE
GATAD2B	ENSG00000143614	FALSE	FALSE	FALSE	FALSE
GBAS	ENSG00000146729;ENSG00000271583	TRUE	FALSE	FALSE	FALSE
GBP3	ENSG00000117226	FALSE	FALSE	FALSE	FALSE
GCLC	ENSG00000001084	FALSE	FALSE	FALSE	FALSE
GCLM	ENSG00000023909	TRUE	TRUE	TRUE	TRUE
GCNT1	ENSG00000187210;ENSG00000219653;ENSG00000231047;ENSG00000236474;ENSG00000237620;ENSG00000249206	FALSE	FALSE	FALSE	FALSE
GDA	ENSG00000119125	FALSE	FALSE	FALSE	FALSE
GFPT2	ENSG00000131459	TRUE	FALSE	FALSE	FALSE
GGA1	ENSG00000100083	TRUE	FALSE	FALSE	FALSE
GHITM	ENSG00000165678	FALSE	FALSE	FALSE	FALSE
GINS4	ENSG00000147536;ENSG00000253133	TRUE	TRUE	FALSE	TRUE
GK	ENSG00000178146;ENSG00000198814;ENSG00000243055	FALSE	FALSE	FALSE	FALSE
GLB1L	ENSG00000163521	FALSE	FALSE	FALSE	FALSE
GLE1	ENSG00000119392	TRUE	FALSE	FALSE	FALSE
GLI2	ENSG00000074047	FALSE	FALSE	FALSE	FALSE
GLI3	ENSG00000106571	FALSE	FALSE	FALSE	FALSE
GLIPR1	ENSG00000139278	TRUE	FALSE	FALSE	FALSE
GLOD4	ENSG00000167699	TRUE	TRUE	FALSE	TRUE
GLP2R	ENSG00000065325	FALSE	FALSE	FALSE	FALSE
GLRX	ENSG00000118990;ENSG00000228234;ENSG00000258544	FALSE	FALSE	FALSE	FALSE
GLRX3	ENSG00000108010;ENSG00000216657	TRUE	FALSE	TRUE	TRUE
GLT8D2	ENSG00000120820	TRUE	FALSE	FALSE	FALSE
GLTSCR1	ENSG00000063169	FALSE	FALSE	FALSE	FALSE
GLUL	ENSG00000135821;ENSG00000178723;ENSG00000215043;ENSG00000254572;ENSG00000254765;ENSG00000257915;ENSG00000270978	TRUE	FALSE	FALSE	FALSE
GNB5	ENSG00000069966;ENSG00000259709	TRUE	FALSE	FALSE	FALSE
GNG12	ENSG00000172380	FALSE	FALSE	FALSE	FALSE
GNG4	ENSG00000168243	FALSE	FALSE	FALSE	FALSE
Gng5	ENSG00000133136;ENSG00000174021;ENSG00000213536;ENSG00000234590;ENSG00000253216;ENSG00000254949	TRUE	FALSE	FALSE	FALSE
GNPDA1	ENSG00000113552	TRUE	FALSE	FALSE	FALSE
GOLIM4	ENSG00000173905	FALSE	FALSE	FALSE	FALSE
GOLM1	ENSG00000135052;ENSG00000271075	TRUE	TRUE	FALSE	TRUE
GORASP1	ENSG00000114745	TRUE	FALSE	FALSE	FALSE
GOT2	ENSG00000125166;ENSG00000214745;ENSG00000230849;ENSG00000231900;ENSG00000232392;ENSG00000233634;ENSG00000233719;ENSG00000256450	TRUE	FALSE	FALSE	FALSE
GPD1L	ENSG00000152642	FALSE	FALSE	FALSE	FALSE
GPNMB	ENSG00000136235	FALSE	FALSE	FALSE	FALSE
GPR137B	ENSG00000077585	FALSE	FALSE	FALSE	FALSE
GPR155	ENSG00000163328	FALSE	FALSE	FALSE	FALSE
GPR173	ENSG00000184194	FALSE	FALSE	FALSE	FALSE
GPT2	ENSG00000166123	TRUE	FALSE	FALSE	FALSE
GRAMD1B	ENSG00000023171	TRUE	FALSE	FALSE	FALSE
GREM1	ENSG00000166923	FALSE	FALSE	FALSE	FALSE
GSTM3	ENSG00000134202;ENSG00000226878;ENSG00000241720	FALSE	FALSE	FALSE	FALSE
GTF2A1	ENSG00000165417;Novelgene121	FALSE	FALSE	FALSE	FALSE
GTF2H5	ENSG00000272047	TRUE	TRUE	TRUE	TRUE
GTPBP4	ENSG00000107937	TRUE	FALSE	FALSE	FALSE
GYG1	ENSG00000163754;ENSG00000231095;ENSG00000237099;ENSG00000251633	TRUE	FALSE	FALSE	FALSE
H1F0	ENSG00000189060;Novelgene275	FALSE	FALSE	FALSE	FALSE
HBEGF	ENSG00000113070	FALSE	FALSE	FALSE	FALSE
HCFC2	ENSG00000111727;ENSG00000232087	FALSE	FALSE	FALSE	FALSE
HCN3	ENSG00000143630	FALSE	FALSE	FALSE	FALSE
HDGF	ENSG00000143321;ENSG00000227183;Novelgene05	TRUE	TRUE	TRUE	TRUE
HDGFRP3	ENSG00000166503;ENSG00000234466	TRUE	FALSE	FALSE	FALSE
HDLBP	ENSG00000115677;ENSG00000229911	TRUE	FALSE	FALSE	FALSE
HEATR3	ENSG00000155393	TRUE	TRUE	FALSE	TRUE
HERC6	ENSG00000138642	FALSE	FALSE	FALSE	FALSE
HERPUD1	ENSG00000051108	TRUE	FALSE	FALSE	FALSE
HES1	ENSG00000114315	FALSE	FALSE	TRUE	TRUE
HEXA	ENSG00000213614;ENSG00000261460	TRUE	FALSE	FALSE	FALSE
HGSNAT	ENSG00000165102	TRUE	FALSE	FALSE	FALSE
HHAT	ENSG00000054392	FALSE	FALSE	FALSE	FALSE
HIBADH	ENSG00000106049	TRUE	TRUE	TRUE	TRUE
HIP1	ENSG00000127946	TRUE	FALSE	TRUE	TRUE
HIPK2	ENSG00000064393	FALSE	FALSE	FALSE	FALSE
HIST1H1C	ENSG00000187837	FALSE	FALSE	FALSE	FALSE
HIST1H2BK	ENSG00000197903;ENSG00000226908;ENSG00000240912	FALSE	FALSE	FALSE	FALSE
HIST2H2BE	ENSG00000184678;ENSG00000196226	FALSE	FALSE	FALSE	FALSE
HLA-C	ENSG00000204525;ENSG00000231130	TRUE	FALSE	FALSE	FALSE
HMGN1	ENSG00000172186;ENSG00000205581;ENSG00000217135;ENSG00000224040;ENSG00000224070;ENSG00000224519;ENSG00000224555;ENSG00000224755;ENSG00000226977;ENSG00000227760;ENSG00000229046;ENSG00000229237;ENSG00000230942;ENSG00000234927;ENSG00000235028;ENSG00000235734;ENSG00000237589;ENSG00000239539;ENSG00000239614;ENSG00000241120;ENSG00000247911;ENSG00000248336;ENSG00000249439;ENSG00000249503;ENSG00000249619…	TRUE	FALSE	FALSE	FALSE
HNRNPD	ENSG00000138668;ENSG00000217811;ENSG00000232794	TRUE	TRUE	TRUE	TRUE
Hnrnph1	ENSG00000169045;ENSG00000213924;ENSG00000220305;ENSG00000227538;ENSG00000248854	TRUE	FALSE	TRUE	TRUE
HNRNPK	ENSG00000165119;ENSG00000227347;ENSG00000243547;ENSG00000250662;ENSG00000250859;ENSG00000251557	TRUE	TRUE	FALSE	TRUE
HNRNPU	ENSG00000153187;ENSG00000259051;Novelgene08	TRUE	TRUE	TRUE	TRUE
HP1BP3	ENSG00000127483	FALSE	FALSE	FALSE	FALSE
HPD	ENSG00000158104;ENSG00000256811	TRUE	FALSE	FALSE	FALSE
HS2ST1	ENSG00000153936;ENSG00000267561	FALSE	FALSE	FALSE	FALSE
HSBP1	ENSG00000166530;ENSG00000248350;ENSG00000258650	FALSE	FALSE	FALSE	FALSE
HSD17B10	ENSG00000072506	TRUE	FALSE	FALSE	FALSE
HSD17B12	ENSG00000149084;ENSG00000213078;ENSG00000226405	TRUE	FALSE	FALSE	FALSE
HSD17B4	ENSG00000133835;ENSG00000253336	TRUE	FALSE	FALSE	FALSE
HSPA13	ENSG00000155304	TRUE	FALSE	FALSE	FALSE
HSPA5	ENSG00000044574;ENSG00000215895;ENSG00000250746	FALSE	FALSE	FALSE	FALSE
HTATIP2	ENSG00000109854	TRUE	FALSE	FALSE	FALSE
HTRA1	ENSG00000166033	FALSE	FALSE	FALSE	FALSE
HYAL1	ENSG00000114378	TRUE	FALSE	TRUE	TRUE
HYOU1	ENSG00000149428	TRUE	FALSE	FALSE	FALSE
IDH3B	ENSG00000101365	TRUE	TRUE	TRUE	TRUE
IDI1	ENSG00000067064;ENSG00000231071;ENSG00000237939;ENSG00000253654	TRUE	FALSE	FALSE	FALSE
IDNK	ENSG00000148057	TRUE	FALSE	FALSE	FALSE
IFI44L	ENSG00000137959	FALSE	FALSE	FALSE	FALSE
IFIT3	ENSG00000119917	FALSE	FALSE	FALSE	FALSE
IFNAR1	ENSG00000142166	TRUE	FALSE	FALSE	FALSE
IFT80	ENSG00000068885;ENSG00000259619;Novelgene301	FALSE	FALSE	FALSE	FALSE
IGF1R	ENSG00000140443;Novelgene139	TRUE	TRUE	TRUE	TRUE
IGF2BP1	ENSG00000159217;ENSG00000250838	TRUE	TRUE	FALSE	TRUE
IGFBP3	ENSG00000146674	TRUE	FALSE	FALSE	FALSE
Ikbip	ENSG00000166130	TRUE	FALSE	TRUE	TRUE
IKZF5	ENSG00000095574	TRUE	FALSE	FALSE	FALSE
IL13RA1	ENSG00000131724	TRUE	FALSE	FALSE	FALSE
IL1B	ENSG00000125538	FALSE	FALSE	FALSE	FALSE
IL1R1	ENSG00000115594	FALSE	FALSE	FALSE	FALSE
IL24	ENSG00000162892	FALSE	FALSE	FALSE	FALSE
IL6	ENSG00000136244	TRUE	TRUE	TRUE	TRUE
IL7R	ENSG00000168685	TRUE	FALSE	FALSE	FALSE
IMPACT	ENSG00000154059;ENSG00000214890;ENSG00000256465;ENSG00000270328	TRUE	FALSE	FALSE	FALSE
INA	ENSG00000148798	FALSE	FALSE	FALSE	FALSE
INO80C	ENSG00000267140	FALSE	FALSE	FALSE	FALSE
INSIG1	ENSG00000186480	TRUE	FALSE	FALSE	FALSE
INSIG2	ENSG00000125629	TRUE	FALSE	FALSE	FALSE
INTS8	ENSG00000164941	FALSE	TRUE	FALSE	TRUE
INTS9	ENSG00000104299	TRUE	FALSE	FALSE	FALSE
INVS	ENSG00000119509	FALSE	FALSE	FALSE	FALSE
IPPK	ENSG00000127080;ENSG00000225585	TRUE	FALSE	FALSE	FALSE
IQCB1	ENSG00000173226;ENSG00000217539	TRUE	TRUE	FALSE	TRUE
Iqgap1	ENSG00000140575	TRUE	FALSE	FALSE	FALSE
IQGAP2	ENSG00000145703	FALSE	FALSE	FALSE	FALSE
ISG20	ENSG00000172183	TRUE	FALSE	FALSE	FALSE
ISG20L2	ENSG00000143319;ENSG00000220748;ENSG00000255710	TRUE	TRUE	TRUE	TRUE
ITCH	ENSG00000078747;ENSG00000231530;ENSG00000263766;ENSG00000265230;ENSG00000267025;Novelgene68	TRUE	FALSE	FALSE	FALSE
ITGA2	ENSG00000164171	FALSE	FALSE	FALSE	FALSE
ITGB3	ENSG00000259207;ENSG00000259753	FALSE	FALSE	FALSE	FALSE
ITGBL1	ENSG00000198542	FALSE	FALSE	FALSE	FALSE
ITPR1	ENSG00000150995	TRUE	TRUE	FALSE	TRUE
ITPRIPL2	ENSG00000205730;ENSG00000261427	FALSE	FALSE	FALSE	FALSE
IVNS1ABP	ENSG00000116679	TRUE	FALSE	FALSE	FALSE
JAGN1	ENSG00000171135	TRUE	FALSE	FALSE	FALSE
JAZF1	ENSG00000153814	TRUE	FALSE	FALSE	FALSE
JMJD6	ENSG00000070495	TRUE	FALSE	TRUE	TRUE
KBTBD2	ENSG00000170852	TRUE	FALSE	FALSE	FALSE
Kctd1	ENSG00000134504;ENSG00000204429	FALSE	FALSE	FALSE	FALSE
KCTD17	ENSG00000100379	TRUE	FALSE	FALSE	FALSE
KCTD2	ENSG00000180901	FALSE	FALSE	FALSE	FALSE
KCTD20	ENSG00000112078	TRUE	FALSE	FALSE	FALSE
KDELC2	ENSG00000178202	FALSE	FALSE	FALSE	FALSE
KDSR	ENSG00000119537	TRUE	FALSE	FALSE	FALSE
KIAA0040	ENSG00000235750	FALSE	FALSE	FALSE	FALSE
Kiaa0907	ENSG00000132680	TRUE	TRUE	FALSE	TRUE
KIAA1217	ENSG00000120549	FALSE	TRUE	FALSE	TRUE
KIAA1429	ENSG00000164944;ENSG00000230638	TRUE	TRUE	FALSE	TRUE
KIAA1524	ENSG00000163507	TRUE	TRUE	TRUE	TRUE
KIF14	ENSG00000118193	FALSE	FALSE	FALSE	FALSE
KIF23	ENSG00000137807;ENSG00000271660	TRUE	FALSE	FALSE	FALSE
KLF13	ENSG00000169926	FALSE	FALSE	FALSE	FALSE
KLHL28	ENSG00000179454	FALSE	FALSE	FALSE	FALSE
KLHL29	ENSG00000119771	FALSE	FALSE	FALSE	FALSE
KNTC1	ENSG00000184445	FALSE	FALSE	FALSE	FALSE
KRCC1	ENSG00000172086	TRUE	FALSE	FALSE	FALSE
KRI1	ENSG00000129347	TRUE	TRUE	TRUE	TRUE
KRT8	ENSG00000170421;ENSG00000213069;ENSG00000213538;ENSG00000213771;ENSG00000214282;ENSG00000214659;ENSG00000214930;ENSG00000217477;ENSG00000218186;ENSG00000220378;ENSG00000223657;ENSG00000223810;ENSG00000223940;ENSG00000224520;ENSG00000224928;ENSG00000226358;ENSG00000226502;ENSG00000227404;ENSG00000227913;ENSG00000228767;ENSG00000229320;ENSG00000229636;ENSG00000230615;ENSG00000230716;ENSG00000231203…	TRUE	TRUE	FALSE	TRUE
KYNU	ENSG00000115919;ENSG00000261987;ENSG00000263206;ENSG00000265746	TRUE	TRUE	TRUE	TRUE
LACC1	ENSG00000179630	FALSE	FALSE	FALSE	FALSE
LAMA3	ENSG00000053747	FALSE	FALSE	FALSE	FALSE
LAMA4	ENSG00000112769	FALSE	TRUE	FALSE	TRUE
Lamb1	ENSG00000091136	TRUE	FALSE	TRUE	TRUE
LAMC1	ENSG00000135862	FALSE	FALSE	FALSE	FALSE
LANCL1	ENSG00000115365	TRUE	FALSE	FALSE	FALSE
LANCL2	ENSG00000132434	TRUE	TRUE	TRUE	TRUE
LASP1	ENSG00000002834	TRUE	TRUE	TRUE	TRUE
LBR	ENSG00000143815	TRUE	FALSE	FALSE	FALSE
LCA5	ENSG00000135338	FALSE	FALSE	FALSE	FALSE
LCLAT1	ENSG00000172954	TRUE	FALSE	FALSE	FALSE
LENG9	ENSG00000182909	FALSE	FALSE	FALSE	FALSE
LIMCH1	ENSG00000064042	TRUE	TRUE	FALSE	TRUE
LIMD1	ENSG00000144791	FALSE	FALSE	FALSE	FALSE
LITAF	ENSG00000189067	TRUE	TRUE	TRUE	TRUE
LMBRD1	ENSG00000168216	TRUE	FALSE	FALSE	FALSE
LMBRD2	ENSG00000164187	FALSE	FALSE	FALSE	FALSE
LONP1	ENSG00000196365	TRUE	FALSE	FALSE	FALSE
LOX	ENSG00000113083	TRUE	FALSE	FALSE	FALSE
LPCAT4	ENSG00000176454	TRUE	FALSE	FALSE	FALSE
LPGAT1	ENSG00000123684;ENSG00000253793	FALSE	FALSE	FALSE	FALSE
LPL	ENSG00000175445	FALSE	FALSE	FALSE	FALSE
LPP	ENSG00000145012	FALSE	TRUE	TRUE	TRUE
LRIG2	ENSG00000198799	FALSE	FALSE	FALSE	FALSE
LRP11	ENSG00000120256;ENSG00000268592;ENSG00000273132	TRUE	FALSE	FALSE	FALSE
LRP8	ENSG00000157193;ENSG00000228838	FALSE	FALSE	FALSE	FALSE
Lsm6	ENSG00000164167;ENSG00000235681;ENSG00000257730;ENSG00000270447	TRUE	FALSE	FALSE	FALSE
LTBP1	ENSG00000049323	FALSE	FALSE	FALSE	FALSE
LYPLAL1	ENSG00000143353	TRUE	FALSE	FALSE	FALSE
LYRM2	ENSG00000083099;ENSG00000238066;ENSG00000260405;ENSG00000267113;ENSG00000267786	TRUE	TRUE	TRUE	TRUE
LYST	ENSG00000143669;ENSG00000235775	TRUE	TRUE	FALSE	TRUE
LZTS2	ENSG00000107816	FALSE	FALSE	TRUE	TRUE
M6PR	ENSG00000003056;ENSG00000228042	TRUE	FALSE	FALSE	FALSE
MAGT1	ENSG00000102158;ENSG00000232862	TRUE	FALSE	FALSE	FALSE
MAL2	ENSG00000147676	FALSE	FALSE	FALSE	FALSE
MALL	ENSG00000144063;ENSG00000240040	FALSE	FALSE	FALSE	FALSE
MAMDC2	ENSG00000165072;ENSG00000268364	FALSE	FALSE	FALSE	FALSE
MAML2	ENSG00000184384	FALSE	FALSE	FALSE	FALSE
MAN2A1	ENSG00000112893	FALSE	FALSE	TRUE	TRUE
MANF	ENSG00000145050	TRUE	FALSE	FALSE	FALSE
MAP1S	ENSG00000130479;ENSG00000268112	TRUE	FALSE	FALSE	FALSE
MAP3K6	ENSG00000142733	FALSE	FALSE	FALSE	FALSE
Map3k7	ENSG00000135341	TRUE	FALSE	FALSE	FALSE
MAP3K8	ENSG00000107968	TRUE	FALSE	FALSE	FALSE
MAP7	ENSG00000135525;ENSG00000264388	TRUE	FALSE	FALSE	FALSE
MAPK1IP1L	ENSG00000168175;ENSG00000270987	TRUE	TRUE	TRUE	TRUE
Mapk8	ENSG00000107643;ENSG00000109339	TRUE	FALSE	FALSE	FALSE
MAPK8IP2	ENSG00000008735	FALSE	FALSE	FALSE	FALSE
Mapk9	ENSG00000050748	TRUE	TRUE	FALSE	TRUE
MAPKAPK2	ENSG00000162889	FALSE	FALSE	FALSE	FALSE
MARK2	ENSG00000072518;ENSG00000180385;ENSG00000219712;ENSG00000227284;ENSG00000228815;ENSG00000232229;ENSG00000232709;ENSG00000234931;ENSG00000239503;ENSG00000244065;ENSG00000248834;ENSG00000250372;ENSG00000253743;ENSG00000255281;ENSG00000269761;ENSG00000270670;ENSG00000271117;ENSG00000271177;ENSG00000272780	TRUE	TRUE	TRUE	TRUE
MARS2	ENSG00000247626	FALSE	FALSE	FALSE	FALSE
Mat2a	ENSG00000168906;ENSG00000242308;ENSG00000258012	TRUE	TRUE	TRUE	TRUE
Matn2	ENSG00000124159;ENSG00000132561	FALSE	FALSE	FALSE	FALSE
MAX	ENSG00000125952;ENSG00000259118;ENSG00000271414	TRUE	FALSE	FALSE	FALSE
MBNL1	ENSG00000152601;Novelgene307	TRUE	FALSE	FALSE	FALSE
MBNL2	ENSG00000139793	FALSE	TRUE	FALSE	TRUE
MBTD1	ENSG00000011258	FALSE	FALSE	FALSE	FALSE
MBTPS1	ENSG00000140943	TRUE	FALSE	FALSE	FALSE
MBTPS2	ENSG00000012174	TRUE	FALSE	FALSE	FALSE
MC1R	ENSG00000256390;ENSG00000258839;ENSG00000259006	FALSE	FALSE	FALSE	FALSE
MCL1	ENSG00000143384;ENSG00000249943	TRUE	FALSE	FALSE	FALSE
Mcm6	ENSG00000076003	TRUE	FALSE	FALSE	FALSE
MCMBP	ENSG00000197771	TRUE	TRUE	TRUE	TRUE
MDH1	ENSG00000014641;ENSG00000217585;ENSG00000227427	TRUE	FALSE	FALSE	FALSE
MED10	ENSG00000133398;ENSG00000271611	TRUE	FALSE	FALSE	FALSE
MED21	ENSG00000152944;ENSG00000254644	TRUE	FALSE	FALSE	FALSE
MED8	ENSG00000159479;ENSG00000229431	TRUE	FALSE	FALSE	FALSE
MEDAG	ENSG00000102802	FALSE	FALSE	FALSE	FALSE
MEGF9	ENSG00000106780	FALSE	FALSE	FALSE	FALSE
MESDC2	ENSG00000117899;ENSG00000257368	TRUE	FALSE	FALSE	FALSE
MET	ENSG00000105976	FALSE	FALSE	FALSE	FALSE
METTL14	ENSG00000145388	TRUE	FALSE	FALSE	FALSE
METTL3	ENSG00000165819	TRUE	FALSE	TRUE	TRUE
MEX3B	ENSG00000183496;ENSG00000222521;ENSG00000222611;ENSG00000222720	FALSE	FALSE	TRUE	TRUE
MGMT	ENSG00000170430	TRUE	FALSE	FALSE	FALSE
MICALL2	ENSG00000164877	TRUE	TRUE	FALSE	TRUE
MICB	ENSG00000204516;ENSG00000226577;ENSG00000229390;ENSG00000233265;ENSG00000237042;ENSG00000273340	TRUE	TRUE	FALSE	TRUE
MIOS	ENSG00000164654	TRUE	FALSE	FALSE	FALSE
MIS12	ENSG00000167842	TRUE	TRUE	FALSE	TRUE
MLEC	ENSG00000110917	TRUE	FALSE	FALSE	FALSE
MLLT10	ENSG00000078403;ENSG00000238151;ENSG00000249462	TRUE	TRUE	FALSE	TRUE
MLX	ENSG00000108788;ENSG00000226539;Novelgene245	TRUE	TRUE	TRUE	TRUE
MMGT1	ENSG00000169446	TRUE	FALSE	FALSE	FALSE
MOB3B	ENSG00000120162	FALSE	FALSE	FALSE	FALSE
Mob4	ENSG00000115540;ENSG00000231386;ENSG00000254758;ENSG00000270757;ENSG00000271318	TRUE	FALSE	FALSE	FALSE
MOCOS	ENSG00000075643	FALSE	FALSE	FALSE	FALSE
MPDZ	ENSG00000107186	FALSE	FALSE	FALSE	FALSE
MPHOSPH9	ENSG00000051825	FALSE	FALSE	FALSE	FALSE
MPZL1	ENSG00000197965;ENSG00000224172	TRUE	TRUE	TRUE	TRUE
MR1	ENSG00000153029;ENSG00000251520	TRUE	FALSE	FALSE	FALSE
MRPL28	ENSG00000086504	TRUE	FALSE	FALSE	FALSE
MRPL34	ENSG00000130312	TRUE	FALSE	FALSE	FALSE
MRPL44	ENSG00000135900	FALSE	FALSE	FALSE	FALSE
MRRF	ENSG00000148187;ENSG00000224236	TRUE	FALSE	FALSE	FALSE
MRTO4	ENSG00000053372;ENSG00000249176;ENSG00000267656	TRUE	FALSE	FALSE	FALSE
MSL1	ENSG00000188895	FALSE	FALSE	FALSE	FALSE
MSRB2	ENSG00000148450	TRUE	FALSE	FALSE	FALSE
MTCH2	ENSG00000109919;ENSG00000243886;ENSG00000258262;ENSG00000260438;ENSG00000260939	TRUE	FALSE	FALSE	FALSE
MTF1	ENSG00000188786	TRUE	FALSE	FALSE	FALSE
MTMR3	ENSG00000100330;ENSG00000227117	FALSE	FALSE	FALSE	FALSE
MTOR	ENSG00000198793;ENSG00000225602	FALSE	FALSE	FALSE	FALSE
MTRR	ENSG00000124275	TRUE	TRUE	TRUE	TRUE
MTSS1	ENSG00000170873	FALSE	FALSE	FALSE	FALSE
MTUS1	ENSG00000129422	FALSE	TRUE	FALSE	TRUE
MX1	ENSG00000157601;ENSG00000228318;ENSG00000250505;ENSG00000250573;ENSG00000251278;ENSG00000251338	FALSE	FALSE	FALSE	FALSE
MYC	ENSG00000136997	TRUE	FALSE	TRUE	TRUE
MYD88	ENSG00000172936	TRUE	TRUE	TRUE	TRUE
MYLK3	ENSG00000140795	FALSE	FALSE	FALSE	FALSE
MYO10	ENSG00000145555;Novelgene332	TRUE	TRUE	FALSE	TRUE
MYO9A	ENSG00000066933	FALSE	FALSE	FALSE	FALSE
MYOCD	ENSG00000141052;ENSG00000265489;ENSG00000273452	FALSE	FALSE	FALSE	FALSE
MYOF	ENSG00000138119	TRUE	FALSE	FALSE	FALSE
N4BP2	ENSG00000078177;ENSG00000270955;ENSG00000271078	FALSE	FALSE	FALSE	FALSE
naa50	ENSG00000121579;ENSG00000213604	TRUE	TRUE	TRUE	TRUE
NAE1	ENSG00000159593;ENSG00000255086	TRUE	FALSE	FALSE	FALSE
NAGPA	ENSG00000103174	TRUE	TRUE	FALSE	TRUE
NAPEPLD	ENSG00000161048	FALSE	FALSE	FALSE	FALSE
NAT10	ENSG00000135372	TRUE	TRUE	TRUE	TRUE
NAT9	ENSG00000109065	TRUE	FALSE	FALSE	FALSE
NAV3	ENSG00000067798	TRUE	FALSE	FALSE	FALSE
NBEAL1	ENSG00000144426	TRUE	FALSE	FALSE	FALSE
NBN	ENSG00000104320	TRUE	FALSE	FALSE	FALSE
NBPF15	ENSG00000179571	FALSE	FALSE	FALSE	FALSE
NCAPD2	ENSG00000010292;ENSG00000230356;Novelgene93	TRUE	FALSE	FALSE	FALSE
NCAPD3	ENSG00000151503	TRUE	TRUE	TRUE	TRUE
NCAPG	ENSG00000109805;ENSG00000249289;ENSG00000250290;ENSG00000259647;ENSG00000259749	TRUE	TRUE	TRUE	TRUE
NCDN	ENSG00000020129	TRUE	FALSE	FALSE	FALSE
NCEH1	ENSG00000144959	TRUE	TRUE	FALSE	TRUE
NCR3LG1	ENSG00000188211;ENSG00000223700;ENSG00000227706;ENSG00000256582;ENSG00000267566;ENSG00000267943	FALSE	FALSE	FALSE	FALSE
NDC80	ENSG00000080986	TRUE	FALSE	FALSE	FALSE
NDE1	ENSG00000072864;ENSG00000271337	TRUE	FALSE	TRUE	TRUE
NDRG3	ENSG00000101079	TRUE	FALSE	FALSE	FALSE
Ndufaf3	ENSG00000178057	TRUE	TRUE	FALSE	TRUE
NECAB1	ENSG00000123119	FALSE	FALSE	FALSE	FALSE
NELL2	ENSG00000184613	FALSE	FALSE	FALSE	FALSE
NEMF	ENSG00000165525	FALSE	TRUE	FALSE	TRUE
NENF	ENSG00000117691;ENSG00000233647;ENSG00000248462;ENSG00000258288	TRUE	FALSE	FALSE	FALSE
NFX1	ENSG00000086102	TRUE	FALSE	FALSE	FALSE
NFXL1	ENSG00000170448	FALSE	FALSE	FALSE	FALSE
NHP2	ENSG00000105988;ENSG00000145912;ENSG00000213786	TRUE	FALSE	FALSE	FALSE
NIPA1	ENSG00000170113	FALSE	TRUE	TRUE	TRUE
NIPAL4	ENSG00000172548	FALSE	FALSE	FALSE	FALSE
NIPBL	ENSG00000164190;ENSG00000253233	FALSE	FALSE	FALSE	FALSE
NISCH	ENSG00000010322	FALSE	FALSE	FALSE	FALSE
NKIRAS2	ENSG00000168256	TRUE	FALSE	FALSE	FALSE
NKX3-1	ENSG00000167034	FALSE	FALSE	FALSE	FALSE
NLRP1	ENSG00000091592	FALSE	FALSE	FALSE	FALSE
NME1	ENSG00000239672	TRUE	FALSE	FALSE	FALSE
NME2	ENSG00000011052;ENSG00000123009;ENSG00000224443;ENSG00000243678;ENSG00000256346	TRUE	FALSE	FALSE	FALSE
NMNAT1	ENSG00000173614;ENSG00000225719;ENSG00000238077;ENSG00000248745;ENSG00000259167;ENSG00000259573	TRUE	FALSE	FALSE	FALSE
NMRK1	ENSG00000106733	TRUE	FALSE	FALSE	FALSE
NOA1	ENSG00000084092	FALSE	FALSE	FALSE	FALSE
NOG	ENSG00000183691	FALSE	FALSE	FALSE	FALSE
NOL6	ENSG00000165271	TRUE	FALSE	TRUE	TRUE
NOP2	ENSG00000111641	TRUE	TRUE	FALSE	TRUE
NOP9	ENSG00000196943	TRUE	FALSE	FALSE	FALSE
NOXO1	ENSG00000196408	FALSE	FALSE	FALSE	FALSE
NPC1	ENSG00000141458	TRUE	FALSE	FALSE	FALSE
NPC2	ENSG00000119655	TRUE	FALSE	FALSE	FALSE
NPEPPS	ENSG00000141279	TRUE	FALSE	FALSE	FALSE
NPNT	ENSG00000168743;ENSG00000250740	FALSE	FALSE	FALSE	FALSE
NQO2	ENSG00000124588	TRUE	FALSE	FALSE	FALSE
NR2C2	ENSG00000177463	FALSE	TRUE	FALSE	TRUE
Nr2f2	ENSG00000185551	TRUE	FALSE	FALSE	FALSE
NR3C1	ENSG00000113580	FALSE	FALSE	FALSE	FALSE
NR3C2	ENSG00000151623	FALSE	FALSE	FALSE	FALSE
NR4A2	ENSG00000153234	FALSE	FALSE	FALSE	FALSE
NR6A1	ENSG00000148200	FALSE	FALSE	FALSE	FALSE
NRBP1	ENSG00000115216	TRUE	FALSE	FALSE	FALSE
NRCAM	ENSG00000091129	FALSE	FALSE	FALSE	FALSE
NRP1	ENSG00000099250;ENSG00000238258;Novelgene41	FALSE	FALSE	TRUE	TRUE
NT5E	ENSG00000135318	TRUE	FALSE	FALSE	FALSE
NUAK1	ENSG00000074590	FALSE	FALSE	FALSE	FALSE
NUCB2	ENSG00000070081	TRUE	TRUE	FALSE	TRUE
NUF2	ENSG00000143228	TRUE	TRUE	FALSE	TRUE
NXPE3	ENSG00000144815	TRUE	TRUE	TRUE	TRUE
OAS1	ENSG00000089127;ENSG00000257452	TRUE	FALSE	FALSE	FALSE
OAS3	ENSG00000111331	TRUE	FALSE	FALSE	FALSE
ODF2	ENSG00000136811;ENSG00000225951	TRUE	FALSE	FALSE	FALSE
OLFML2A	ENSG00000185585	FALSE	FALSE	FALSE	FALSE
OLR1	ENSG00000173391	TRUE	FALSE	FALSE	FALSE
ORC2	ENSG00000115942	FALSE	FALSE	FALSE	FALSE
ORC5	ENSG00000164815	TRUE	FALSE	FALSE	FALSE
OS9	ENSG00000135506;ENSG00000257342	TRUE	FALSE	FALSE	FALSE
OSBP	ENSG00000110048	FALSE	FALSE	FALSE	FALSE
OSBPL2	ENSG00000130703	TRUE	FALSE	FALSE	FALSE
OSBPL5	ENSG00000021762	TRUE	FALSE	FALSE	FALSE
OSMR	ENSG00000145623	TRUE	TRUE	TRUE	TRUE
OSTF1	ENSG00000134996;ENSG00000258244	TRUE	FALSE	FALSE	FALSE
OXSR1	ENSG00000172939	TRUE	FALSE	FALSE	FALSE
P4HA3	ENSG00000149380	FALSE	FALSE	FALSE	FALSE
PAFAH1B1	ENSG00000007168;ENSG00000214354;ENSG00000223973	TRUE	FALSE	FALSE	FALSE
PAICS	ENSG00000128050;ENSG00000226055;ENSG00000226840;ENSG00000228595;ENSG00000232293;ENSG00000241136;ENSG00000254244	TRUE	FALSE	FALSE	FALSE
PAIP2	ENSG00000120727	TRUE	FALSE	TRUE	TRUE
PAK1	ENSG00000149269	TRUE	FALSE	FALSE	FALSE
PANK2	ENSG00000125779	TRUE	FALSE	TRUE	TRUE
PAPPA	ENSG00000182752	FALSE	FALSE	FALSE	FALSE
PAQR3	ENSG00000163291	FALSE	TRUE	FALSE	TRUE
PARP1	ENSG00000143799;ENSG00000227105;ENSG00000258995;ENSG00000259093;Novelgene07	TRUE	FALSE	FALSE	FALSE
PARVA	ENSG00000197702	TRUE	FALSE	FALSE	FALSE
Pbk	ENSG00000168078	TRUE	FALSE	FALSE	FALSE
PCDH7	ENSG00000169851	FALSE	FALSE	FALSE	FALSE
PCGF1	ENSG00000115289;ENSG00000258304	TRUE	FALSE	TRUE	TRUE
PCID2	ENSG00000126226	TRUE	TRUE	FALSE	TRUE
PCMTD2	ENSG00000203880	FALSE	FALSE	FALSE	FALSE
PCSK1	ENSG00000175426	TRUE	TRUE	TRUE	TRUE
PCTP	ENSG00000141179	TRUE	TRUE	FALSE	TRUE
PCYOX1	ENSG00000116005	TRUE	TRUE	TRUE	TRUE
PDCD2L	ENSG00000126249;ENSG00000266953;ENSG00000271491	TRUE	FALSE	FALSE	FALSE
PDCD6	ENSG00000249915	TRUE	FALSE	FALSE	FALSE
PDE12	ENSG00000174840	TRUE	FALSE	FALSE	FALSE
PDE2A	ENSG00000186642;ENSG00000256633	FALSE	FALSE	FALSE	FALSE
PDE3A	ENSG00000172572;ENSG00000256879	FALSE	FALSE	FALSE	FALSE
PDE4A	ENSG00000065989	FALSE	FALSE	FALSE	FALSE
PDE4B	ENSG00000184588	FALSE	FALSE	FALSE	FALSE
PDE4D	ENSG00000113448	TRUE	FALSE	FALSE	FALSE
PDE5A	ENSG00000138735	FALSE	FALSE	FALSE	FALSE
PDE7B	ENSG00000171408;ENSG00000237596	TRUE	FALSE	TRUE	TRUE
PDGFA	ENSG00000197461	FALSE	FALSE	FALSE	FALSE
PDIA3	ENSG00000167004;ENSG00000180867;ENSG00000224677	TRUE	TRUE	TRUE	TRUE
PDIA6	ENSG00000143870	TRUE	FALSE	FALSE	FALSE
PDK1	ENSG00000152256;ENSG00000225205;ENSG00000233446	FALSE	FALSE	FALSE	FALSE
PDZD2	ENSG00000133401	FALSE	FALSE	FALSE	FALSE
PEBP1	ENSG00000089220;ENSG00000236278;ENSG00000259059;ENSG00000270532	TRUE	FALSE	FALSE	FALSE
PEF1	ENSG00000162517;ENSG00000236779	TRUE	FALSE	FALSE	FALSE
PELO	ENSG00000152684	TRUE	TRUE	TRUE	TRUE
PERP	ENSG00000112378;ENSG00000218073;ENSG00000228998;ENSG00000237653	TRUE	TRUE	TRUE	TRUE
PEX19	ENSG00000162735	TRUE	FALSE	FALSE	FALSE
PEX6	ENSG00000124587	FALSE	FALSE	FALSE	FALSE
PFKFB3	ENSG00000170525	TRUE	FALSE	FALSE	FALSE
PFN2	ENSG00000070087	TRUE	FALSE	FALSE	FALSE
PGAM5	ENSG00000176894;ENSG00000247077;ENSG00000253224;ENSG00000254106	TRUE	FALSE	FALSE	FALSE
PGK1	ENSG00000102144;ENSG00000228328;ENSG00000234340	TRUE	TRUE	TRUE	TRUE
PGM2	ENSG00000169299	TRUE	FALSE	TRUE	TRUE
PGM3	ENSG00000013375	TRUE	FALSE	FALSE	FALSE
PHACTR2	ENSG00000112419;ENSG00000270300	TRUE	FALSE	FALSE	FALSE
PHB	ENSG00000167085;ENSG00000213091;ENSG00000213711;ENSG00000227593;ENSG00000227621;ENSG00000228121;ENSG00000230224;ENSG00000230251;ENSG00000230585;ENSG00000232210;ENSG00000232665;ENSG00000233523;ENSG00000234835;ENSG00000240471;ENSG00000248913;ENSG00000250186;ENSG00000254407;ENSG00000254512;ENSG00000257246;ENSG00000257885;ENSG00000260326;ENSG00000271072	TRUE	TRUE	FALSE	TRUE
Phb2	ENSG00000215021;ENSG00000232728;Novelgene97	TRUE	FALSE	FALSE	FALSE
PHF8	ENSG00000172943	TRUE	FALSE	FALSE	FALSE
PHKB	ENSG00000102893;ENSG00000226262;ENSG00000258467	FALSE	TRUE	TRUE	TRUE
PHLDA1	ENSG00000139289;ENSG00000257453	TRUE	FALSE	FALSE	FALSE
PHLPP1	ENSG00000081913	FALSE	FALSE	FALSE	FALSE
Phyhd1	ENSG00000175287	FALSE	FALSE	FALSE	FALSE
PI4K2B	ENSG00000038210;ENSG00000262271	TRUE	FALSE	FALSE	FALSE
PI4KB	ENSG00000143393	TRUE	FALSE	FALSE	FALSE
PIEZO2	ENSG00000154864;ENSG00000237121;ENSG00000264843	FALSE	FALSE	FALSE	FALSE
PIGA	ENSG00000165195;ENSG00000257803	FALSE	FALSE	FALSE	FALSE
PIGN	ENSG00000197563	FALSE	FALSE	FALSE	FALSE
PIGV	ENSG00000060642	FALSE	FALSE	FALSE	FALSE
PIK3CB	ENSG00000051382	FALSE	FALSE	FALSE	FALSE
PIK3R3	ENSG00000117461	TRUE	FALSE	FALSE	FALSE
PIN1	ENSG00000127445;ENSG00000229359	TRUE	FALSE	FALSE	FALSE
PINX1	ENSG00000216663;ENSG00000254093	TRUE	FALSE	FALSE	FALSE
PIP5K1A	ENSG00000143398;ENSG00000219294;ENSG00000229435;Novelgene12	TRUE	FALSE	FALSE	FALSE
PITPNC1	ENSG00000154217;ENSG00000229747	TRUE	FALSE	FALSE	FALSE
PITRM1	ENSG00000107959;ENSG00000237399	TRUE	TRUE	TRUE	TRUE
PJA2	ENSG00000198961	FALSE	FALSE	FALSE	FALSE
PKIA	ENSG00000171033	FALSE	FALSE	FALSE	FALSE
PLA2G4A	ENSG00000116711	FALSE	FALSE	FALSE	FALSE
PLAGL1	ENSG00000118495	FALSE	TRUE	TRUE	TRUE
PLAT	ENSG00000104368	TRUE	FALSE	FALSE	FALSE
PLCB1	ENSG00000182621	FALSE	FALSE	FALSE	FALSE
PLCG1	ENSG00000124181;ENSG00000226648	TRUE	TRUE	FALSE	TRUE
PLCL1	ENSG00000115896	FALSE	FALSE	FALSE	FALSE
PLD6	ENSG00000179598	FALSE	FALSE	FALSE	FALSE
PLEKHH1	ENSG00000054690	FALSE	FALSE	FALSE	FALSE
PLK2	ENSG00000145632;Novelgene340	TRUE	FALSE	FALSE	FALSE
PLOD2	ENSG00000152952	TRUE	TRUE	TRUE	TRUE
PLXDC2	ENSG00000120594	FALSE	FALSE	FALSE	FALSE
PLXNA2	ENSG00000076356	FALSE	FALSE	FALSE	FALSE
PMP22	ENSG00000109099	TRUE	TRUE	FALSE	TRUE
PMPCA	ENSG00000165688;ENSG00000248817;ENSG00000255401	TRUE	FALSE	FALSE	FALSE
PMS1	ENSG00000064933	TRUE	FALSE	FALSE	FALSE
PNPLA8	ENSG00000135241;ENSG00000230538	TRUE	TRUE	TRUE	TRUE
POGK	ENSG00000143157	TRUE	FALSE	FALSE	FALSE
POLH	ENSG00000170734;ENSG00000232970	TRUE	TRUE	TRUE	TRUE
POLR1D	ENSG00000186184	TRUE	FALSE	TRUE	TRUE
POT1	ENSG00000128513	FALSE	FALSE	FALSE	FALSE
POU6F1	ENSG00000184271	FALSE	FALSE	FALSE	FALSE
PPA2	ENSG00000138777	TRUE	FALSE	FALSE	FALSE
Ppat	ENSG00000128059;ENSG00000241293;ENSG00000270147;ENSG00000271433	FALSE	FALSE	FALSE	FALSE
PPM1H	ENSG00000111110	FALSE	FALSE	FALSE	FALSE
PPOX	ENSG00000143224	TRUE	TRUE	FALSE	TRUE
PPP1R10	ENSG00000204569;ENSG00000255352;Novelgene346	TRUE	FALSE	FALSE	FALSE
PPP1R12B	ENSG00000077157;ENSG00000205936;ENSG00000229238	FALSE	FALSE	FALSE	FALSE
PPP1R15A	ENSG00000087074	FALSE	FALSE	TRUE	TRUE
PPP1R3C	ENSG00000119938	FALSE	FALSE	FALSE	FALSE
PPP2R1B	ENSG00000137713	TRUE	FALSE	FALSE	FALSE
PPP2R2B	ENSG00000074211;ENSG00000156475	FALSE	FALSE	FALSE	FALSE
PPP5C	ENSG00000011485;Novelgene210	TRUE	TRUE	FALSE	TRUE
PRAME	ENSG00000185686;ENSG00000226613;ENSG00000231590	TRUE	TRUE	FALSE	TRUE
PRDM4	ENSG00000110851;ENSG00000258136	FALSE	FALSE	FALSE	FALSE
PREB	ENSG00000138073	TRUE	TRUE	FALSE	TRUE
PRELID1	ENSG00000169230;ENSG00000217325;ENSG00000217408;ENSG00000226986;ENSG00000228305;ENSG00000230748;ENSG00000235816;ENSG00000259592	TRUE	FALSE	FALSE	FALSE
PRKAA1	ENSG00000132356	TRUE	FALSE	FALSE	FALSE
PRKDC	ENSG00000253729	TRUE	FALSE	FALSE	FALSE
PRMT6	ENSG00000198890;Novelgene26	FALSE	FALSE	TRUE	TRUE
PROSC	ENSG00000147471	TRUE	TRUE	TRUE	TRUE
PROSER1	ENSG00000120685	FALSE	TRUE	FALSE	TRUE
PRPF31	ENSG00000105618;ENSG00000237017	TRUE	FALSE	FALSE	FALSE
PRR22	ENSG00000212123	FALSE	FALSE	FALSE	FALSE
PRUNE2	ENSG00000106772	FALSE	TRUE	FALSE	TRUE
PSAT1	ENSG00000135069;ENSG00000224962;ENSG00000230787;ENSG00000232144;ENSG00000253810	TRUE	FALSE	FALSE	FALSE
PSMB1	ENSG00000008018;ENSG00000229405;ENSG00000232979	TRUE	FALSE	FALSE	FALSE
Psmb2	ENSG00000126067	TRUE	TRUE	FALSE	TRUE
PSMD8	ENSG00000099341;ENSG00000228264;ENSG00000264179	TRUE	FALSE	FALSE	FALSE
PSME3	ENSG00000131467;ENSG00000229808	TRUE	FALSE	FALSE	FALSE
PSMG1	ENSG00000183527	TRUE	FALSE	FALSE	FALSE
PSMG4	ENSG00000180822	TRUE	FALSE	FALSE	FALSE
Ptbp2	ENSG00000117569	TRUE	TRUE	FALSE	TRUE
PTDSS1	ENSG00000156471	TRUE	TRUE	TRUE	TRUE
PTK2	ENSG00000169398	FALSE	FALSE	FALSE	FALSE
Ptp4a1	ENSG00000112245;ENSG00000226254;ENSG00000231158;ENSG00000235642;ENSG00000237514;ENSG00000250359;ENSG00000254727;ENSG00000258638;Novelgene365	TRUE	FALSE	FALSE	FALSE
Ptp4a2	ENSG00000184007;ENSG00000254481;ENSG00000254733;ENSG00000255807;ENSG00000267185;Novelgene20	TRUE	FALSE	FALSE	FALSE
PTPN1	ENSG00000196396;ENSG00000232043	TRUE	FALSE	FALSE	FALSE
PTPRF	ENSG00000142949	TRUE	TRUE	TRUE	TRUE
PTPRR	ENSG00000153233	TRUE	FALSE	FALSE	FALSE
PTTG1	ENSG00000164611;ENSG00000223866;ENSG00000256041;ENSG00000258571	TRUE	FALSE	FALSE	FALSE
PXDC1	ENSG00000168994;ENSG00000270504	TRUE	FALSE	FALSE	FALSE
QARS	ENSG00000172053;Novelgene284	TRUE	FALSE	FALSE	FALSE
R3HDM1	ENSG00000048991	FALSE	FALSE	FALSE	FALSE
RAB12	ENSG00000206418;ENSG00000266708	FALSE	FALSE	FALSE	FALSE
RAB14	ENSG00000119396	TRUE	FALSE	FALSE	FALSE
RAB20	ENSG00000139832	FALSE	FALSE	FALSE	FALSE
RAB23	ENSG00000112210	FALSE	FALSE	FALSE	FALSE
RAB27B	ENSG00000041353	FALSE	FALSE	FALSE	FALSE
Rab30	ENSG00000137502	TRUE	FALSE	FALSE	FALSE
RAB31	ENSG00000168461;ENSG00000261356	TRUE	FALSE	FALSE	FALSE
RAB40C	ENSG00000197562	TRUE	FALSE	FALSE	FALSE
RAB42	ENSG00000188060;ENSG00000230997	TRUE	TRUE	TRUE	TRUE
Rab7a	ENSG00000075785;ENSG00000230003	TRUE	FALSE	FALSE	FALSE
RABL3	ENSG00000144840	TRUE	FALSE	FALSE	FALSE
Rac1	ENSG00000136238;ENSG00000213522;ENSG00000218766;ENSG00000226962;ENSG00000231404;ENSG00000234033;ENSG00000237584;ENSG00000249936;ENSG00000266520;ENSG00000271306	TRUE	TRUE	TRUE	TRUE
RAD54L	ENSG00000085999	TRUE	FALSE	FALSE	FALSE
RAD54L2	ENSG00000164080;ENSG00000269316	FALSE	FALSE	FALSE	FALSE
rae1	ENSG00000101146	TRUE	FALSE	FALSE	FALSE
RAF1	ENSG00000250040	FALSE	FALSE	FALSE	FALSE
Ranbp9	ENSG00000010017	FALSE	FALSE	FALSE	FALSE
Rap1a	ENSG00000116473;ENSG00000258769	TRUE	FALSE	FALSE	FALSE
Rap2b	ENSG00000181467;Novelgene300	FALSE	FALSE	FALSE	FALSE
Rap2c	ENSG00000123728;ENSG00000270938	TRUE	TRUE	TRUE	TRUE
RAPH1	ENSG00000138443;ENSG00000173166	TRUE	TRUE	TRUE	TRUE
RARRES1	ENSG00000118849	FALSE	FALSE	FALSE	FALSE
RASA2	ENSG00000155903	FALSE	FALSE	FALSE	FALSE
RAVER2	ENSG00000162437	FALSE	FALSE	FALSE	FALSE
Rbbp7	ENSG00000102054	TRUE	TRUE	TRUE	TRUE
RBBP8	ENSG00000101773;ENSG00000230399;ENSG00000270423	FALSE	TRUE	FALSE	TRUE
RBFOX2	ENSG00000100320	TRUE	FALSE	FALSE	FALSE
RBL2	ENSG00000103479	FALSE	FALSE	FALSE	FALSE
Rbm22	ENSG00000086589;ENSG00000213411;ENSG00000223395;ENSG00000226485;ENSG00000227319;ENSG00000227469;ENSG00000229936;ENSG00000231137;ENSG00000231457;ENSG00000235073;ENSG00000260631;ENSG00000261284;ENSG00000265097	TRUE	FALSE	FALSE	FALSE
RBP1	ENSG00000114115	TRUE	FALSE	FALSE	FALSE
RBPJ	ENSG00000168214;ENSG00000197805;ENSG00000227924;ENSG00000232239;ENSG00000234217;ENSG00000237086	FALSE	FALSE	FALSE	FALSE
RCAN1	ENSG00000159200	TRUE	FALSE	FALSE	FALSE
RCN1	ENSG00000049449;ENSG00000170919;ENSG00000214455;ENSG00000215477;ENSG00000255252	TRUE	FALSE	FALSE	FALSE
Rcor1	ENSG00000089902;ENSG00000254684	FALSE	FALSE	TRUE	TRUE
RECQL	ENSG00000004700	FALSE	FALSE	FALSE	FALSE
RFC1	ENSG00000035928	TRUE	FALSE	FALSE	FALSE
RFK	ENSG00000135002;ENSG00000215802;ENSG00000216523;ENSG00000226036;ENSG00000228953;ENSG00000230769;ENSG00000239439;ENSG00000241546;ENSG00000243165;ENSG00000248621;ENSG00000255900;ENSG00000270745	TRUE	FALSE	FALSE	FALSE
RFT1	ENSG00000163933;ENSG00000272305	TRUE	FALSE	FALSE	FALSE
RGMB	ENSG00000174136	FALSE	FALSE	FALSE	FALSE
RHBDF1	ENSG00000007384;ENSG00000234123	TRUE	TRUE	TRUE	TRUE
RHNO1	ENSG00000171792	TRUE	FALSE	FALSE	FALSE
RICTOR	ENSG00000164327	TRUE	FALSE	FALSE	FALSE
Rmi2	ENSG00000175643	TRUE	FALSE	FALSE	FALSE
RNASEH1	ENSG00000171865;ENSG00000231458;ENSG00000233098;ENSG00000233455;ENSG00000265790	TRUE	FALSE	FALSE	FALSE
Rnf10	ENSG00000022840;ENSG00000230182	TRUE	TRUE	TRUE	TRUE
RNF113A	ENSG00000125352	FALSE	FALSE	FALSE	FALSE
RNF114	ENSG00000124226	FALSE	FALSE	FALSE	FALSE
RNF146	ENSG00000118518	TRUE	FALSE	FALSE	FALSE
RNF149	ENSG00000163162	FALSE	FALSE	FALSE	FALSE
RNF169	ENSG00000166439	FALSE	FALSE	FALSE	FALSE
RNF182	ENSG00000180537	FALSE	FALSE	FALSE	FALSE
RNF19B	ENSG00000116514;ENSG00000225653;ENSG00000227434;ENSG00000231136	FALSE	TRUE	TRUE	TRUE
RNF25	ENSG00000163481	TRUE	FALSE	FALSE	FALSE
RNF38	ENSG00000137075	FALSE	FALSE	FALSE	FALSE
RNFT2	ENSG00000135119	FALSE	FALSE	FALSE	FALSE
ROBO1	ENSG00000169855	FALSE	FALSE	FALSE	FALSE
RPIA	ENSG00000153574;ENSG00000267597	FALSE	FALSE	FALSE	FALSE
Rpl10a	ENSG00000188873;ENSG00000198755;ENSG00000213172;ENSG00000214259;ENSG00000214846;ENSG00000215264;ENSG00000226360;ENSG00000232174;ENSG00000235089;ENSG00000235467;ENSG00000242477;ENSG00000244061;ENSG00000244593;ENSG00000244691;ENSG00000265936;ENSG00000267585;ENSG00000267693	TRUE	FALSE	FALSE	FALSE
RPL13A	ENSG00000136149;ENSG00000142541;ENSG00000213703;ENSG00000213885;ENSG00000213940;ENSG00000216316;ENSG00000226621;ENSG00000226624;ENSG00000226945;ENSG00000226987;ENSG00000228754;ENSG00000229657;ENSG00000231301;ENSG00000231322;ENSG00000234118;ENSG00000234498;ENSG00000234589;ENSG00000236047;ENSG00000236552;ENSG00000239397;ENSG00000241746;ENSG00000242858;ENSG00000242990;ENSG00000243517;ENSG00000244053…	TRUE	FALSE	FALSE	FALSE
Rpl31	ENSG00000071082;ENSG00000179131;ENSG00000205767;ENSG00000213075;ENSG00000213291;ENSG00000213302;ENSG00000213470;ENSG00000213557;ENSG00000213598;ENSG00000213657;ENSG00000213849;ENSG00000213896;ENSG00000213942;ENSG00000214326;ENSG00000216642;ENSG00000216902;ENSG00000218049;ENSG00000219355;ENSG00000219863;ENSG00000224545;ENSG00000225352;ENSG00000227207;ENSG00000227309;ENSG00000227433;ENSG00000228438…	TRUE	TRUE	FALSE	TRUE
RPL34	ENSG00000109475;ENSG00000217239;ENSG00000217557;ENSG00000220614;ENSG00000223570;ENSG00000223671;ENSG00000223676;ENSG00000224988;ENSG00000225854;ENSG00000229519;ENSG00000230194;ENSG00000230240;ENSG00000230480;ENSG00000231333;ENSG00000231416;ENSG00000231508;ENSG00000232858;ENSG00000236073;ENSG00000236312;ENSG00000236489;ENSG00000237049;ENSG00000237583;ENSG00000239223;ENSG00000239671;ENSG00000239686…	TRUE	TRUE	FALSE	TRUE
Rpl36a	ENSG00000213180;ENSG00000214759;ENSG00000214925;ENSG00000220643;ENSG00000224011;ENSG00000224629;ENSG00000224683;ENSG00000224685;ENSG00000225416;ENSG00000225443;ENSG00000225832;ENSG00000226107;ENSG00000226489;ENSG00000227753;ENSG00000228007;ENSG00000230980;ENSG00000231293;ENSG00000231409;ENSG00000231810;ENSG00000232228;ENSG00000232867;ENSG00000233335;ENSG00000233747;ENSG00000235369;ENSG00000235619…	TRUE	TRUE	FALSE	TRUE
rpl37a	ENSG00000197756;ENSG00000217514;ENSG00000228341	TRUE	FALSE	FALSE	FALSE
Rpl38	ENSG00000224291;ENSG00000235579;ENSG00000237077;ENSG00000241993;ENSG00000244422;ENSG00000250562	FALSE	FALSE	FALSE	FALSE
RPL4	ENSG00000174444;ENSG00000224442;ENSG00000224560;ENSG00000229638;ENSG00000230071;ENSG00000230207;ENSG00000230364;ENSG00000232341;ENSG00000233157;ENSG00000240954;Novelgene136	TRUE	TRUE	FALSE	TRUE
RPL7A	ENSG00000148303;ENSG00000175886;ENSG00000184139;ENSG00000184961;ENSG00000187060;ENSG00000213109;ENSG00000213152;ENSG00000213272;ENSG00000213312;ENSG00000213385;ENSG00000213421;ENSG00000213542;ENSG00000213609;ENSG00000213641;ENSG00000213787;ENSG00000213798;ENSG00000213862;ENSG00000213876;ENSG00000213880;ENSG00000213979;ENSG00000214988;ENSG00000216368;ENSG00000216639;ENSG00000220370;ENSG00000224475…	TRUE	TRUE	FALSE	TRUE
RPP25	ENSG00000178718	FALSE	FALSE	FALSE	FALSE
Rps11	ENSG00000142534;ENSG00000214047;ENSG00000228844;ENSG00000230867;ENSG00000232888;ENSG00000235544;ENSG00000236940;ENSG00000237478;ENSG00000243024;ENSG00000262141	TRUE	TRUE	FALSE	TRUE
RPS13	ENSG00000110700;ENSG00000226110;ENSG00000228929;ENSG00000230175;ENSG00000236571;ENSG00000236913;ENSG00000237953;ENSG00000238111;ENSG00000239615;ENSG00000240874;ENSG00000242327;ENSG00000250322	TRUE	TRUE	FALSE	TRUE
Rps14	ENSG00000164587;ENSG00000213058;ENSG00000220131;ENSG00000224114;ENSG00000225933;ENSG00000226396;ENSG00000226928;ENSG00000236238;ENSG00000239528;ENSG00000240669;ENSG00000242635;ENSG00000260379	TRUE	FALSE	FALSE	FALSE
Rps23	ENSG00000186468;ENSG00000213448;ENSG00000224203;ENSG00000230629;ENSG00000231586;ENSG00000239527;ENSG00000240992;ENSG00000241641;ENSG00000242608;ENSG00000243504;ENSG00000244099;Novelgene442	TRUE	FALSE	FALSE	FALSE
Rps26	ENSG00000196656;ENSG00000197728;ENSG00000204652;ENSG00000212829;ENSG00000212994;ENSG00000213605;ENSG00000219993;ENSG00000223375;ENSG00000223402;ENSG00000223416;ENSG00000223849;ENSG00000224161;ENSG00000224553;ENSG00000224602;ENSG00000225071;ENSG00000226339;ENSG00000227586;ENSG00000227887;ENSG00000229032;ENSG00000229087;ENSG00000229682;ENSG00000230187;ENSG00000230958;ENSG00000231366;ENSG00000232750…	TRUE	FALSE	FALSE	FALSE
RPS27A	ENSG00000180019;ENSG00000182888;ENSG00000218208;ENSG00000224800;ENSG00000225224;ENSG00000228681;ENSG00000229753;ENSG00000231767;ENSG00000232333;ENSG00000236549;ENSG00000236594;ENSG00000237483;ENSG00000237490;ENSG00000240813;ENSG00000242692;ENSG00000242706;ENSG00000244159;ENSG00000249851;ENSG00000260109;ENSG00000269228	FALSE	FALSE	FALSE	FALSE
RPS3	ENSG00000149273;ENSG00000213363;ENSG00000220472;ENSG00000228205;ENSG00000230935;ENSG00000231307;ENSG00000243101;ENSG00000250747;ENSG00000265626;Novelgene66	TRUE	FALSE	FALSE	FALSE
rps4x	ENSG00000214203	FALSE	FALSE	FALSE	FALSE
Rps8	ENSG00000142937;ENSG00000215457;ENSG00000223877;ENSG00000225200;ENSG00000227437;ENSG00000229721;ENSG00000231660;ENSG00000233668;ENSG00000237186;ENSG00000240376;ENSG00000240673;Novelgene22	TRUE	FALSE	FALSE	FALSE
RQCD1	ENSG00000144580	TRUE	TRUE	TRUE	TRUE
RRAGC	ENSG00000116954	TRUE	FALSE	FALSE	FALSE
RRBP1	ENSG00000125844;ENSG00000223970;ENSG00000271235	TRUE	TRUE	TRUE	TRUE
RRM1	ENSG00000167325	TRUE	FALSE	FALSE	FALSE
RRM2	ENSG00000171848;ENSG00000214018;ENSG00000224630;ENSG00000235598;ENSG00000236484;ENSG00000271364	TRUE	TRUE	TRUE	TRUE
RRN3	ENSG00000229781;ENSG00000257122	FALSE	FALSE	FALSE	FALSE
RRP1	ENSG00000160214	TRUE	FALSE	FALSE	FALSE
RSBN1L	ENSG00000187257	TRUE	FALSE	FALSE	FALSE
RSPO3	ENSG00000146374	FALSE	FALSE	FALSE	FALSE
RSRC1	ENSG00000174891	TRUE	FALSE	FALSE	FALSE
RSU1	ENSG00000148484;ENSG00000213659;ENSG00000230425;ENSG00000232554	TRUE	FALSE	FALSE	FALSE
RTTN	ENSG00000176225	FALSE	FALSE	FALSE	FALSE
RUNDC1	ENSG00000198863;ENSG00000271494	TRUE	TRUE	TRUE	TRUE
RUVBL2	ENSG00000183207;ENSG00000226802	TRUE	TRUE	FALSE	TRUE
S1PR3	ENSG00000213694	FALSE	FALSE	FALSE	FALSE
SAE1	ENSG00000142230;ENSG00000213184	TRUE	FALSE	FALSE	FALSE
SAFB2	ENSG00000130254	TRUE	TRUE	TRUE	TRUE
SAMHD1	ENSG00000101347	TRUE	FALSE	FALSE	FALSE
SAT1	ENSG00000130066;ENSG00000249795	TRUE	TRUE	FALSE	TRUE
SCAF11	ENSG00000139218	TRUE	FALSE	FALSE	FALSE
SCAF8	ENSG00000213079	FALSE	TRUE	FALSE	TRUE
SCEL	ENSG00000136155	FALSE	FALSE	FALSE	FALSE
SCFD2	ENSG00000184178	TRUE	TRUE	FALSE	TRUE
SCG5	ENSG00000166922	FALSE	FALSE	FALSE	FALSE
SCML2	ENSG00000102098;ENSG00000264127;ENSG00000265933;ENSG00000271105	FALSE	FALSE	FALSE	FALSE
SCO1	ENSG00000133028;ENSG00000258051	TRUE	FALSE	FALSE	FALSE
SCRN1	ENSG00000136193	FALSE	FALSE	FALSE	FALSE
SDC4	ENSG00000124145;ENSG00000214161	TRUE	FALSE	FALSE	FALSE
SDCBP	ENSG00000137575;ENSG00000226705;ENSG00000232801;ENSG00000247570	TRUE	FALSE	TRUE	TRUE
SDHD	ENSG00000204370;ENSG00000224183;ENSG00000226058;ENSG00000227073;ENSG00000229744;ENSG00000236930;ENSG00000238084;ENSG00000244381;ENSG00000255292;ENSG00000267162	TRUE	FALSE	FALSE	FALSE
SEC23A	ENSG00000100934	TRUE	TRUE	TRUE	TRUE
SEC24A	ENSG00000113615;ENSG00000267361	TRUE	FALSE	FALSE	FALSE
SEL1L	ENSG00000071537	TRUE	FALSE	FALSE	FALSE
SEMA3C	ENSG00000075223	TRUE	FALSE	FALSE	FALSE
SERPINB1	ENSG00000021355	TRUE	FALSE	FALSE	FALSE
SERPINB5	ENSG00000206075	TRUE	FALSE	FALSE	FALSE
SERPINB6	ENSG00000124570	TRUE	TRUE	TRUE	TRUE
SERPINE1	ENSG00000106366	TRUE	FALSE	FALSE	FALSE
Serpine2	ENSG00000258624	FALSE	FALSE	FALSE	FALSE
SETD6	ENSG00000103037;ENSG00000236877	TRUE	TRUE	FALSE	TRUE
SETX	ENSG00000107290	FALSE	FALSE	FALSE	FALSE
SH2B1	ENSG00000178188	FALSE	FALSE	FALSE	FALSE
SH3BP4	ENSG00000130147;ENSG00000257897;ENSG00000271111	FALSE	FALSE	FALSE	FALSE
SH3D19	ENSG00000109686	FALSE	TRUE	TRUE	TRUE
SHROOM3	ENSG00000138771	FALSE	FALSE	FALSE	FALSE
SIX1	ENSG00000126778	FALSE	FALSE	FALSE	FALSE
SKIL	ENSG00000136603	FALSE	FALSE	FALSE	FALSE
SLC11A2	ENSG00000110911	TRUE	FALSE	FALSE	FALSE
SLC16A6	ENSG00000108932;ENSG00000232457	FALSE	FALSE	FALSE	FALSE
SLC18B1	ENSG00000146409	TRUE	FALSE	FALSE	FALSE
SLC19A2	ENSG00000117479	FALSE	FALSE	FALSE	FALSE
SLC1A4	ENSG00000115902	FALSE	FALSE	FALSE	FALSE
SLC20A1	ENSG00000144136;ENSG00000223506;ENSG00000235506;ENSG00000258706	TRUE	FALSE	FALSE	FALSE
SLC22A3	ENSG00000146477	FALSE	FALSE	FALSE	FALSE
SLC25A12	ENSG00000115840	TRUE	FALSE	FALSE	FALSE
SLC26A2	ENSG00000155850	FALSE	FALSE	FALSE	FALSE
SLC27A2	ENSG00000140284	TRUE	FALSE	FALSE	FALSE
SLC27A5	ENSG00000083807	TRUE	TRUE	FALSE	TRUE
SLC29A1	ENSG00000112759	TRUE	FALSE	FALSE	FALSE
SLC2A3	ENSG00000059804;ENSG00000185031;ENSG00000253861;ENSG00000254088	TRUE	TRUE	FALSE	TRUE
SLC30A3	ENSG00000115194	FALSE	FALSE	FALSE	FALSE
SLC30A5	ENSG00000145740;ENSG00000248664;ENSG00000268053	TRUE	FALSE	FALSE	FALSE
SLC31A2	ENSG00000136867	TRUE	FALSE	FALSE	FALSE
SLC35B4	ENSG00000205060	TRUE	TRUE	FALSE	TRUE
SLC35D2	ENSG00000130958	FALSE	FALSE	FALSE	FALSE
SLC39A10	ENSG00000196950	TRUE	FALSE	FALSE	FALSE
SLC39A8	ENSG00000138821	TRUE	FALSE	TRUE	TRUE
SLC46A1	ENSG00000076351;ENSG00000264098;ENSG00000265254	FALSE	TRUE	FALSE	TRUE
SLC9A1	ENSG00000090020;ENSG00000224523	TRUE	FALSE	FALSE	FALSE
SLC9A2	ENSG00000115616	FALSE	FALSE	FALSE	FALSE
SLITRK5	ENSG00000165300	FALSE	FALSE	FALSE	FALSE
SLPI	ENSG00000124107	FALSE	FALSE	FALSE	FALSE
SLU7	ENSG00000164609	TRUE	TRUE	TRUE	TRUE
Smad3	ENSG00000166949	FALSE	FALSE	FALSE	FALSE
SMAD4	ENSG00000141646;ENSG00000267699	FALSE	FALSE	FALSE	FALSE
SMARCB1	ENSG00000099956	TRUE	TRUE	TRUE	TRUE
Smarce1	ENSG00000073584;ENSG00000214465;ENSG00000225215;ENSG00000226309;ENSG00000230793;ENSG00000253650;ENSG00000259102;ENSG00000264058;ENSG00000270973	TRUE	FALSE	FALSE	FALSE
SMCR8	ENSG00000176994	FALSE	FALSE	FALSE	FALSE
SMOC1	ENSG00000198732	FALSE	FALSE	FALSE	FALSE
SMURF1	ENSG00000198742;ENSG00000242687	TRUE	FALSE	TRUE	TRUE
Snap25	ENSG00000132639	TRUE	FALSE	FALSE	FALSE
SNCG	ENSG00000173267	TRUE	TRUE	TRUE	TRUE
SNRNP200	ENSG00000144028;ENSG00000265298	TRUE	FALSE	TRUE	TRUE
SNX12	ENSG00000147164	TRUE	FALSE	FALSE	FALSE
SNX27	ENSG00000143376;ENSG00000250734	FALSE	TRUE	TRUE	TRUE
SNX4	ENSG00000114520	TRUE	FALSE	FALSE	FALSE
SNX6	ENSG00000129515;ENSG00000267920	TRUE	FALSE	FALSE	FALSE
SNX9	ENSG00000130340;ENSG00000229502	FALSE	FALSE	FALSE	FALSE
SOAT1	ENSG00000057252	TRUE	TRUE	TRUE	TRUE
SOCS6	ENSG00000170677;ENSG00000215120;ENSG00000254629	TRUE	FALSE	FALSE	FALSE
SOD2	ENSG00000234257	FALSE	FALSE	FALSE	FALSE
SOGA1	ENSG00000149639	FALSE	FALSE	FALSE	FALSE
SOX9	ENSG00000125398	FALSE	FALSE	FALSE	FALSE
SPATS2L	ENSG00000196141	TRUE	TRUE	TRUE	TRUE
SPDL1	ENSG00000040275	TRUE	FALSE	FALSE	FALSE
SPEF2	ENSG00000152582	FALSE	FALSE	FALSE	FALSE
SPEN	ENSG00000065526	FALSE	FALSE	FALSE	FALSE
SPG7	ENSG00000197912	TRUE	FALSE	FALSE	FALSE
SPICE1	ENSG00000163611	FALSE	FALSE	FALSE	FALSE
SPINK6	ENSG00000178172	FALSE	FALSE	FALSE	FALSE
SPOCK1	ENSG00000152377	FALSE	FALSE	FALSE	FALSE
SPRY3	ENSG00000168939	FALSE	FALSE	FALSE	FALSE
SPRY4	ENSG00000187678	FALSE	FALSE	FALSE	FALSE
SPRYD4	ENSG00000176422;ENSG00000254216	FALSE	FALSE	FALSE	FALSE
SQLE	ENSG00000104549	TRUE	FALSE	FALSE	FALSE
SQRDL	ENSG00000137767;ENSG00000260170	TRUE	FALSE	FALSE	FALSE
SRD5A1	ENSG00000145545;ENSG00000232549	TRUE	FALSE	FALSE	FALSE
Srek1ip1	ENSG00000229336;ENSG00000271227	FALSE	FALSE	FALSE	FALSE
SRPK1	ENSG00000096063;ENSG00000265946	TRUE	TRUE	TRUE	TRUE
SRPX	ENSG00000101955	FALSE	FALSE	FALSE	FALSE
SRRM1	ENSG00000133226;ENSG00000224722;ENSG00000237307;ENSG00000242195;Novelgene09	TRUE	TRUE	FALSE	TRUE
Srsf5	ENSG00000100650	TRUE	TRUE	TRUE	TRUE
SRSF6	ENSG00000124193;ENSG00000215286;ENSG00000234613;ENSG00000235554	TRUE	FALSE	FALSE	FALSE
SSR1	ENSG00000124783;ENSG00000220598;ENSG00000226665;ENSG00000238221	TRUE	FALSE	FALSE	FALSE
SSTR1	ENSG00000139874	FALSE	FALSE	FALSE	FALSE
ST7	ENSG00000004866;ENSG00000227199	FALSE	FALSE	FALSE	FALSE
STAC	ENSG00000144681	FALSE	FALSE	FALSE	FALSE
STARD4	ENSG00000164211	TRUE	FALSE	FALSE	FALSE
STC2	ENSG00000113739	TRUE	FALSE	FALSE	FALSE
STIL	ENSG00000123473	TRUE	FALSE	FALSE	FALSE
STK17A	ENSG00000164543	TRUE	FALSE	FALSE	FALSE
Stt3a	ENSG00000134910;ENSG00000258750	TRUE	TRUE	TRUE	TRUE
STX16	ENSG00000124222	FALSE	TRUE	FALSE	TRUE
STX6	ENSG00000135823	TRUE	FALSE	FALSE	FALSE
STX7	ENSG00000079950	TRUE	FALSE	TRUE	TRUE
STX8	ENSG00000170310;ENSG00000270296	TRUE	FALSE	FALSE	FALSE
STXBP3	ENSG00000116266	TRUE	FALSE	FALSE	FALSE
SUCLG2	ENSG00000172340;ENSG00000236349;ENSG00000270969	TRUE	FALSE	FALSE	FALSE
SUGP2	ENSG00000064607	FALSE	TRUE	FALSE	TRUE
Sumo2	ENSG00000188612;ENSG00000218359;ENSG00000218893;ENSG00000224104;ENSG00000224971;ENSG00000227607;ENSG00000228532;ENSG00000228976;ENSG00000235238;ENSG00000235424;ENSG00000243659;ENSG00000248278;ENSG00000249031;ENSG00000249183;ENSG00000249838;ENSG00000251663;ENSG00000253639;ENSG00000253721;ENSG00000255927;ENSG00000258493;ENSG00000267800;ENSG00000271096;ENSG00000271236	TRUE	TRUE	FALSE	TRUE
SUN1	ENSG00000164828	TRUE	TRUE	FALSE	TRUE
SUPT6H	ENSG00000109111	TRUE	TRUE	TRUE	TRUE
SUPV3L1	ENSG00000156502	TRUE	FALSE	FALSE	FALSE
SYS1	ENSG00000204070	TRUE	TRUE	FALSE	TRUE
SYT7	ENSG00000011347	FALSE	FALSE	FALSE	FALSE
TAF1B	ENSG00000115750	TRUE	FALSE	FALSE	FALSE
TANK	ENSG00000136560	TRUE	TRUE	FALSE	TRUE
TBC1D4	ENSG00000136111	FALSE	TRUE	FALSE	TRUE
TBCB	ENSG00000105254	TRUE	FALSE	FALSE	FALSE
TBCE	ENSG00000116957	TRUE	TRUE	FALSE	TRUE
TBPL1	ENSG00000028839;ENSG00000224611	TRUE	FALSE	FALSE	FALSE
TCEAL3	ENSG00000196507	FALSE	FALSE	FALSE	FALSE
TCF12	ENSG00000140262	FALSE	FALSE	FALSE	FALSE
TCF7L2	ENSG00000148737;ENSG00000233547	FALSE	TRUE	FALSE	TRUE
TEAD1	ENSG00000187079;ENSG00000254771	FALSE	FALSE	FALSE	FALSE
TFB2M	ENSG00000162851;ENSG00000220685	TRUE	TRUE	TRUE	TRUE
TFEB	ENSG00000112561	TRUE	FALSE	FALSE	FALSE
TGFB3	ENSG00000119699;ENSG00000258876	FALSE	FALSE	FALSE	FALSE
TGM2	ENSG00000198959	TRUE	FALSE	FALSE	FALSE
THAP4	ENSG00000176946	TRUE	FALSE	FALSE	FALSE
THAP5	ENSG00000177683;ENSG00000224324;ENSG00000270739	FALSE	FALSE	FALSE	FALSE
THBS1	ENSG00000137801;ENSG00000259279	TRUE	FALSE	FALSE	FALSE
THOC1	ENSG00000079134	TRUE	FALSE	FALSE	FALSE
THSD4	ENSG00000187720	FALSE	FALSE	FALSE	FALSE
THUMPD2	ENSG00000138050	TRUE	FALSE	FALSE	FALSE
TIMM13	ENSG00000099800	TRUE	FALSE	FALSE	FALSE
Timm22	ENSG00000177370	FALSE	FALSE	FALSE	FALSE
TIMM8A	ENSG00000126953;ENSG00000231445	TRUE	FALSE	FALSE	FALSE
TIMP3	ENSG00000100234	FALSE	FALSE	FALSE	FALSE
TLR4	ENSG00000136869	FALSE	FALSE	FALSE	FALSE
TM4SF1	ENSG00000169908	TRUE	FALSE	FALSE	FALSE
TM7SF3	ENSG00000064115	TRUE	TRUE	FALSE	TRUE
TM9SF3	ENSG00000077147	TRUE	FALSE	FALSE	FALSE
TMCC1	ENSG00000172765;ENSG00000253318	FALSE	FALSE	FALSE	FALSE
Tmco3	ENSG00000150403	TRUE	FALSE	FALSE	FALSE
TMCO4	ENSG00000162542	TRUE	FALSE	FALSE	FALSE
TMED5	ENSG00000117500	TRUE	TRUE	TRUE	TRUE
TMED8	ENSG00000100580	FALSE	FALSE	FALSE	FALSE
TMEM117	ENSG00000139173	FALSE	FALSE	FALSE	FALSE
TMEM154	ENSG00000170006	FALSE	FALSE	FALSE	FALSE
TMEM170A	ENSG00000166822;ENSG00000261717	TRUE	FALSE	FALSE	FALSE
TMEM181	ENSG00000146433	FALSE	FALSE	FALSE	FALSE
TMEM192	ENSG00000170088;ENSG00000262803	FALSE	FALSE	FALSE	FALSE
TMEM2	ENSG00000135048	FALSE	FALSE	FALSE	FALSE
Tmem209	ENSG00000146842;ENSG00000240571	TRUE	FALSE	FALSE	FALSE
TMEM223	ENSG00000168569	FALSE	FALSE	FALSE	FALSE
TMEM230	ENSG00000089063;ENSG00000225728;ENSG00000227537;ENSG00000238041;ENSG00000238165;ENSG00000270273;ENSG00000271385	TRUE	TRUE	TRUE	TRUE
TMEM237	ENSG00000155755	TRUE	FALSE	FALSE	FALSE
TMEM41B	ENSG00000166471	TRUE	FALSE	FALSE	FALSE
TMEM43	ENSG00000170876;ENSG00000268279	FALSE	FALSE	FALSE	FALSE
TMEM50A	ENSG00000183726	TRUE	FALSE	FALSE	FALSE
TMEM50B	ENSG00000142188;ENSG00000270248	TRUE	FALSE	FALSE	FALSE
TMEM64	ENSG00000180694	FALSE	FALSE	FALSE	FALSE
TMEM9B	ENSG00000175348	TRUE	TRUE	TRUE	TRUE
TMPO	ENSG00000120802;ENSG00000229068;ENSG00000257167;ENSG00000262904	TRUE	FALSE	FALSE	FALSE
TMTC1	ENSG00000133687;ENSG00000258202	FALSE	FALSE	FALSE	FALSE
TNFRSF11B	ENSG00000164761	FALSE	FALSE	FALSE	FALSE
TNIP1	ENSG00000145901	TRUE	FALSE	FALSE	FALSE
Tnpo3	ENSG00000064419;ENSG00000216913;ENSG00000230502;ENSG00000271686;Novelgene373	TRUE	TRUE	FALSE	TRUE
TNRC6A	ENSG00000090905	TRUE	FALSE	FALSE	FALSE
TOMM20	ENSG00000173726;ENSG00000224829;ENSG00000230311;ENSG00000255987;ENSG00000263935	TRUE	TRUE	TRUE	TRUE
Top2a	ENSG00000131747;Novelgene166	TRUE	TRUE	TRUE	TRUE
TOR1AIP1	ENSG00000143337;ENSG00000272906	TRUE	FALSE	FALSE	FALSE
TOX	ENSG00000198846	FALSE	FALSE	FALSE	FALSE
TP73-AS1	ENSG00000227372	FALSE	FALSE	FALSE	FALSE
Tpm3	ENSG00000143549;ENSG00000183022;ENSG00000187536;ENSG00000213050;ENSG00000214200;ENSG00000214869;ENSG00000224012;ENSG00000234337;ENSG00000241015;ENSG00000250731;ENSG00000253362;ENSG00000254195;ENSG00000261635;ENSG00000268034	TRUE	FALSE	FALSE	FALSE
TPMT	ENSG00000137364;ENSG00000223574;ENSG00000232562;ENSG00000234562;ENSG00000267156	TRUE	FALSE	FALSE	FALSE
TPP2	ENSG00000134900	TRUE	TRUE	TRUE	TRUE
TPX2	ENSG00000088325;Novelgene266	TRUE	TRUE	TRUE	TRUE
TRAF3	ENSG00000131323	TRUE	FALSE	FALSE	FALSE
TRANK1	ENSG00000168016	FALSE	FALSE	FALSE	FALSE
TRIB1	ENSG00000173334	FALSE	FALSE	FALSE	FALSE
TRIM13	ENSG00000204977;ENSG00000262140	TRUE	FALSE	FALSE	FALSE
TRIM16	ENSG00000221926;ENSG00000251537	TRUE	FALSE	FALSE	FALSE
Trim23	ENSG00000113595	FALSE	FALSE	FALSE	FALSE
TRIM25	ENSG00000121060;ENSG00000232724;ENSG00000262112	TRUE	FALSE	FALSE	FALSE
TRIP10	ENSG00000125733	TRUE	TRUE	TRUE	TRUE
TRMT12	ENSG00000183665	FALSE	FALSE	FALSE	FALSE
TRNT1	ENSG00000072756;ENSG00000225755;ENSG00000235347	TRUE	FALSE	FALSE	FALSE
TROAP	ENSG00000135451	TRUE	TRUE	FALSE	TRUE
TSC22D1	ENSG00000102804	TRUE	FALSE	FALSE	FALSE
TSPAN3	ENSG00000140391	TRUE	TRUE	TRUE	TRUE
TSPYL2	ENSG00000184205	TRUE	FALSE	FALSE	FALSE
TSR1	ENSG00000167721;ENSG00000248586	TRUE	FALSE	FALSE	FALSE
Ttc17	ENSG00000052841	TRUE	TRUE	TRUE	TRUE
TTC19	ENSG00000011295	TRUE	FALSE	FALSE	FALSE
TTLL7	ENSG00000137941	FALSE	FALSE	FALSE	FALSE
TUB	ENSG00000166402	FALSE	FALSE	FALSE	FALSE
Tuba1a	ENSG00000167552;ENSG00000237332;ENSG00000237569;ENSG00000247763;ENSG00000253547	TRUE	FALSE	FALSE	FALSE
TWF2	ENSG00000247596	TRUE	FALSE	FALSE	FALSE
TWIST1	ENSG00000122691	FALSE	FALSE	FALSE	FALSE
TWSG1	ENSG00000128791	TRUE	FALSE	FALSE	FALSE
TXNDC12	ENSG00000117862	TRUE	FALSE	FALSE	FALSE
TXNRD3	ENSG00000197763	TRUE	FALSE	FALSE	FALSE
UBA6	ENSG00000033178	FALSE	FALSE	FALSE	FALSE
Ubap2l	ENSG00000143569	TRUE	TRUE	TRUE	TRUE
UBE2E1	ENSG00000170142	TRUE	FALSE	FALSE	FALSE
UBE2E2	ENSG00000182247	TRUE	FALSE	FALSE	FALSE
Ube2h	ENSG00000186591;ENSG00000253677	TRUE	FALSE	FALSE	FALSE
UBE2T	ENSG00000077152	TRUE	TRUE	FALSE	TRUE
UBE2V1	ENSG00000124208;ENSG00000214192;ENSG00000217680;ENSG00000224584;ENSG00000225460;ENSG00000226255;ENSG00000226582;ENSG00000226590;ENSG00000227062;ENSG00000228134;ENSG00000229518;ENSG00000229667;ENSG00000231124;ENSG00000233118;ENSG00000233909;ENSG00000235061;ENSG00000235995;ENSG00000237891;ENSG00000240849;ENSG00000244687;ENSG00000249191;ENSG00000249761;ENSG00000253180;ENSG00000254091;ENSG00000258557…	TRUE	TRUE	TRUE	TRUE
UBE4A	ENSG00000110344	TRUE	FALSE	FALSE	FALSE
UBFD1	ENSG00000103353;ENSG00000244653;ENSG00000271676	TRUE	FALSE	FALSE	FALSE
UBIAD1	ENSG00000120942	TRUE	FALSE	FALSE	FALSE
UBL3	ENSG00000122042	FALSE	FALSE	FALSE	FALSE
UBP1	ENSG00000153560;ENSG00000265460	FALSE	FALSE	FALSE	FALSE
UBR3	ENSG00000144357	FALSE	FALSE	FALSE	FALSE
UBR5	ENSG00000104517;ENSG00000272037	FALSE	FALSE	FALSE	FALSE
UBR7	ENSG00000012963;ENSG00000259066	TRUE	FALSE	FALSE	FALSE
UFL1	ENSG00000014123	TRUE	TRUE	FALSE	TRUE
UGCG	ENSG00000148154	FALSE	FALSE	FALSE	FALSE
Ugdh	ENSG00000109814	TRUE	FALSE	FALSE	FALSE
UGGT1	ENSG00000136731	FALSE	TRUE	TRUE	TRUE
UGGT2	ENSG00000102595	TRUE	FALSE	FALSE	FALSE
UGT8	ENSG00000174607	FALSE	FALSE	FALSE	FALSE
UHRF1BP1	ENSG00000065060	FALSE	FALSE	FALSE	FALSE
UNC13A	ENSG00000130477	FALSE	FALSE	FALSE	FALSE
UNC13B	ENSG00000198722	FALSE	FALSE	FALSE	FALSE
UPF3A	ENSG00000169062;ENSG00000214832;ENSG00000226478;ENSG00000234709	TRUE	TRUE	FALSE	TRUE
UQCR10	ENSG00000184076;ENSG00000237528	TRUE	FALSE	FALSE	FALSE
UROD	ENSG00000126088	TRUE	FALSE	FALSE	FALSE
UROS	ENSG00000188690	TRUE	TRUE	FALSE	TRUE
USO1	ENSG00000138768	FALSE	TRUE	TRUE	TRUE
USP11	ENSG00000102226	TRUE	TRUE	FALSE	TRUE
USP13	ENSG00000058056	FALSE	FALSE	FALSE	FALSE
Usp37	ENSG00000135913;ENSG00000270826	FALSE	FALSE	FALSE	FALSE
Usp39	ENSG00000168883	TRUE	FALSE	FALSE	FALSE
USP45	ENSG00000123552	TRUE	TRUE	FALSE	TRUE
uxs1	ENSG00000115652	TRUE	FALSE	FALSE	FALSE
Vav2	ENSG00000160293	FALSE	FALSE	FALSE	FALSE
vcl	ENSG00000035403	TRUE	FALSE	FALSE	FALSE
Vcp	ENSG00000165280	TRUE	TRUE	FALSE	TRUE
VDAC2	ENSG00000165637;ENSG00000172974;ENSG00000213262;ENSG00000214976;ENSG00000227254;ENSG00000232366;ENSG00000234702;ENSG00000250458;ENSG00000255776	TRUE	FALSE	FALSE	FALSE
VEGFA	ENSG00000112715	FALSE	TRUE	FALSE	TRUE
VGF	ENSG00000128564	FALSE	FALSE	FALSE	FALSE
VGLL3	ENSG00000206538	FALSE	FALSE	FALSE	FALSE
VHL	ENSG00000134086	TRUE	FALSE	FALSE	FALSE
VPS33A	ENSG00000139719	TRUE	FALSE	FALSE	FALSE
Vps52	ENSG00000223501;ENSG00000232940	TRUE	FALSE	FALSE	FALSE
WARS	ENSG00000140105;ENSG00000225802;ENSG00000258666	TRUE	FALSE	FALSE	FALSE
WASL	ENSG00000106299	FALSE	FALSE	FALSE	FALSE
WBP1L	ENSG00000166272;ENSG00000243661;ENSG00000250474;ENSG00000251035;ENSG00000253612;ENSG00000253826;ENSG00000259454;ENSG00000267792;ENSG00000268663;ENSG00000269732;ENSG00000271530	FALSE	FALSE	TRUE	TRUE
wdr5	ENSG00000196363;ENSG00000224097	TRUE	FALSE	FALSE	FALSE
WDR53	ENSG00000185798	FALSE	FALSE	FALSE	FALSE
WDR54	ENSG00000005448	TRUE	FALSE	FALSE	FALSE
WDR60	ENSG00000126870	TRUE	FALSE	FALSE	FALSE
WIPF1	ENSG00000115935	TRUE	FALSE	FALSE	FALSE
WIPI1	ENSG00000070540	TRUE	FALSE	FALSE	FALSE
WISP1	ENSG00000104415	FALSE	FALSE	FALSE	FALSE
WNT10B	ENSG00000169884	TRUE	FALSE	FALSE	FALSE
WNT5A	ENSG00000114251	FALSE	FALSE	FALSE	FALSE
XIRP1	ENSG00000168334	FALSE	FALSE	FALSE	FALSE
XRN1	ENSG00000114127	FALSE	FALSE	FALSE	FALSE
XRRA1	ENSG00000166435	FALSE	TRUE	TRUE	TRUE
XYLB	ENSG00000093217;ENSG00000250012	TRUE	TRUE	TRUE	TRUE
Yes1	ENSG00000176105;ENSG00000224003	FALSE	TRUE	TRUE	TRUE
YIPF6	ENSG00000181704	TRUE	FALSE	FALSE	FALSE
Yme1l1	ENSG00000136758;ENSG00000224352;ENSG00000236831;ENSG00000240042;ENSG00000240296;ENSG00000258367	TRUE	FALSE	TRUE	TRUE
YTHDF3	ENSG00000185728;ENSG00000243072	TRUE	TRUE	TRUE	TRUE
YWHAB	ENSG00000166913;ENSG00000237557;ENSG00000256464	TRUE	TRUE	TRUE	TRUE
Ywhag	ENSG00000170027	FALSE	FALSE	FALSE	FALSE
ZAK	ENSG00000091436;ENSG00000238133	TRUE	TRUE	FALSE	TRUE
ZBTB37	ENSG00000185278	FALSE	FALSE	FALSE	FALSE
ZBTB38	ENSG00000177311	TRUE	TRUE	TRUE	TRUE
ZBTB41	ENSG00000177888	FALSE	FALSE	FALSE	FALSE
ZCCHC2	ENSG00000141664;ENSG00000227623;ENSG00000259098	FALSE	FALSE	FALSE	FALSE
ZCCHC3	ENSG00000177764;ENSG00000247315	FALSE	FALSE	FALSE	FALSE
ZCCHC9	ENSG00000131732;ENSG00000255347;ENSG00000259507	TRUE	TRUE	FALSE	TRUE
ZCRB1	ENSG00000139168;ENSG00000224208	TRUE	TRUE	TRUE	TRUE
ZDBF2	ENSG00000204186	FALSE	FALSE	FALSE	FALSE
ZDHHC20	ENSG00000180776;ENSG00000223702;ENSG00000232380;ENSG00000233916;ENSG00000255460	FALSE	FALSE	FALSE	FALSE
Zdhhc9	ENSG00000188706	TRUE	FALSE	FALSE	FALSE
ZFP36L2	ENSG00000152518	FALSE	FALSE	FALSE	FALSE
ZFYVE21	ENSG00000100711	TRUE	FALSE	FALSE	FALSE
ZKSCAN1	ENSG00000106261	FALSE	FALSE	FALSE	FALSE
ZNF133	ENSG00000125846	TRUE	TRUE	FALSE	TRUE
ZNF136	ENSG00000196646	FALSE	FALSE	FALSE	FALSE
ZNF146	ENSG00000167635;ENSG00000226804	FALSE	TRUE	FALSE	TRUE
ZNF22	ENSG00000165512;ENSG00000226937;ENSG00000234327	TRUE	FALSE	FALSE	FALSE
ZNF260	ENSG00000254004;ENSG00000255057	FALSE	FALSE	FALSE	FALSE
ZNF264	ENSG00000083844	FALSE	FALSE	FALSE	FALSE
ZNF266	ENSG00000174652	FALSE	FALSE	FALSE	FALSE
ZNF267	ENSG00000185947;ENSG00000260010	TRUE	FALSE	FALSE	FALSE
ZNF271	ENSG00000232208;ENSG00000257267	TRUE	FALSE	FALSE	FALSE
ZNF341	ENSG00000131061;ENSG00000232327	FALSE	FALSE	FALSE	FALSE
ZNF37A	ENSG00000075407;ENSG00000151963;ENSG00000234420	FALSE	TRUE	TRUE	TRUE
ZNF521	ENSG00000198795	FALSE	FALSE	FALSE	FALSE
ZNF532	ENSG00000074657;ENSG00000213514;ENSG00000213690;ENSG00000220248;ENSG00000228806;ENSG00000230650;ENSG00000235721;ENSG00000254037	FALSE	FALSE	FALSE	FALSE
ZNF548	ENSG00000188785;ENSG00000268133	FALSE	FALSE	FALSE	FALSE
ZNF575	ENSG00000176472	FALSE	FALSE	FALSE	FALSE
ZNF669	ENSG00000188295;ENSG00000236538	TRUE	FALSE	FALSE	FALSE
ZNF674	ENSG00000147121;ENSG00000251192	TRUE	TRUE	FALSE	TRUE
ZNF713	ENSG00000178665	FALSE	FALSE	FALSE	FALSE
ZNF714	ENSG00000160352;ENSG00000223511;ENSG00000223573;ENSG00000226043;ENSG00000226155;ENSG00000232896;ENSG00000234638;ENSG00000238097;ENSG00000243795;ENSG00000250790;ENSG00000254428;ENSG00000258001;ENSG00000258038;ENSG00000258100;ENSG00000259623;ENSG00000259715;ENSG00000261360;ENSG00000261668;ENSG00000266122;ENSG00000267269;ENSG00000268743;ENSG00000268892;ENSG00000269148;ENSG00000269728;ENSG00000270049…	TRUE	FALSE	FALSE	FALSE
ZNF770	ENSG00000198146;ENSG00000226241	FALSE	FALSE	FALSE	FALSE
ZNF814	ENSG00000204514;ENSG00000269476	FALSE	FALSE	FALSE	FALSE
ZNF830	ENSG00000198783	FALSE	FALSE	TRUE	TRUE
ZNF84	ENSG00000198040;ENSG00000218497	FALSE	FALSE	FALSE	FALSE
ZNF841	ENSG00000197608	FALSE	FALSE	FALSE	FALSE
ZNF845	ENSG00000203326;ENSG00000213799;ENSG00000213801;ENSG00000221874;ENSG00000242779;ENSG00000268225;ENSG00000269825	FALSE	FALSE	FALSE	FALSE
ZNRF3	ENSG00000183579	FALSE	FALSE	FALSE	FALSE
ZRANB2	ENSG00000132485	TRUE	FALSE	FALSE	FALSE
ZSCAN2	ENSG00000176371	TRUE	TRUE	FALSE	TRUE
